# Supplementary material for: Dynamic CpG methylation delineates subregions within super-enhancers selectively decommissioned at the exit from naive pluripotency
Source: Nat Commun. 2020 Feb 28;11:1112. doi: 10.1038/s41467-020-14916-7 (PMC7048827; doi:10.1038/s41467-020-14916-7)
Supplement: Supplementary file 4 — Supplementary Data 1 [file 41467_2020_14916_MOESM4_ESM.xlsx]

## Sheet: Document
	ChIP-seq
ESC
ESRRB	GSE11431	GSE97304 (ChIP-exo)
KLF4	GSE11431	GSE49848
KLF2	E-MTAB-2365	ERR440998
KLF5	GSE49848
MED1	GSE22562 (serum), GSE112806 (2i)	GSE44286	in Essrb -/- and f/f ESC: GSE129179 (this study)
NANOG	GSE11724	GSE56312
NCOA3	GSE37262		GSE56098
OCT4	GSE22934	GSE56312
SMAD3	GSE21614		GSE44286
SOX2	GSE11724	GSE56312
STAT3	GSE11431
TET1	GSE26832
DNMT3A	GSE57412
DNMT3B	GSE57412
SMC1	GSE22562
P300	GSE22341	GSE44286
CTCF	GSE85185	GSE11431
H3K4me3	GSE56312		GSE56098 (2i)
H3K27ac	GSE72164	GSE31039	in Essrb -/- and f/f ESC: GSE129179 (this study)
H3K4me1	GSE24164	GSE56098
Pol2	GSE27037 (2i-ESC)	GSE72853 (serum-ESC)
EpiSC
OCT4	GSE74636
SOX2	GSE74636
OTX2	GSE74636
ZIC2	GSE74636
H3K27ac	GSE58407
EpiLC
OCT4	GSE56098
OTX2	GSE56098
P300	GSE56098
H3K27ac	GSE56098
	DNA methylation WGBS
2i-ESC	GSM1027572	Habibi et al, 2013
serum-ESC	GSM1027571	Habibi et al, 2013
serum-ESC Schübeler	GSM748786	Sradler et al, 2014
EpiLC	GSM1904118	Zylicz et al, 2015
EpiSC	GSM1904112	Zylicz et al, 2015
EpiSC	GSE124476	GSE124476 (this study)
in vivo epiblast	GSE76505 and GSM1386023	Zhang et al, 2017 and Wang et al, 2014
B cells	GSE100262	Duncan et al, 2018
HSC	GSM1274424
serum-ESC (single cell)	GSE74534	Angermueller et al, 2016
DNMT-3KO and TET-kO ESC	GSE75974	Rulands et al, 2018
	RNAseq
in vivo epiblast	GSE76505	Zhang et al, 2017
EpiSC	GSE47793	Veillard et al, 2014
2i-ESC	GSE23943	Marks et al, 2012
serum-ESC	GSE23943	Marks et al, 2012
serum-ESC and 2i-ESC (single cell)	GSE74534	Angermueller et al, 2016
	ATAC-seq
serum-ESC	GSE66581; GSE97304	Wu et al, 2016; Xie et al, 2018
2i-ESC	GSE98063	Dorighi et al, 2017
EpiSC	GSE81203	Neijts et al, 2016
	C-HiC-Seq
EpiSC&ESC,	GSE103053	Novo et al, 2018
serum-ESC & 2i-ESCs	GSE72164	Joshi et al, 2015
serum-ESC	GSE60495	Sahlen et al, 2015
	ChIA-PET
serum-ESC	GSE57913	Dowen et al, 2014
	START-seq
2i-ESC	GSE98063
serum-ESC	GSE115110
	GRO-seq
2i-ESC	GSE99747
serum-ESC	GSE27037, GSE99747
	4C-seq
Esrrb fl/fl and Esrrb -/- serum-ESC	GSE129179 (this study)
2i-ESC	GSE129179 (this study)
