# Supplementary material for: Dynamic CpG methylation delineates subregions within super-enhancers selectively decommissioned at the exit from naive pluripotency
Source: Nat Commun. 2020 Feb 28;11:1112. doi: 10.1038/s41467-020-14916-7 (PMC7048827; doi:10.1038/s41467-020-14916-7)
Supplement: Supplementary file 5 — Supplementary Data 2 [file 41467_2020_14916_MOESM5_ESM.xlsx]

## Sheet: Feuil1
gene_name	se_id	transcript_id	reads_2i_1 (Joshi)	reads_2i_2 (Joshi)	reads_ser_1 (Joshi)	reads_ser_2 (Joshi)	reads_sahlen	score_2i	score_ser	score_sahlen	se_chr	se_start	se_end	subtypes	closest_expressed_gene	rpkm_2i	rpkm_ser	rpkm_episc	gene_status	reads_ser	in.joshi	in.sahlen	in.dowen	in.novo	closest
1110008L16Rik	6000	ENSMUST00000021411	14	10	32	16	12	18.7	44.27	11.95	chr12	56587347	56607146	DM,PM,PU	Nfkbia	12.4	13.6	12.1	KNOWN	22.6274	1	1	0	1	N
1110012J17Rik	7876	ENSMUST00000129525	2	7	9	3	14	6.06	11.86	14.02	chr17	66818723	66836409	DM,PM,PU	Rab12	5	10.8	8.5	KNOWN	15.8745	1	1	1	1	N
1110038F14Rik	7248	ENSMUST00000071792	2	0	1	0	5	0	0	5.55	chr15	77168852	77187251	DM,PM,PU	Rbfox2	17.6	20.7	18.9	KNOWN	0	0	1	0	0	N
1600002K03Rik	5111	ENSMUST00000041882	0	1	0	4	15	0	0	12.48	chr10	79508474	79515168	DM,PM,PU	Gpx4	9.6	7.6	8	KNOWN	0	0	1	0	0	N
1600029O15Rik	4555	ENSMUST00000171832	6	2	12	7	11	3.58	10.62	13.97	chr9	58119837	58128504	DM,PM,PU	Stoml1	0.2	0.1	0.1	KNOWN	9.16515	1	1	1	0	N
1700001K19Rik	6186	ENSMUST00000070659	13	14	10	6	10	26.77	13.78	13.07	chr12	111655417	111656705	DM,PM	Ppp2r5c	0.1	0.1	0.1	KNOWN	7.74597	1	1	0	0	N
1700001P01Rik	5711	ENSMUST00000107576	1	4	3	1	7	0	0	10.45	chr11	97517673	97524159	DM,PM,PU	Mllt6	1.6	1.2	0.4	KNOWN	1.73205	0	1	0	0	N
1700003F12Rik	1210	ENSMUST00000135641	3	17	9	8	12	13.6	10.88	11.32	chr2	154242651	154254374	DM,PM,PU	Cbfa2t2	0.2	0.3	0.7	KNOWN	8.48528	1	1	0	0	N
1700007I08Rik	1210	ENSMUST00000104928	9	9	8	7	12	14.97	11.85	11.32	chr2	154242651	154254374	DM,PM,PU	Cbfa2t2	0.2	0.2	0.1	KNOWN	7.48331	1	1	0	0	N
1700012A16Rik	508																				0	0	0	1	N
1700013G24Rik	2265	ENSMUST00000048893	2	1	6	5	0	0	6.56	0	chr4	137148873	137153839	DM,PM,PU	Usp48	0	0.1	0	KNOWN	5.47723	1	0	0	1	N
1700026D08Rik	3685	ENSMUST00000165670	1	6	11	8	10	0	8	7.34	chr7	91027196	91051830	DM,PM,PU	Mesdc2	0	0.1	0.6	KNOWN	9.38083	1	1	0	0	N
1700042O10Rik	5340																				0	0	0	1	N
1700063H04Rik	3342																				0	0	0	1	N
1810013D10Rik	2510	ENSMUST00000121042	1	0	0	0	5	0	0	8.06	chr5	53933177	53947327	DM,PM	Rbpj	26.3	14.1	19	KNOWN	0	0	1	0	0	N
1810013L24Rik	7359	ENSMUST00000023150	1	9	5	13	8	4.38	11.1	0	chr16	8758173	8779472	DM,PM,PU	Usp7	21.6	18.8	18.5	KNOWN	8.06226	1	0	0	0	N
2010001M06Rik	2830	ENSMUST00000154060	3	10	4	4	9	4.89	0	5.39	chr5	135417523	135421698	DM,PM	Cldn4	11.3	7.9	9	KNOWN	4	0	1	0	0	N
2310004I24Rik	5553	ENSMUST00000136013	2	5	6	11	0	0	5.69	0	chr11	66733372	66746990	DM,PM	Pirt	17.1	15.2	23.6	KNOWN	8.12404	1	0	0	0	N
2310004I24Rik	5555	ENSMUST00000116363	7	6	11	16	24	0	6.74	3.08	chr11	66824791	66838230	DM,PM,PU	Tmem220	17.1	15.2	23.6	KNOWN	13.2665	1	0	0	0	N
2310014L17Rik	3481	ENSMUST00000045870	1	0	3	1	5	0	0	5.53	chr7	13599334	13600325	DM,PM	Zbtb45	0.5	1	0.8	KNOWN	1.73205	0	1	0	0	N
2310044G17Rik	6118	ENSMUST00000038369	5	7	5	11	0	7.86	9.08	0	chr12	88239069	88245155	DM,PM	6430527G18Rik	12.6	13.6	14.9	KNOWN	7.4162	1	0	1	0	N
2410137F16Rik	2736	ENSMUST00000126959	2	4	4	8	7	0	6.16	6.45	chr5	116845764	116860853	DM,PM,PU	Hspb8	7.6	0.7	0.4	KNOWN	5.65685	1	1	1	1	N
2410137M14Rik	7794	ENSMUST00000173707	2	1	9	3	0	0	8.54	0	chr17	37209046	37217726	DM,PM,PU	Gabbr1	36.6	5.5	0	KNOWN	5.19615	1	0	0	0	N
2410137M14Rik	7792	ENSMUST00000173707	8	7	25	23	19	6.12	14.78	10.53	chr17	37110202	37134996	DM,PM	H2-M5	36.6	5.5	0	KNOWN	23.9792	1	1	1	1	N
2610002J02Rik	2354	ENSMUST00000126803	1	5	7	7	0	0	6.94	0	chr4	154537213	154538078	DM,PM	Ski	13.4	9.7	20.2	KNOWN	7	1	0	0	0	N
2810008D09Rik	5819	ENSMUST00000145438	48	80	74	80	70	8.49	9.69	0	chr11	116943025	116953583	DM,PM,PU	2810008D09Rik	217	38.5	21.1	NOVEL	76.9415	1	0	0	0	Y
2810403A07Rik	1607	ENSMUST00000029696	1	0	0	0	6	0	0	10.34	chr3	88375442	88380083	DM,PM	Ssr2	57.3	39.7	31.5	KNOWN	0	0	1	0	0	N
2810408A11Rik	5565	ENSMUST00000142121	0	2	1	1	10	0	0	5.42	chr11	69517060	69522803	DM,PM	Tnfsf12	3.1	2.1	5.6	KNOWN	1	0	1	0	1	N
2900073G15Rik	7886	ENSMUST00000128179	0	0	0	1	5	0	0	5.28	chr17	71177302	71179956	DM,PM	Tgif1	35	92.3	114.7	KNOWN	0	0	1	0	0	N
3230401D17Rik	1257	ENSMUST00000127038	2	4	1	3	5	4.22	0	7.69	chr2	162877048	162893236	DM,PM,PU	Mybl2	0.7	1	1.1	NOVEL	1.73205	0	1	0	0	N
4930449E01Rik	6982																				0	0	0	1	N
4930455G09Rik	2295																				0	0	0	1	N
4933415F23Rik	8148	ENSMUST00000073179	1	1	9	5	0	0	42.72	0	chr18	40467587	40468140	PM	Yipf5	0	0	0	KNOWN	6.7082	1	0	0	0	N
5031425F14Rik	1279	ENSMUST00000127920	2	2	4	8	0	0	8.8	0	chr2	165981373	165983444	DM,PM,PU	Sulf2	0	0	0	NOVEL	5.65685	1	0	0	0	N
5730419I09Rik	3437	ENSMUST00000070301	4	5	7	10	0	3.75	24.16	0	chr6	143047309	143065758	DM,PM,PU	5730419I09Rik	18.1	14.4	10.5	KNOWN	34.4674	1	0	0	1	Y
5830416P10Rik	8519	ENSMUST00000099340	11	9	16	23	0	5.04	11.27	0	chr19	53523440	53535319	PM,PU	Smndc1	0.4	0.2	0	KNOWN	25.4558	1	0	1	0	N
6330545A04Rik	2291	ENSMUST00000097813	2	4	3	10	0	0	6.13	0	chr4	140826072	140840922	DM,PM,PU	Epha2	0.8	1.5	0.6	KNOWN	5.47723	1	0	0	0	N
6330549D23Rik	1630	ENSMUST00000059190	5	6	7	4	0	6.88	5.79	0	chr3	96479158	96484864	DM,PM,PU	Ankrd35	1.6	2	2.6	KNOWN	5.2915	1	0	0	0	N
6330549D23Rik	1629	ENSMUST00000059190	4	5	7	8	13	3.62	5.13	9.18	chr3	96380383	96382115	DM,PM	Polr3gl	1.6	2	2.6	KNOWN	7.48331	1	1	0	0	N
6430527G18Rik	6118																				0	0	1	1	N
6430573F11Rik	4034	ENSMUST00000171777	0	0	0	0	5	0	0	8.46	chr8	37642521	37671979	DM,PM	Dlc1	0.8	0.8	2.8	KNOWN	0	0	1	0	0	N
9530068E07Rik	5484	ENSMUST00000109057	3	6	10	15	0	0	9.53	0	chr11	52173182	52184686	DM,PM,PU	Vdac1	18	18	39	KNOWN	12.2474	1	0	0	0	N
9930013L23Rik	3685																				0	0	0	1	N
A930001N09Rik	7728																				0	0	0	1	N
Aars2	7812	ENSMUST00000024733	3	3	9	8	0	0	5.93	0	chr17	45593477	45596503	DM,PM	Spats1	10.1	8.7	5.1	KNOWN	8.48528	1	0	0	0	N
Abca7	5111	ENSMUST00000132517	2	5	3	12	7	3.72	6.37	6.02	chr10	79508474	79515168	DM,PM,PU	Gpx4	8.3	2.2	2.6	KNOWN	6	1	1	0	1	N
Abhd11	2830	ENSMUST00000111216	1	4	1	2	9	3.11	0	5.39	chr5	135417523	135421698	DM,PM	Cldn4	34.9	23.7	13.3	KNOWN	1.41421	0	1	0	0	N
AC122043.1	2535																				0	0	0	1	N
AC122252.1	7728																				0	0	0	1	N
AC125186.1	464																				0	0	0	1	N
AC134382.1	5091																				0	0	0	1	N
AC156026.1	7359																				0	0	0	1	N
AC160109.1	6557																				0	0	0	1	N
AC164075.1	3662																				0	0	0	1	N
Adam8	3890	ENSMUST00000173209	3	6	5	12	5	0	6.22	0	chr7	147131117	147136231	DM,PM,PU	Utf1	0.5	1.7	1.3	KNOWN	7.74597	1	0	0	0	N
Adamtsl4	1626	ENSMUST00000151054	21	23	16	16	32	14.63	7.7	13.46	chr3	95455034	95468269	DM,PM,PU	Mcl1	0.5	0.9	0.1	KNOWN	16	1	1	0	0	N
Aggf1	6544	ENSMUST00000161671	5	7	7	3	12	6.88	5.36	7.04	chr13	96295094	96306119	DM,PM,PU	F2rl1	18.3	30.8	25.7	KNOWN	4.58258	0	1	0	0	N
Agtrap	2317	ENSMUST00000152323	20	40	37	29	28	5.78	6.83	4.88	chr4	147459254	147463850	DM,PM,PU	Agtrap	25.9	23.3	10.1	KNOWN	32.7567	1	0	0	1	Y
Ahi1	4885	ENSMUST00000163505	7	4	8	8	0	3.41	5.07	0	chr10	20802131	20830236	DM,PM,PU	Ahi1	3.9	2.7	5	KNOWN	8	1	0	0	0	Y
AI428936	3525	ENSMUST00000054594	5	3	2	1	7	5.91	3.35	12.71	chr7	31248315	31250619	DM,PM	Nphs1as	16.2	7.3	7.5	KNOWN	1.41421	0	1	0	0	N
AI507597	2292																				0	0	1	0	N
AI646023	5091	ENSMUST00000051129	4	2	7	5	0	0	7.57	0	chr10	75335464	75345568	DM,PM,PU	Derl3	0.1	0.1	0.1	KNOWN	5.91608	1	0	0	0	N
Aicda	3342	ENSMUST00000043301	1	0	0	0	5	0	0	5.51	chr6	122290093	122293017	PM,PU	Phc1	0	0.3	0.4	KNOWN	0	0	1	0	0	N
Aktip	4190	ENSMUST00000120426	0	4	1	2	7	0	0	7.68	chr8	93351924	93355292	PM,PU	Chd9	19.4	20.4	22.7	KNOWN	1.41421	0	1	0	0	N
AL593843.1	5752																				0	0	0	1	N
AL596123.1	5711																				0	0	0	1	N
AL627205.1	5819																				0	0	0	1	N
Aldh9a1	559	ENSMUST00000028004	7	7	4	10	6	5.18	5	5.68	chr1	169201106	169220423	DM,PM,PU	Uck2	22	44.4	51.8	KNOWN	6.32456	1	1	0	0	N
Alkbh6	3525	ENSMUST00000060834	3	6	3	3	7	7.4	4.07	12.71	chr7	31248315	31250619	DM,PM	Nphs1as	21.6	9.1	11.7	KNOWN	3	0	1	0	0	N
Alpl	2268	ENSMUST00000141451	4	6	7	11	0	4.47	12.24	0	chr4	137329436	137357766	DM,PM,PU	Alpl	81.9	27.6	1.6	KNOWN	54.9909	1	0	1	1	Y
Als2cl	4748	ENSMUST00000143416	2	2	8	5	0	0	5.93	0	chr9	110849422	110863371	DM,PM,PU	Lrrc2	8.1	4.6	2.7	KNOWN	6.32456	1	0	0	0	N
Amigo2	7318	ENSMUST00000053106	1	1	0	2	8	0	0	8.08	chr15	97422878	97425328	DM,PM	Rpap3	0.4	2.6	2.8	KNOWN	0	0	1	0	0	N
Anapc16	5021	ENSMUST00000020307	3	7	6	14	3	0	6.26	0	chr10	59420365	59437537	DM,PM,PU	Ddit4	21.7	21.6	24.4	KNOWN	9.16515	1	0	0	0	N
Angptl2	817	ENSMUST00000004208	2	4	0	0	5	4.17	0	5.17	chr2	33282029	33300860	DM,PM,PU	Zbtb34	0.9	0.4	2.4	KNOWN	0	0	1	0	0	N
Ankrd12	7876																				0	0	0	1	N
Ankrd34a	1630	ENSMUST00000058943	1	3	0	5	8	0	0	5.2	chr3	96479158	96484864	DM,PM,PU	Ankrd35	0.1	0.5	1.3	KNOWN	0	0	1	0	0	N
Ankrd34a	1629	ENSMUST00000058943	3	12	8	16	13	3.21	7.04	6.88	chr3	96380383	96382115	DM,PM	Polr3gl	0.1	0.5	1.3	KNOWN	11.3137	1	1	1	0	N
Ankrd35	1629	ENSMUST00000048427	2	4	2	0	7	0	0	5.84	chr3	96380383	96382115	DM,PM	Polr3gl	5.8	4	1	KNOWN	0	0	1	0	0	N
Ankrd35	1630	ENSMUST00000048427	32	53	37	36	0	16.23	13.59	0	chr3	96479158	96484864	DM,PM,PU	Ankrd35	5.8	4	1	KNOWN	36.4966	1	0	1	0	Y
Anxa6	5499	ENSMUST00000148298	5	4	7	10	10	3.1	10.31	8.03	chr11	54767341	54785832	DM,PM,PU	Tnip1	12.3	29.9	26.3	KNOWN	8.3666	1	1	0	0	N
Ap1g2	6815	ENSMUST00000139536	14	27	20	30	0	12.18	11.79	0	chr14	55704349	55705463	DM,PM	Zfhx2	6.3	5.2	6	KNOWN	24.4949	1	0	0	0	N
Aplp1	3525	ENSMUST00000006828	6	14	11	11	10	6.89	6.52	3.65	chr7	31248315	31250619	DM,PM	Nphs1as	13.6	15.5	8.3	KNOWN	11	1	0	1	1	N
Apobec1	3347	ENSMUST00000112587	7	8	4	2	7	5.11	0	5.97	chr6	122612514	122614260	DM,PM	Dppa3	7.6	4.8	2.4	KNOWN	2.82843	0	1	0	0	N
Apobec1	3348	ENSMUST00000112587	2	1	6	5	2	0	7.63	0	chr6	122640118	122657871	DM,PM,PU	Nanog	7.6	4.8	2.4	KNOWN	5.47723	1	0	0	0	N
Apol7d	230																				0	0	0	1	N
Arhgap23	5711	ENSMUST00000107601	0	0	0	1	7	0	0	6.46	chr11	97517673	97524159	DM,PM,PU	Mllt6	2.7	8.3	5.7	KNOWN	0	0	1	0	0	N
Arhgef19	2291	ENSMUST00000141834	1	1	1	0	8	0	0	7.63	chr4	140826072	140840922	DM,PM,PU	Epha2	2.6	0.8	1.4	KNOWN	0	0	1	0	0	N
Arhgef2	1607	ENSMUST00000029694	3	6	8	4	21	3.95	0	19.44	chr3	88375442	88380083	DM,PM	Ssr2	8.9	15.1	19.1	KNOWN	5.65685	0	1	0	0	N
Arid3a	5111																				0	0	0	1	N
Arl5c	5711	ENSMUST00000107563	3	3	9	0	10	3.14	0	14.14	chr11	97517673	97524159	DM,PM,PU	Mllt6	1.4	2.8	4.8	KNOWN	0	0	1	0	0	N
Arnt2	3685																				0	0	0	1	N
Ascc1	5021	ENSMUST00000050516	3	7	6	14	3	0	6.26	0	chr10	59420365	59437537	DM,PM,PU	Ddit4	14.7	17.1	19.7	KNOWN	9.16515	1	0	0	0	N
Atat1	7784																				0	0	0	1	N
Atoh7	5044	ENSMUST00000044059	1	1	0	2	7	0	0	12.12	chr10	62346394	62361563	DM,PM,PU	Tet1	0	0	0.1	KNOWN	0	0	1	0	0	N
Atp5d	5111	ENSMUST00000150347	3	4	0	12	15	3.96	9.08	10.41	chr10	79508474	79515168	DM,PM,PU	Gpx4	113.2	119.5	136	KNOWN	7	1	1	0	1	N
Atp5j	7597	ENSMUST00000144799	6	8	10	10	11	6.34	12.42	12.96	chr16	84769173	84780686	DM,PM,PU	Jam2	184.5	170.5	174.3	KNOWN	10	1	1	0	0	N
Atp9a	1300	ENSMUST00000029060	8	19	9	23	10	12.07	11.15	8.4	chr2	168589688	168617170	DM,PM,PU	Sall4	9.2	6.1	2.7	KNOWN	14.3875	1	1	0	0	N
Atxn7l3	5741	ENSMUST00000107132	3	11	7	11	0	4.43	5.65	0	chr11	102190649	102193692	DM,PM	Ubtf	17.6	30	33.1	KNOWN	8.77496	1	0	0	0	N
AU018091	3467	ENSMUST00000163910	37	24	40	35	0	13.5	19.63	0	chr7	3193004	3218183	DM,PM,PU	Mir292	61.9	85.4	0.3	KNOWN	37.4166	1	0	0	0	N
Aym1	2712	ENSMUST00000066573	15	23	8	22	0	13.96	9.89	0	chr5	113758941	113775389	DM,PM	Sgsm1	2.8	0.2	0	KNOWN	13.2665	1	0	0	0	N
B330016D10Rik	2292																				0	0	1	0	N
Basp1	7104	ENSMUST00000058845	1	1	6	5	5	0	12.68	7.34	chr15	25654102	25704265	DM,PM,PU	Myo10	4.3	46.5	111.8	KNOWN	5.47723	1	1	0	0	N
Bax	3568	ENSMUST00000169539	4	12	7	12	14	8.5	8.37	11.05	chr7	52806853	52814768	DM,PM,PU	Plekha4	143.9	166.7	136.6	KNOWN	9.16515	1	1	0	1	N
BC003266	2205	ENSMUST00000142029	0	0	2	1	5	0	0	5.54	chr4	126875757	126879027	DM,PM	Dlgap3	16.3	18.9	31.2	KNOWN	1.41421	0	1	0	0	N
BC028528	1626	ENSMUST00000171519	1	0	0	0	5	0	0	7.06	chr3	95455034	95468269	DM,PM,PU	Mcl1	6.4	3.4	2.8	KNOWN	0	0	1	0	0	N
Bcat2	3568	ENSMUST00000033098	8	26	18	29	12	6.21	10.15	4.36	chr7	52806853	52814768	DM,PM,PU	Plekha4	71	49.6	51.6	KNOWN	22.8473	1	0	1	0	N
Bcl2l1	1198	ENSMUST00000173755	3	8	9	3	8	7.97	7.79	9.53	chr2	152552277	152563676	DM,PM,PU	Id1	14.9	22.8	25.5	KNOWN	5.19615	1	1	0	1	N
Bcl2l2	6815	ENSMUST00000022806	0	3	2	5	5	0	3.04	6.19	chr14	55704349	55705463	DM,PM	Zfhx2	7	6.8	11.5	KNOWN	3.16228	0	1	0	0	N
Bcl7a	2770	ENSMUST00000120593	0	0	2	2	5	0	0	6.98	chr5	123584659	123590728	DM,PM,PU	Rhof	11	7	9.3	KNOWN	2	0	1	0	0	N
Birc5	5831	ENSMUST00000081387	1	1	0	3	8	0	0	5.1	chr11	117833701	117838253	DM,PM,PU	Socs3	54	38.3	48.4	KNOWN	0	0	1	0	0	N
Bmp1	6887	ENSMUST00000072686	0	1	0	3	5	0	0	6.07	chr14	71022659	71035930	DM,PM,PU	Fgf17	0.4	4.2	6	KNOWN	0	0	1	0	0	N
Brd1	7285	ENSMUST00000150004	39	58	28	55	4	44	33.21	3.76	chr15	88539016	88539831	DM,PM	Brd1	23.4	17.6	17.5	KNOWN	39.2428	1	0	0	0	Y
Brsk1	3475																				0	0	0	1	N
Btbd11	5140	ENSMUST00000105306	4	5	10	5	3	3.13	6.3	0	chr10	85002060	85006553	DM,PM,PU	Btbd11	3.7	3.2	1.4	KNOWN	7.07107	1	0	0	0	Y
Bysl	7822	ENSMUST00000024783	2	6	4	7	12	5.47	7.17	14.14	chr17	47640414	47649043	DM,PM,PU	Ccnd3	15.2	34.3	24.6	KNOWN	5.2915	1	1	1	1	N
C230081A13Rik	4546	ENSMUST00000061552	5	10	7	7	5	7.58	8.24	3.83	chr9	56382386	56395769	DM,PM	Hmg20a	2.1	4.3	3.2	KNOWN	7	1	0	0	0	N
C3ar1	3348																				0	0	0	1	N
C80913	3550	ENSMUST00000085513	29	15	50	10	28	7.6	12.58	3.32	chr7	38812914	38816123	DM,PM	C80913	19.5	46.7	28.3	KNOWN	22.3607	1	0	0	0	Y
Cabin1	5091	ENSMUST00000092412	6	6	9	8	7	5.51	9.14	6.25	chr10	75335464	75345568	DM,PM,PU	Derl3	9	9.8	7.6	KNOWN	8.48528	1	1	0	0	N
Cacng6	3467																				0	0	0	1	N
Camk2n1	2273	ENSMUST00000050918	23	29	37	32	0	0	5.76	0	chr4	138000554	138006368	DM,PM,PU	Camk2n1	22.4	1.3	1.1	KNOWN	34.4093	1	0	1	1	Y
Capns1	3523	ENSMUST00000148973	22	6	17	9	0	7.9	6.52	0	chr7	30982397	30983339	DM,PM	Capns1	150.7	93.1	75.1	KNOWN	12.3693	1	0	0	1	Y
Carhsp1	7359	ENSMUST00000008537	3	6	4	11	5	4.68	8.47	3.05	chr16	8758173	8779472	DM,PM,PU	Usp7	9.9	20	57.6	KNOWN	6.63325	1	0	0	0	N
Casc1	3450	ENSMUST00000111728	6	10	10	4	6	3.95	4.28	8.09	chr6	145223385	145225674	DM,PM,PU	Kras	0.2	0.1	0.1	KNOWN	6.32456	0	1	0	0	N
Cbfa2t2	1210	ENSMUST00000109725	20	17	14	19	20	16.68	11.36	5.64	chr2	154242651	154254374	DM,PM,PU	Cbfa2t2	20	19.1	13.6	KNOWN	16.3095	1	1	0	1	Y
Ccdc33	4555	ENSMUST00000119665	0	0	0	0	5	0	0	5.21	chr9	58119837	58128504	DM,PM,PU	Stoml1	0	0	0.6	KNOWN	0	0	1	0	0	N
Cchcr1	7784	ENSMUST00000164242	18	50	31	37	15	22.8	17.02	8.11	chr17	35639211	35642435	DM,PM,PU	Pou5f1	5.6	6.9	4.1	KNOWN	33.8674	1	1	1	0	N
Ccnd3	7822	ENSMUST00000171031	20	30	31	37	23	7.11	8.84	13.76	chr17	47640414	47649043	DM,PM,PU	Ccnd3	36.8	67.1	26.6	KNOWN	33.8674	1	1	1	1	Y
Ccr4	4766	ENSMUST00000054414	6	13	8	5	0	11.58	6.76	0	chr9	114458126	114474355	DM,PM,PU	Trim71	0.3	0.9	0.1	KNOWN	6.32456	1	0	0	0	N
Ccr7	5719	ENSMUST00000103134	2	6	1	5	10	3.55	3.23	9.25	chr11	98823511	98826466	DM,PM,PU	Rara	0	0.2	0.1	KNOWN	2.23607	0	1	0	0	N
Ccrl2	4748	ENSMUST00000111888	0	0	1	0	8	0	0	5.46	chr9	110849422	110863371	DM,PM,PU	Lrrc2	0	0	0	KNOWN	0	0	1	0	0	N
Cd247	556	ENSMUST00000161971	0	0	1	0	6	0	0	7.41	chr1	168054897	168073079	DM,PM	Gpa33	0	0	0.1	KNOWN	0	0	1	0	1	N
Cd68	5565	ENSMUST00000154124	2	9	7	6	23	4.26	5.03	5.63	chr11	69517060	69522803	DM,PM	Tnfsf12	45.9	8.3	7.2	KNOWN	6.48074	1	1	0	0	N
Cd9	3360	ENSMUST00000140024	10	11	18	11	9	8.43	15.42	6.26	chr6	125383335	125398024	DM,PM	Cd9	307.4	124.5	59.7	KNOWN	14.0712	1	1	0	1	Y
Cda	2273	ENSMUST00000030535	3	5	9	10	4	0	9.98	3.21	chr4	138000554	138006368	DM,PM,PU	Camk2n1	0	0.6	3.4	KNOWN	9.48683	1	0	0	0	N
Cdc42	2265	ENSMUST00000163212	3	3	1	1	6	0	0	5.91	chr4	137148873	137153839	DM,PM,PU	Usp48	111.8	154.5	207.8	KNOWN	1	0	1	0	0	N
Cdk19	4954	ENSMUST00000044672	5	6	9	6	6	6.36	7.85	4.11	chr10	39977900	39978752	PM,PU	Gtf3c6	8.8	5.3	3.1	KNOWN	7.34847	1	0	0	0	N
Cdkn1a	7752	ENSMUST00000023829	1	1	1	0	5	0	0	7.22	chr17	29587776	29588942	DM,PM,PU	Pim1	101.9	35.1	98.3	KNOWN	0	0	1	0	0	N
Cdkn1a	7747	ENSMUST00000119901	15	10	22	4	20	5.95	6.95	5.28	chr17	29209618	29218426	DM,PM,PU	Cdkn1a	101.9	35.1	98.3	KNOWN	10.9545	1	1	1	0	Y
Cdsn	7784	ENSMUST00000044804	0	1	1	1	5	0	0	5.88	chr17	35639211	35642435	DM,PM,PU	Pou5f1	1.7	1.5	0.3	KNOWN	1	0	1	0	1	N
Cenpv	5533	ENSMUST00000135497	16	24	31	22	7	10.18	15.66	5.08	chr11	62324296	62327251	DM,PM	Cenpv	49.3	19.7	9.9	KNOWN	26.1151	1	1	0	0	Y
Cfd	5111	ENSMUST00000061653	1	3	0	3	6	0	0	10.2	chr10	79508474	79515168	DM,PM,PU	Gpx4	0	0	0	KNOWN	0	0	1	0	0	N
Chchd10	5091	ENSMUST00000058906	10	5	10	8	10	5.96	9.74	6.4	chr10	75335464	75345568	DM,PM,PU	Derl3	231	114.3	36	KNOWN	8.94427	1	1	0	0	N
Chchd10	5092																				0	0	1	1	N
Chd9	4190	ENSMUST00000167051	15	8	18	13	18	21.37	33.67	15.64	chr8	93351924	93355292	PM,PU	Chd9	9	12.8	7.5	KNOWN	15.2971	1	1	0	0	Y
Chga	6151	ENSMUST00000021610	1	2	3	7	7	0	8.34	5.57	chr12	103940487	103953004	DM,PM,PU	Itpk1	2.5	4.3	13.3	KNOWN	4.58258	0	1	0	0	N
Chmp2a	3481	ENSMUST00000005711	5	6	13	12	23	6.66	16.56	11	chr7	13599334	13600325	DM,PM	Zbtb45	106.3	69	60.7	KNOWN	12.49	1	1	0	0	N
Chst3	5021	ENSMUST00000068690	0	4	4	9	0	0	5.42	0	chr10	59420365	59437537	DM,PM,PU	Ddit4	0.5	0.8	0.8	KNOWN	6	1	0	0	0	N
Cib1	3658	ENSMUST00000123279	0	2	1	2	5	0	0	8.65	chr7	87159908	87169963	DM,PM,PU	Zfp710	44.6	33.6	29.7	KNOWN	1.41421	0	1	0	0	N
Cirbp	5111	ENSMUST00000154726	0	3	3	11	15	0	7.35	12.48	chr10	79508474	79515168	DM,PM,PU	Gpx4	39.7	23.5	36	KNOWN	5.74456	1	1	0	1	N
Cisd3	5711	ENSMUST00000107584	18	54	49	42	20	47.5	17.43	4.43	chr11	97517673	97524159	DM,PM,PU	Mllt6	11.7	8	8.5	KNOWN	45.3652	1	0	1	0	N
Clcn6	2317	ENSMUST00000131232	0	2	3	1	5	0	0	5.59	chr4	147459254	147463850	DM,PM,PU	Agtrap	23.3	14.4	8.6	KNOWN	1.73205	0	1	0	0	N
Clcnka	2292	ENSMUST00000150334	2	9	5	20	6	9.35	20.23	6.14	chr4	141120768	141126477	DM,PM	Fblim1	0.5	0.3	0	KNOWN	10	1	1	0	1	N
Clcnkb	2292	ENSMUST00000135486	9	8	16	14	7	11.76	25.13	7.78	chr4	141120768	141126477	DM,PM	Fblim1	1.9	0.5	0	KNOWN	14.9666	1	1	0	0	N
Cldn3	2830	ENSMUST00000094245	2	1	3	11	8	0	5.1	3.49	chr5	135417523	135421698	DM,PM	Cldn4	3.2	4.2	2.1	KNOWN	5.74456	1	0	0	0	N
Cldn4	2830	ENSMUST00000051401	37	51	32	29	21	13.71	5.94	3.37	chr5	135417523	135421698	DM,PM	Cldn4	152.8	79	16.9	KNOWN	30.4631	1	0	0	0	Y
Clip3	3525	ENSMUST00000014065	1	2	1	2	8	0	3.21	8.61	chr7	31248315	31250619	DM,PM	Nphs1as	0.9	6.5	14.5	KNOWN	2	0	1	0	0	N
Clip3	3523																				0	0	0	1	N
Cmas	3437	ENSMUST00000032419	10	6	7	6	5	7.74	7.8	7.22	chr6	143047309	143065758	DM,PM,PU	5730419I09Rik	32.1	46.9	57.8	KNOWN	6.48074	1	1	0	0	N
Cmas	3429	ENSMUST00000032419	14	8	19	3	11	9.51	15.28	15.09	chr6	142458188	142461905	DM,PM	Ldhb	32.1	46.9	57.8	KNOWN	7.54983	1	1	0	1	N
Cmklr1	2712	ENSMUST00000142854	0	2	1	2	5	0	0	6.4	chr5	113758941	113775389	DM,PM	Sgsm1	3.6	4.8	0.6	KNOWN	1.41421	0	1	0	0	N
Cnn2	5111	ENSMUST00000004784	4	4	3	7	28	3.46	5.7	19.67	chr10	79508474	79515168	DM,PM,PU	Gpx4	7	67.4	101.5	KNOWN	4.58258	0	1	0	0	N
Cobl	5340	ENSMUST00000093316	27	41	42	36	0	14.62	11.6	0	chr11	12357626	12370205	DM,PM,PU	Cobl	15.5	14.8	3.4	KNOWN	38.8844	1	0	0	1	Y
Col18a1	5100	ENSMUST00000081654	2	7	5	22	14	0	8.14	6.63	chr10	76655655	76662360	DM,PM	Col18a1	12.1	42.7	16.2	KNOWN	10.4881	1	1	1	0	Y
Cox7a1	3523	ENSMUST00000098594	15	11	20	9	0	9.13	10.14	0	chr7	30982397	30983339	DM,PM	Capns1	35.2	14.2	21.6	KNOWN	13.4164	1	0	1	1	N
Creg1	556	ENSMUST00000111432	2	4	4	3	5	6.6	8.15	11.33	chr1	168054897	168073079	DM,PM	Gpa33	25.4	3.5	5.6	KNOWN	5.2915	1	1	0	1	N
Cryaa	7767	ENSMUST00000019192	1	5	5	9	0	0	6.04	0	chr17	31939569	31956756	DM,PM	Sik1	0	0.1	0	KNOWN	6.7082	1	0	0	0	N
Cryba1	5597	ENSMUST00000124178	0	0	0	0	11	0	0	8.34	chr11	77697704	77718786	DM,PM,PU	Pipox	0.3	0.2	0.1	KNOWN	0	0	1	0	0	N
Csf3	5719	ENSMUST00000038886	0	1	0	0	5	0	0	5.68	chr11	98823511	98826466	DM,PM,PU	Rara	0	0	0	KNOWN	0	0	1	0	0	N
Csnk1a1	8209	ENSMUST00000165123	3	3	12	12	10	0	12.11	7.95	chr18	61787544	61788400	DM,PM	Csnk1a1	130	133.1	176.7	KNOWN	12	1	1	0	1	Y
Ctbp2	3856	ENSMUST00000172341	36	16	35	13	6	13.2	12.38	3.28	chr7	140304156	140307245	DM,PM,PU	Ctbp2	22.2	54.8	37.3	KNOWN	21.3307	1	0	1	0	Y
Ctnna1	8114	ENSMUST00000042345	8	1	7	5	0	4.16	8.38	0	chr18	35202713	35203454	PM	Ctnna1	82.7	169.9	144.9	KNOWN	5.91608	1	0	0	0	Y
Ctnnb1	4797	ENSMUST00000130466	3	5	3	9	4	3.41	6.55	3.78	chr9	120585871	120600072	DM,PM,PU	Rpl14	274.1	291.6	402.7	KNOWN	5.19615	1	0	0	0	N
Ctss	1626																				0	0	0	1	N
Cwc25	5711	ENSMUST00000124356	11	21	19	23	13	9.58	6.78	6.01	chr11	97517673	97524159	DM,PM,PU	Mllt6	8.5	9.7	13.9	KNOWN	20.9045	1	1	0	0	N
Cyp11a1	4555	ENSMUST00000034874	0	1	4	6	6	0	5.72	8.03	chr9	58119837	58128504	DM,PM,PU	Stoml1	0.1	0.7	0.2	KNOWN	4.89898	0	1	0	0	N
D130058E05Rik	315																				0	0	0	1	N
D330012F22Rik	3658	ENSMUST00000163253	0	2	1	2	5	0	0	8.65	chr7	87159908	87169963	DM,PM,PU	Zfp710	2.6	2.4	2.8	KNOWN	1.41421	0	1	0	0	N
Dbp	3568	ENSMUST00000123587	1	3	2	7	5	0	3.97	5.23	chr7	52806853	52814768	DM,PM,PU	Plekha4	4.2	3.1	3.2	KNOWN	3.74166	0	1	0	0	N
Dctn6	4014	ENSMUST00000123113	1	2	6	5	0	0	5.37	0	chr8	35023426	35027483	DM,PM,PU	Rbpms	24.7	21.4	28.2	KNOWN	5.47723	1	0	0	0	N
Ddc	5340	ENSMUST00000136810	1	1	1	3	5	0	0	12.73	chr11	12357626	12370205	DM,PM,PU	Cobl	10.9	10.4	5.4	KNOWN	1.73205	0	1	0	0	N
Ddit4	5021	ENSMUST00000020308	20	28	36	14	10	8.2	11.64	0	chr10	59420365	59437537	DM,PM,PU	Ddit4	35	70.1	101	KNOWN	22.4499	1	0	1	0	Y
Ddr1	7784	ENSMUST00000146472	0	3	0	2	7	3.25	0	11.22	chr17	35639211	35642435	DM,PM,PU	Pou5f1	2.1	19.2	28.5	KNOWN	1	0	1	0	1	N
Ddx11	7876																				0	0	0	1	N
Ddx43	4657																				0	0	0	1	N
Derl3	5091	ENSMUST00000009236	11	22	11	19	12	7.75	6.69	6.75	chr10	75335464	75345568	DM,PM,PU	Derl3	1.9	2.8	0.8	KNOWN	14.4568	1	1	0	0	Y
Dhdh	3568	ENSMUST00000126050	8	5	6	10	10	5.03	8.74	6.2	chr7	52806853	52814768	DM,PM,PU	Plekha4	6.8	5.8	0.8	KNOWN	7.74597	1	1	0	1	N
Dis3	6957	ENSMUST00000068042	0	2	0	0	6	0	0	11	chr14	99738540	99755307	DM,PM	Klf5	24.9	40.3	31.6	KNOWN	0	0	1	0	0	N
Dlc1	4033	ENSMUST00000156312	24	10	28	4	11	8.1	12.25	7.94	chr8	37602064	37613850	DM,PM,PU	Dlc1	9.6	19.7	4	KNOWN	16.9706	1	1	1	0	Y
Dlc1	4034	ENSMUST00000156312	84	15	54	9	19	14.35	25.2	3.15	chr8	37642521	37671979	DM,PM	Dlc1	9.6	19.7	4	KNOWN	23.8118	1	0	1	0	Y
Dlgap3	2205	ENSMUST00000046659	8	12	7	18	9	11.07	30.47	6.7	chr4	126875757	126879027	DM,PM	Dlgap3	3.2	4.2	0.6	KNOWN	57.9655	1	1	1	0	Y
Dmkn	3523																				0	0	0	1	N
Dmrt1	8399	ENSMUST00000025755	13	35	19	34	14	13.18	16.26	7.93	chr19	25553498	25564092	DM,PM	Dmrt1	1.8	4.5	0.5	KNOWN	25.4165	1	1	0	0	Y
Dmrt2	8399	ENSMUST00000168023	8	2	8	9	0	0	7.12	0	chr19	25553498	25564092	DM,PM	Dmrt1	0.2	0.1	0.2	KNOWN	8.48528	1	0	0	0	N
Dmrt3	8399	ENSMUST00000048935	4	7	12	10	3	9.01	20.91	3.25	chr19	25553498	25564092	DM,PM	Dmrt1	0.4	0.2	0.1	KNOWN	10.9545	1	0	0	0	N
Dna2	5044	ENSMUST00000131422	4	5	5	7	4	5.15	5.05	3.06	chr10	62346394	62361563	DM,PM,PU	Tet1	14.1	12.8	17.6	KNOWN	5.91608	1	0	0	0	N
Dnajb11	7434	ENSMUST00000004574	0	2	2	3	5	0	0	6.1	chr16	23099373	23103471	DM,PM,PU	Eif4a2	12.1	17.6	21.8	KNOWN	2.44949	0	1	0	0	N
Dner	282	ENSMUST00000049126	5	10	13	6	2	10.52	15.96	0	chr1	84857219	84887132	DM,PM	Fbxo36	2.4	0.7	1.1	KNOWN	8.83176	1	0	1	0	N
Dok2	6887	ENSMUST00000169106	0	1	1	1	6	0	0	5.67	chr14	71022659	71035930	DM,PM,PU	Fgf17	3.7	10.1	46.3	KNOWN	1	0	1	0	0	N
Dos	5111	ENSMUST00000146180	3	4	0	12	15	3.96	9.08	10.41	chr10	79508474	79515168	DM,PM,PU	Gpx4	2.8	5.7	7.1	KNOWN	7	1	1	0	0	N
Dpf2	8324	ENSMUST00000142995	2	3	2	6	12	0	0	5.52	chr19	5835881	5847014	DM,PM,PU	Neat1	19.9	20.2	26.2	KNOWN	3.4641	0	1	0	0	N
Dppa3	3348	ENSMUST00000049644	5	5	8	5	6	5.7	8.61	6.61	chr6	122640118	122657871	DM,PM,PU	Nanog	55.9	17.2	0	KNOWN	6.32456	1	1	0	0	N
Dppa3	3349	ENSMUST00000049644	3	3	6	8	0	0	9.11	0	chr6	122714316	122720862	DM,PM,PU	Slc2a3	55.9	17.2	0	KNOWN	6.9282	1	0	0	0	N
Dppa3	3347	ENSMUST00000049644	10	7	19	8	0	3.4	9.14	0	chr6	122612514	122614260	DM,PM	Dppa3	55.9	17.2	0	KNOWN	12.3288	1	0	0	0	Y
Dppa3	3342																				0	0	0	1	N
Dppa5a	4657	ENSMUST00000071991	27	17	41	18	8	14.93	18.12	3.66	chr9	78207143	78223442	DM,PM	Dppa5a	1034.4	578.4	0.5	KNOWN	27.1662	1	0	1	1	Y
Dupd1	6709	ENSMUST00000073870	0	0	0	0	5	0	0	9.39	chr14	22293688	22308989	DM,PM	Myst4	0	0.1	0	KNOWN	0	0	1	0	0	N
Dusp1	7728	ENSMUST00000146077	36	27	38	24	45	12.53	12.69	8.68	chr17	26631721	26648689	DM,PM,PU	Dusp1	45.2	24.9	21.6	KNOWN	30.1993	1	1	1	1	Y
Dusp13	6709	ENSMUST00000120984	1	6	4	10	0	5.75	10.06	0	chr14	22293688	22308989	DM,PM	Myst4	0.3	0.1	0	KNOWN	6.48074	1	0	0	0	N
Dusp27	556	ENSMUST00000085992	11	21	15	22	25	7.61	7.46	0	chr1	168054897	168073079	DM,PM	Gpa33	2.8	18.4	0.2	KNOWN	18.1659	1	0	0	1	N
Dusp5	8519	ENSMUST00000038287	3	4	10	3	14	3.25	8.47	11.94	chr19	53523440	53535319	PM,PU	Smndc1	0.9	6	3.7	KNOWN	5.47723	1	1	0	1	N
Dync1h1	6188	ENSMUST00000018851	5	13	4	5	8	10.77	0	6.74	chr12	111725920	111743677	DM,PM	Ppp2r5c	16.9	22.5	11.4	KNOWN	4.47214	0	1	0	0	N
Dync1h1	6186	ENSMUST00000018851	6	5	13	5	9	6.99	17.98	8.86	chr12	111655417	111656705	DM,PM	Ppp2r5c	16.9	22.5	11.4	KNOWN	8.06226	1	1	1	1	N
Dysf	3184	ENSMUST00000113821	0	0	0	0	5	0	0	9.01	chr6	83839914	83844315	PM	Zfml	0.3	1.5	2.1	KNOWN	0	0	1	0	0	N
E130012A19Rik	5711	ENSMUST00000052281	14	16	19	19	17	10.16	3.37	8.49	chr11	97517673	97524159	DM,PM,PU	Mllt6	68.8	83.2	15.8	KNOWN	19	0	1	0	0	N
E2f1	1210	ENSMUST00000109704	2	7	5	6	7	7.5	6.82	7.97	chr2	154242651	154254374	DM,PM,PU	Cbfa2t2	20.2	15.8	11.3	KNOWN	5.47723	1	1	0	0	N
E330016A19Rik	4657	ENSMUST00000127190	2	3	5	5	0	0	5.92	0	chr9	78207143	78223442	DM,PM	Dppa5a	0.8	1.4	0.1	NOVEL	5	1	0	0	0	N
Ecm1	1626	ENSMUST00000144958	2	3	0	0	5	0	0	6.76	chr3	95455034	95468269	DM,PM,PU	Mcl1	1.5	2.2	1.6	KNOWN	3	0	1	0	0	N
Egln3	5995	ENSMUST00000039516	0	1	5	7	0	0	11.2	0	chr12	55407498	55415046	PM,PU	Egln3	4.2	3.6	8.4	KNOWN	5.91608	1	0	0	0	Y
Ehbp1l1	8324	ENSMUST00000049295	0	1	0	0	7	0	0	5.16	chr19	5835881	5847014	DM,PM,PU	Neat1	0.6	2	0.5	KNOWN	0	0	1	0	0	N
Eif4a1	5565	ENSMUST00000140186	2	9	7	6	16	4.26	5.03	5.65	chr11	69517060	69522803	DM,PM	Tnfsf12	52.5	85.9	114.5	KNOWN	6.48074	1	1	0	0	N
Eif4a2	7434	ENSMUST00000023599	18	25	21	34	43	9.62	10.67	15.08	chr16	23099373	23103471	DM,PM,PU	Eif4a2	318.8	131.6	84.4	KNOWN	26.7208	1	1	0	1	Y
Elane	5111	ENSMUST00000046091	0	0	0	1	5	0	0	5.72	chr10	79508474	79515168	DM,PM,PU	Gpx4	0	0.1	0	KNOWN	0	0	1	0	1	N
Elf3	449	ENSMUST00000003135	1	16	6	14	6	14.3	14.31	5.35	chr1	137071028	137096284	DM,PM,PU	Arl8a	33.6	19.6	4.1	KNOWN	9.16515	1	1	1	0	N
Elovl6	1732																				0	0	1	0	N
Enah	615	ENSMUST00000078719	73	22	63	9	7	37.72	16.21	0	chr1	183948212	183961841	DM,PM,PU	Enah	41.6	104.8	33.4	KNOWN	23.8118	1	0	0	1	Y
Enc1	6559	ENSMUST00000041623	3	9	9	7	8	6.99	12.25	6.79	chr13	98202400	98225162	DM,PM,PU	Enc1	15.2	46.3	69.7	KNOWN	7.93725	1	1	1	1	Y
Enc1	6557	ENSMUST00000041623	7	8	10	10	0	3.23	5.34	0	chr13	98052562	98062842	DM,PM,PU	Enc1	15.2	46.3	69.7	KNOWN	10	1	0	1	0	Y
Enpep	1732	ENSMUST00000169240	2	1	4	12	0	0	18.15	0	chr3	129247012	129261362	DM,PM	Elovl6	0	0	0	KNOWN	6.9282	1	0	0	0	N
Ensa	1626	ENSMUST00000058230	7	2	9	8	24	0	7.24	6.51	chr3	95455034	95468269	DM,PM,PU	Mcl1	33.1	25.4	22	KNOWN	8.48528	1	1	0	0	N
Epb4.9	6887	ENSMUST00000110984	15	18	19	7	24	14.13	10.19	9	chr14	71022659	71035930	DM,PM,PU	Fgf17	25.5	27.7	2.8	KNOWN	20.4939	1	1	0	1	N
Epha2	2292	ENSMUST00000006614	0	0	2	2	5	0	3.14	6.1	chr4	141120768	141126477	DM,PM	Fblim1	13.8	42.9	48	KNOWN	2	0	1	0	1	N
Epha2	2291	ENSMUST00000006614	4	3	5	4	27	0	7.35	19.6	chr4	140826072	140840922	DM,PM,PU	Epha2	13.8	42.9	48	KNOWN	7.48331	1	1	1	0	Y
Eras	8554	ENSMUST00000033500	17	7	9	4	9	20.6	11.46	11.67	chrX	7578969	7597907	PM,PU	Glod5	2.4	44.3	41.7	KNOWN	6	1	1	0	1	N
Ergic1	7728	ENSMUST00000167662	4	2	11	4	7	0	12.42	8.29	chr17	26631721	26648689	DM,PM,PU	Dusp1	30.1	34.7	68.2	KNOWN	11.4891	1	1	0	1	N
Esrrb	6112	ENSMUST00000167891	16	17	23	5	0	9.29	7.95	0	chr12	87807046	87820319	DM,PM	Esrrb	121.2	91.1	0.4	KNOWN	10.7238	1	0	0	0	Y
Esrrb	6113	ENSMUST00000167891	21	2	21	4	0	10.19	11.2	0	chr12	87839385	87846192	DM,PM	Esrrb	121.2	91.1	0.4	KNOWN	28.2843	1	0	0	0	Y
Etl4	746	ENSMUST00000045555	0	2	5	9	9	0	13.81	7.52	chr2	20574602	20591747	DM,PM	Etl4	35.6	27.6	12	KNOWN	7.07107	1	1	1	0	Y
Etnk1	3437	ENSMUST00000032413	44	38	26	9	11	36.73	13.79	15.3	chr6	143047309	143065758	DM,PM,PU	5730419I09Rik	85	48.5	43.3	KNOWN	15.2971	1	1	0	1	N
F2rl1	6544	ENSMUST00000022185	21	14	40	16	13	8.6	12.98	0	chr13	96295094	96306119	DM,PM,PU	F2rl1	26.8	35.5	31.9	KNOWN	25.2982	1	0	1	1	Y
Fabp12	1392	ENSMUST00000119761	0	0	0	0	6	0	0	7.69	chr3	9641461	9655131	DM,PM	Zfp704	0	0	0	KNOWN	0	0	1	0	0	N
Fabp3	2223	ENSMUST00000070532	5	4	7	10	5	0	7.52	4.55	chr4	130178808	130180168	PM,PU	Pum1	295.6	48.3	7.2	KNOWN	8.3666	1	0	0	0	N
Fam108c	3685	ENSMUST00000131505	2	1	1	6	5	0	5.83	6.24	chr7	91027196	91051830	DM,PM,PU	Mesdc2	18.8	31.3	46.4	KNOWN	2.44949	0	1	0	1	N
Fam113b	7318	ENSMUST00000059433	1	1	0	2	8	0	0	8.08	chr15	97422878	97425328	DM,PM	Rpap3	28.8	20.4	6.8	KNOWN	0	0	1	0	1	N
Fam131c	2291	ENSMUST00000006380	0	3	3	3	10	0	3.12	6.61	chr4	140826072	140840922	DM,PM,PU	Epha2	0.4	1.1	1.5	KNOWN	3	0	1	0	0	N
Fam131c	2292	ENSMUST00000006380	1	8	5	7	0	6.98	10.8	0	chr4	141120768	141126477	DM,PM	Fblim1	0.4	1.1	1.5	KNOWN	5.91608	1	0	0	0	N
Fam134b	7104	ENSMUST00000022881	5	4	2	2	6	4.46	0	9.05	chr15	25654102	25704265	DM,PM,PU	Myo10	14.6	3.3	8.8	KNOWN	2	0	1	0	0	N
Fam160b2	6887	ENSMUST00000022690	8	5	13	3	9	4.27	5.44	5.63	chr14	71022659	71035930	DM,PM,PU	Fgf17	6.3	4.9	5.4	KNOWN	6.245	1	1	0	0	N
Fam171a2	5741	ENSMUST00000145190	3	6	5	8	0	5.35	6.53	0	chr11	102190649	102193692	DM,PM	Ubtf	0.3	1.2	2.9	KNOWN	6.32456	1	0	0	0	N
Fam53a	2465	ENSMUST00000065162	1	3	7	6	3	0	5.38	0	chr5	33873714	33880481	DM,PM,PU	Fam53a	12.2	11	17.9	KNOWN	6.48074	1	0	0	0	Y
Fanci	3652	ENSMUST00000126456	0	4	1	0	8	0	0	9.37	chr7	86355826	86368339	DM,PM	Abhd2	23.1	19.6	11.1	KNOWN	0	0	1	0	0	N
Fau	8324	ENSMUST00000043074	0	2	2	0	5	0	0	5.57	chr19	5835881	5847014	DM,PM,PU	Neat1	13.3	12.3	6.7	KNOWN	0	0	1	0	0	N
Fblim1	2291	ENSMUST00000137491	1	2	0	0	7	0	0	12.84	chr4	140826072	140840922	DM,PM,PU	Epha2	39.3	68.5	21.1	KNOWN	0	0	1	0	0	N
Fblim1	2292	ENSMUST00000137491	5	18	14	28	0	5.2	8.06	0	chr4	141120768	141126477	DM,PM	Fblim1	39.3	68.5	21.1	KNOWN	19.799	1	0	1	0	Y
Fbxo2	2317	ENSMUST00000047951	2	5	3	10	9	4.51	6.8	7.51	chr4	147459254	147463850	DM,PM,PU	Agtrap	1.3	7.1	3.4	KNOWN	5.47723	1	1	0	0	N
Fbxo36	282	ENSMUST00000097672	20	1	24	2	10	8.19	14.38	7.89	chr1	84857219	84887132	DM,PM	Fbxo36	2.9	1.9	1.6	KNOWN	41.2311	1	1	0	0	Y
Fbxo42	2291	ENSMUST00000030757	0	4	0	0	7	0	0	6.17	chr4	140826072	140840922	DM,PM,PU	Epha2	8.2	10.8	8.3	KNOWN	0	0	1	0	0	N
Fbxo44	2317	ENSMUST00000153703	5	8	6	5	9	6.23	6.8	7.51	chr4	147459254	147463850	DM,PM,PU	Agtrap	5.9	1.4	5.8	KNOWN	5.47723	1	1	0	0	N
Fbxo6	2317	ENSMUST00000126615	0	6	4	8	7	0	7.19	5.52	chr4	147459254	147463850	DM,PM,PU	Agtrap	24.2	13.1	8.8	KNOWN	5.91608	1	1	0	0	N
Fgd2	7747	ENSMUST00000123989	2	2	0	2	5	0	0	6.59	chr17	29209618	29218426	DM,PM,PU	Cdkn1a	0.3	1.2	1.8	KNOWN	0	0	1	0	0	N
Fgf1	8140	ENSMUST00000040647	0	0	0	0	6	0	0	5.56	chr18	38788269	38796942	DM,PM,PU	Spry4	0.2	2.7	0.2	KNOWN	0	0	1	0	0	N
Fgf15	3914	ENSMUST00000033389	6	20	15	19	0	7.49	8.22	0	chr7	152036872	152050716	DM,PM,PU	Fgf4	0.1	7.3	12.5	KNOWN	16.8819	1	0	0	0	N
Fgf17	6887	ENSMUST00000022697	23	43	40	51	24	15.05	17.54	6.74	chr14	71022659	71035930	DM,PM,PU	Fgf17	1.3	14.6	1.2	KNOWN	45.1664	1	1	1	0	Y
Fgf21	3568	ENSMUST00000033099	2	7	3	5	10	3.84	0	6.47	chr7	52806853	52814768	DM,PM,PU	Plekha4	0	0.2	0.2	KNOWN	3.87298	0	1	0	0	N
Fgf3	3914	ENSMUST00000155320	3	6	9	13	18	0	5.21	6.15	chr7	152036872	152050716	DM,PM,PU	Fgf4	2.5	1.1	0.2	KNOWN	10.8167	1	1	0	0	N
Fgf4	3914	ENSMUST00000060336	13	19	29	26	0	4.33	5.74	0	chr7	152036872	152050716	DM,PM,PU	Fgf4	115.1	69.3	9.5	KNOWN	27.4591	1	0	1	1	Y
Fgfr2	3856	ENSMUST00000124096	36	16	35	13	6	13.2	12.38	3.28	chr7	140304156	140307245	DM,PM,PU	Ctbp2	0.5	4.4	2.9	KNOWN	21.3307	1	0	0	0	N
Fhad1	2295	ENSMUST00000105779	3	9	9	8	0	7.26	10.28	0	chr4	141616653	141627603	DM,PM	Tmem51	0.1	0.1	0.4	KNOWN	9.48683	1	0	0	1	N
Fiz1	3475	ENSMUST00000077385	2	0	0	1	6	0	0	5.55	chr7	4772296	4777612	PM	Shisa7	24.8	28.9	19.6	KNOWN	0	0	1	0	0	N
Fn1	230	ENSMUST00000055226	2	0	1	2	7	0	0	15.62	chr1	72260528	72261272	DM,PM	Mreg	159.9	80	35.1	KNOWN	1.41421	0	1	0	0	N
Fnbp1	803	ENSMUST00000128431	10	11	20	16	5	0	10.62	6.23	chr2	30913257	30925299	DM,PM	Fnbp1	8.8	8.5	6.6	KNOWN	17.8885	1	1	0	0	Y
Foxj2	3348	ENSMUST00000003238	1	7	10	3	1	4.25	8.67	0	chr6	122640118	122657871	DM,PM,PU	Nanog	3.3	2.8	7.2	KNOWN	5.47723	1	0	0	0	N
Foxj2	3347	ENSMUST00000003238	3	12	4	9	1	9.65	7.55	0	chr6	122612514	122614260	DM,PM	Dppa3	3.3	2.8	7.2	KNOWN	6	1	0	0	1	N
Foxj2	3349	ENSMUST00000003238	4	17	11	11	1	8.85	8.16	0	chr6	122714316	122720862	DM,PM,PU	Slc2a3	3.3	2.8	7.2	KNOWN	11	1	0	0	0	N
Frmd8	8324	ENSMUST00000133729	6	15	14	22	10	3.46	6.49	3.13	chr19	5835881	5847014	DM,PM,PU	Neat1	12	18.3	24.9	KNOWN	17.5499	1	0	1	0	N
Ftl1	3568																				0	0	0	1	N
Furin	3658	ENSMUST00000153446	0	1	0	3	6	0	0	6.06	chr7	87159908	87169963	DM,PM,PU	Zfp710	4.8	5.6	10.9	KNOWN	0	0	1	0	0	N
Furin	3662	ENSMUST00000153446	1	8	0	1	6	4.52	0	5.01	chr7	87333420	87345334	DM,PM,PU	Sema4b	4.8	5.6	10.9	KNOWN	0	0	1	0	0	N
Fut1	3568	ENSMUST00000008605	2	4	4	12	10	0	8.35	6.47	chr7	52806853	52814768	DM,PM,PU	Plekha4	0.1	0.5	0.7	KNOWN	6.9282	1	1	0	0	N
Fut2	3568																				0	0	0	1	N
Fxr2	5565																				0	0	0	1	N
Fzd6	4954																				0	0	0	1	N
Fzd9	2830	ENSMUST00000062572	0	0	0	1	6	0	0	8.7	chr5	135417523	135421698	DM,PM	Cldn4	0.6	1.5	0.9	KNOWN	0	0	1	0	0	N
Gabbr1	7792	ENSMUST00000025338	4	5	10	7	11	5.68	11.41	9.57	chr17	37110202	37134996	DM,PM	H2-M5	49.3	18.4	6.1	KNOWN	8.3666	1	1	1	1	N
Gabbr1	7794	ENSMUST00000025338	16	27	17	12	9	26.58	19.04	5.96	chr17	37209046	37217726	DM,PM,PU	Gabbr1	49.3	18.4	6.1	KNOWN	27.1109	1	1	0	1	Y
Gabpa	7597	ENSMUST00000114184	9	7	22	3	11	8.08	12.42	12.96	chr16	84769173	84780686	DM,PM,PU	Jam2	29.3	33.5	28.5	KNOWN	8.48528	1	1	0	1	N
Gadd45a	3130	ENSMUST00000128617	12	9	19	6	14	8.89	20.39	7.96	chr6	67061148	67064202	DM,PM	Gadd45a	7.1	44.7	11.7	KNOWN	10.6771	1	1	0	1	Y
Garnl3	817	ENSMUST00000148043	3	4	5	10	0	0	7.86	0	chr2	33282029	33300860	DM,PM,PU	Zbtb34	6.2	3	5	KNOWN	7.07107	1	0	0	1	N
Gata1	8554	ENSMUST00000128449	10	7	11	6	0	9.91	10.03	0	chrX	7578969	7597907	PM,PU	Glod5	0.5	1.2	1	KNOWN	8.12404	1	0	0	1	N
Gbx2	315	ENSMUST00000036954	25	7	19	5	7	11.25	8.42	3.27	chr1	91766947	91773527	DM,PM	Gbx2	3.1	9	0.4	KNOWN	9.74679	1	0	1	0	Y
Gdf3	3347	ENSMUST00000032211	6	6	2	4	9	3.11	0	5.75	chr6	122612514	122614260	DM,PM	Dppa3	62.4	55.1	0.5	KNOWN	2.82843	0	1	0	0	N
Gdf3	3348	ENSMUST00000032211	5	7	5	5	5	6.94	5.74	5.85	chr6	122640118	122657871	DM,PM,PU	Nanog	62.4	55.1	0.5	KNOWN	5	1	1	0	0	N
Gdf3	3349	ENSMUST00000032211	4	5	10	4	7	5.42	8.36	9.23	chr6	122714316	122720862	DM,PM,PU	Slc2a3	62.4	55.1	0.5	KNOWN	6.32456	1	1	0	0	N
Gdf3	3342	ENSMUST00000032211	7	5	10	5	0	7.78	12.78	0	chr6	122290093	122293017	PM,PU	Phc1	62.4	55.1	0.5	KNOWN	7.07107	1	0	0	0	N
Ggt1	5091	ENSMUST00000145079	4	2	7	5	0	0	7.57	0	chr10	75335464	75345568	DM,PM,PU	Derl3	4.4	2.2	1.8	KNOWN	5.91608	1	0	0	0	N
Ggt5	5091																				0	0	0	1	N
Ggt5	5092																				0	0	0	1	N
Gja4	2205	ENSMUST00000053753	1	7	3	9	0	3.64	5.48	0	chr4	126875757	126879027	DM,PM	Dlgap3	1.8	0.4	0.5	KNOWN	5.19615	1	0	0	0	N
Gjb3	2205	ENSMUST00000106091	2	5	10	6	4	0	6.08	3.05	chr4	126875757	126879027	DM,PM	Dlgap3	115.9	46	1.5	KNOWN	7.74597	1	0	0	0	N
Gjb4	2205	ENSMUST00000106090	2	2	5	5	10	0	8.35	5.66	chr4	126875757	126879027	DM,PM	Dlgap3	3.7	4	0	KNOWN	5	1	1	0	0	N
Gjb5	2205	ENSMUST00000046498	1	3	3	9	2	0	7.8	0	chr4	126875757	126879027	DM,PM	Dlgap3	25.8	21.9	2.6	KNOWN	5.19615	1	0	0	0	N
Gjd3	5719	ENSMUST00000062931	6	30	5	27	0	6.63	6.16	0	chr11	98823511	98826466	DM,PM,PU	Rara	0.1	0	0.1	KNOWN	11.619	1	0	0	1	N
Glb1	4766	ENSMUST00000063042	1	9	5	9	7	5.22	7.7	7.92	chr9	114458126	114474355	DM,PM,PU	Trim71	42.4	19.4	8.6	KNOWN	6.7082	1	1	0	0	N
Gli2	372	ENSMUST00000161301	17	14	7	19	3	12.59	7.86	0	chr1	120971968	120973737	PM	Gli2	7	5.1	2.4	KNOWN	11.5326	1	0	1	0	Y
Glod5	8554	ENSMUST00000033503	24	19	30	12	5	11.43	10	0	chrX	7578969	7597907	PM,PU	Glod5	22.5	14.5	1.7	KNOWN	18.9737	1	0	0	1	Y
Gm10244	3044																				0	0	0	1	N
Gm10244	3045																				0	0	0	1	N
Gm10491	8554																				0	0	0	1	N
Gm10495	7876																				0	0	0	1	N
Gm10565	2295	ENSMUST00000153023	8	9	8	18	2	4.55	10.04	0	chr4	141616653	141627603	DM,PM	Tmem51	1.2	0.2	0.2	KNOWN	12	1	0	0	0	N
Gm11190	5597	ENSMUST00000132487	7	16	12	18	15	15.52	21.56	8.77	chr11	77697704	77718786	DM,PM,PU	Pipox	0	0.1	0	NOVEL	14.6969	1	1	0	0	N
Gm11730	5819																				0	0	0	1	N
Gm11992	5331	ENSMUST00000043285	9	9	10	5	11	7.55	7.3	5.41	chr11	9015537	9017663	PM,PU	Upp1	0.1	0.1	2.4	NOVEL	7.07107	1	1	0	1	N
Gm12942	2205	ENSMUST00000106097	1	7	5	11	0	0	8.33	0	chr4	126875757	126879027	DM,PM	Dlgap3	25.4	1.9	2.4	NOVEL	7.4162	1	0	0	0	N
Gm13055	2291																				0	0	0	1	N
Gm16022	3568																				0	0	0	1	N
Gm16253	1629																				0	0	0	1	N
Gm16279	7784																				0	0	0	1	N
Gm1631	928																				0	0	1	1	N
Gm17111	6186																				0	0	0	1	N
Gm17218	7728																				0	0	0	1	N
Gm17232	6859																				0	0	0	1	N
Gm17269	5091																				0	0	0	1	N
Gm2a	5499	ENSMUST00000000608	3	4	5	7	8	4.12	8.12	7.29	chr11	54767341	54785832	DM,PM,PU	Tnip1	15.8	9.1	12	KNOWN	5.91608	1	1	0	0	N
Gm3511	2712																				0	0	0	1	N
Gm5134	5091	ENSMUST00000099577	13	12	8	5	9	13.32	7.91	5.83	chr10	75335464	75345568	DM,PM,PU	Derl3	5.3	1.3	0	KNOWN	6.32456	1	1	1	0	N
Gm5134	5092																				0	0	1	0	N
Gm5468	7104	ENSMUST00000069992	1	1	6	5	5	0	12.68	7.34	chr15	25654102	25704265	DM,PM,PU	Myo10	0	0	0	KNOWN	5.47723	1	1	0	0	N
Gm5607	3947	ENSMUST00000080795	6	24	12	23	0	19.87	24.91	0	chr8	12499468	12504771	PM,PU	Tubgcp3	0	0	0	KNOWN	16.6132	1	0	0	0	N
Gm694	2291	ENSMUST00000094544	0	0	0	0	5	0	0	7.69	chr4	140826072	140840922	DM,PM,PU	Epha2	6.3	0.2	0.1	KNOWN	0	0	1	0	0	N
Gm694	2292	ENSMUST00000094544	3	6	5	7	0	6.43	7.1	0	chr4	141120768	141126477	DM,PM	Fblim1	6.3	0.2	0.1	KNOWN	5.91608	1	0	1	1	N
Gm8225	7728																				0	0	0	1	N
Gm8818	508	ENSMUST00000110797	4	13	6	7	0	10.26	6.33	0	chr1	154939892	154943709	DM,PM	Lamc2	14.8	16.4	17.2	KNOWN	6.48074	1	0	0	0	N
Gm9104	7812	ENSMUST00000095268	9	8	16	20	0	4.14	9.12	0	chr17	45593477	45596503	DM,PM	Spats1	0.2	0.3	0	KNOWN	17.8885	1	0	0	1	N
Gnpda1	8136	ENSMUST00000153291	6	7	7	5	0	7.2	7.88	0	chr18	38538325	38551037	DM,PM,PU	Ndfip1	33.8	27.4	13.7	KNOWN	9.48683	1	0	0	0	N
Golga2	812	ENSMUST00000139494	0	2	4	8	1	0	7.57	0	chr2	32008891	32030736	DM,PM,PU	Pomt1	11.7	8.7	4.9	KNOWN	5.65685	1	0	0	0	N
Golga5	6151	ENSMUST00000021609	1	3	5	2	5	0	7.11	6.13	chr12	103940487	103953004	DM,PM,PU	Itpk1	12.1	13.8	11.9	KNOWN	3.16228	0	1	0	0	N
Gpa33	556	ENSMUST00000060833	11	21	15	22	25	7.61	7.46	0	chr1	168054897	168073079	DM,PM	Gpa33	25.9	35.1	0.5	KNOWN	18.1659	1	0	0	0	Y
Gpx3	5499	ENSMUST00000125094	1	6	2	17	7	0	11.43	0	chr11	54767341	54785832	DM,PM,PU	Tnip1	4	15.4	0.3	KNOWN	5.83095	1	0	0	0	N
Gpx4	5111																				0	0	1	1	N
Grb10	5340	ENSMUST00000142877	1	2	2	0	5	3.45	8.02	7.7	chr11	12357626	12370205	DM,PM,PU	Cobl	13.7	53.9	306.1	KNOWN	5.47723	1	1	0	0	N
Grik3	2192																				0	0	1	0	N
Grin3b	5111	ENSMUST00000045085	0	2	0	1	9	0	0	5.42	chr10	79508474	79515168	DM,PM,PU	Gpx4	0.2	0.2	0.4	KNOWN	0	0	1	0	0	N
Grn	5741	ENSMUST00000049460	4	5	5	7	6	5.89	7.11	4.55	chr11	102190649	102193692	DM,PM	Ubtf	69.4	30.7	50.1	KNOWN	5.91608	1	0	0	0	N
Gsta2	4657	ENSMUST00000034902	8	4	10	7	8	4.27	19.21	3.66	chr9	78207143	78223442	DM,PM	Dppa5a	0	0	0	KNOWN	26.0768	1	0	0	1	N
Gsta4	4657	ENSMUST00000034903	0	2	1	0	7	0	0	7.8	chr9	78207143	78223442	DM,PM	Dppa5a	558.5	252.1	187.2	KNOWN	0	0	1	0	0	N
Gstt1	5091	ENSMUST00000120177	5	1	3	9	0	0	5.1	0	chr10	75335464	75345568	DM,PM,PU	Derl3	0.2	2.7	2.9	KNOWN	5.19615	1	0	0	0	N
Gstt2	5091																				0	0	0	1	N
Gtf3c6	4954	ENSMUST00000019982	19	16	22	15	10	5.98	5.43	0	chr10	39977900	39978752	PM,PU	Gtf3c6	23.4	42.3	62.5	KNOWN	18.1659	1	0	0	1	Y
Gtsf1l	1256	ENSMUST00000094653	28	4	18	8	9	18.78	9.81	6.32	chr2	162856904	162860933	DM,PM	Ift52	45	40.4	7.1	KNOWN	12	1	1	0	0	N
Gtsf1l	1257	ENSMUST00000094653	13	20	19	25	20	15.2	15.94	9.28	chr2	162877048	162893236	DM,PM,PU	Mybl2	45	40.4	7.1	KNOWN	21.7945	1	1	0	1	N
Gys1	3568	ENSMUST00000003964	1	2	2	9	8	0	6.7	7.14	chr7	52806853	52814768	DM,PM,PU	Plekha4	6.5	7.7	10.4	KNOWN	5.2915	1	1	0	0	N
Gys2	3429	ENSMUST00000032371	7	7	5	5	0	4.84	5.09	0	chr6	142458188	142461905	DM,PM	Ldhb	0	0	0	KNOWN	5	1	0	0	0	N
H13	1198	ENSMUST00000129439	12	9	21	6	11	10.28	18.6	8.91	chr2	152552277	152563676	DM,PM,PU	Id1	3.8	6.3	12.1	KNOWN	11.225	1	1	0	0	N
H2-M5	7794	ENSMUST00000113667	4	4	5	5	7	7	6.11	7.87	chr17	37209046	37217726	DM,PM,PU	Gabbr1	26.9	18.6	0.1	KNOWN	5	1	1	0	1	N
H2-M5	7792	ENSMUST00000113667	6	8	22	24	27	8.16	18.01	12.44	chr17	37110202	37134996	DM,PM	H2-M5	26.9	18.6	0.1	KNOWN	22.9783	1	1	1	1	Y
Hapln3	3652	ENSMUST00000032827	4	2	7	5	4	3.5	7.39	3.93	chr7	86355826	86368339	DM,PM	Abhd2	0.6	0.8	0.3	KNOWN	5.91608	1	0	0	1	N
Hcst	3525	ENSMUST00000079384	5	3	6	6	0	3.15	5.7	0	chr7	31248315	31250619	DM,PM	Nphs1as	0	0.2	0	KNOWN	6	1	0	0	0	N
Hdac6	8554	ENSMUST00000153788	3	5	9	9	5	4.55	12.59	5.91	chrX	7578969	7597907	PM,PU	Glod5	34.1	25.9	27.9	KNOWN	9	1	1	0	0	N
Hes1	7452																				0	0	0	1	N
Hfe2	1629	ENSMUST00000049208	0	2	1	2	13	0	0	6.18	chr3	96380383	96382115	DM,PM	Polr3gl	0.1	1.4	0.1	KNOWN	1.41421	0	1	0	1	N
Hint1	5499	ENSMUST00000020504	2	2	12	4	1	0	8.62	0	chr11	54767341	54785832	DM,PM,PU	Tnip1	397	305.4	375.7	KNOWN	6.9282	1	0	0	0	N
Hmg20a	4546	ENSMUST00000034879	5	10	7	7	5	7.58	8.24	3.83	chr9	56382386	56395769	DM,PM	Hmg20a	13.9	11.7	19.4	KNOWN	7	1	0	0	0	Y
Hmha1	5111	ENSMUST00000099501	4	10	11	22	13	3.81	11.44	7.35	chr10	79508474	79515168	DM,PM,PU	Gpx4	13.2	4.2	3.9	KNOWN	15.5563	1	1	0	1	N
Hnrnph3	5044	ENSMUST00000141616	0	4	0	8	6	0	4.57	5.55	chr10	62346394	62361563	DM,PM,PU	Tet1	40.6	27.5	46.7	KNOWN	0	0	1	0	0	N
Homez	6815	ENSMUST00000142283	6	5	4	9	0	4.89	5.42	0	chr14	55704349	55705463	DM,PM	Zfhx2	0.9	1.6	7	KNOWN	6	1	0	0	0	N
Hpd	2770	ENSMUST00000155092	2	0	1	1	12	0	0	6.1	chr5	123584659	123590728	DM,PM,PU	Rhof	0	0.1	0	KNOWN	1	0	1	0	0	N
Hr	6887	ENSMUST00000159959	7	11	18	16	11	9.87	22.62	9.39	chr14	71022659	71035930	DM,PM,PU	Fgf17	0.4	2.1	0.5	KNOWN	16.9706	1	1	0	0	N
Hrc	3568	ENSMUST00000085351	1	1	0	2	5	0	0	6.21	chr7	52806853	52814768	DM,PM,PU	Plekha4	1.2	0.4	0.9	KNOWN	0	0	1	0	0	N
Hrk	2754	ENSMUST00000054836	0	1	1	6	5	0	3.74	8.17	chr5	120129592	120171482	DM,PM	Tbx3	2.7	1.9	0.4	KNOWN	2.44949	0	1	0	0	N
Hs6st1	100	ENSMUST00000088174	2	9	10	10	0	4.79	6.66	0	chr1	36070190	36074608	DM,PM,PU	Hs6st1	17.7	18.5	17.8	KNOWN	10	1	0	1	0	Y
Hs6st1	101	ENSMUST00000088174	23	30	31	39	0	7.63	6.08	0	chr1	36111164	36118698	DM,PM	Hs6st1	17.7	18.5	17.8	KNOWN	34.7707	1	0	1	0	Y
Hsd17b14	3568	ENSMUST00000107752	13	20	16	31	22	11.34	11.97	5.61	chr7	52806853	52814768	DM,PM,PU	Plekha4	30.6	79.5	1.7	KNOWN	22.2711	1	1	0	0	N
Hsf2bp	7767	ENSMUST00000002145	1	3	4	10	6	0	10.41	6.33	chr17	31939569	31956756	DM,PM	Sik1	32.9	20.4	0.1	KNOWN	6.32456	1	1	0	0	N
Hsp90aa1	6188	ENSMUST00000129005	2	5	2	7	8	3.9	3.81	7.56	chr12	111725920	111743677	DM,PM	Ppp2r5c	168.9	200.9	124.6	KNOWN	3.74166	0	1	0	0	N
Hsp90aa1	6186	ENSMUST00000129005	5	2	9	7	6	3.19	11.82	8.52	chr12	111655417	111656705	DM,PM	Ppp2r5c	168.9	200.9	124.6	KNOWN	7.93725	1	1	0	1	N
Hsp90ab1	7812																				0	0	0	1	N
Hspb7	2292	ENSMUST00000102486	4	6	1	6	9	6.68	0	12.2	chr4	141120768	141126477	DM,PM	Fblim1	0.1	0.1	0	KNOWN	2.44949	0	1	0	0	N
Hspb8	2736	ENSMUST00000133335	55	21	40	13	0	14.81	10.54	0	chr5	116845764	116860853	DM,PM,PU	Hspb8	71.8	13.7	17	KNOWN	22.8035	1	0	1	0	Y
Hspbp1	3475	ENSMUST00000079970	0	5	5	2	7	5.2	7.63	8.3	chr7	4772296	4777612	PM	Shisa7	23.6	22.2	27.6	KNOWN	3.16228	0	1	0	0	N
Hus1	5331	ENSMUST00000146002	5	6	10	4	16	6.01	10.9	13.89	chr11	9015537	9017663	PM,PU	Upp1	14.7	15.3	16.3	KNOWN	6.32456	1	1	1	1	N
Id1	1198	ENSMUST00000038368	70	32	68	29	39	17.85	21.16	5.45	chr2	152552277	152563676	DM,PM,PU	Id1	2.2	61.3	25.3	KNOWN	44.4072	1	1	1	1	Y
Idh2	3662	ENSMUST00000134328	3	6	11	5	0	3.12	5.51	0	chr7	87333420	87345334	DM,PM,PU	Sema4b	110.4	39.1	44.7	KNOWN	7.4162	1	0	0	0	N
Idh2	3658	ENSMUST00000156761	14	18	9	13	15	16.23	9.23	9.79	chr7	87159908	87169963	DM,PM,PU	Zfp710	110.4	39.1	44.7	KNOWN	10.8167	1	1	0	0	N
Idh2	3661																				0	0	1	0	N
Ier2	4163	ENSMUST00000060427	12	34	29	19	0	14.93	11.4	0	chr8	87174072	87174643	PM	Cacna1a	30.6	62.9	37.2	KNOWN	23.4734	1	0	1	0	N
Ift52	1257	ENSMUST00000018002	8	12	8	20	17	11.79	10.89	11.96	chr2	162877048	162893236	DM,PM,PU	Mybl2	85.7	20.1	15.5	KNOWN	12.6491	1	1	0	1	N
Ift52	1256	ENSMUST00000018002	10	22	26	28	0	11.6	18.89	0	chr2	162856904	162860933	DM,PM	Ift52	85.7	20.1	15.5	KNOWN	26.9815	1	0	0	0	Y
Igfbp2	237	ENSMUST00000047328	12	19	16	20	0	6.16	6.56	0	chr1	72839563	72858199	DM,PM,PU	Igfbp2	166.1	132.3	338.4	KNOWN	17.8885	1	0	1	0	Y
Igfbp4	5719	ENSMUST00000017637	3	18	10	11	17	5.51	6.62	6.5	chr11	98823511	98826466	DM,PM,PU	Rara	0.8	10.6	12.4	KNOWN	10.4881	1	1	0	0	N
Il16	3685	ENSMUST00000131916	0	0	0	0	6	0	5.76	6.78	chr7	91027196	91051830	DM,PM,PU	Mesdc2	0	0	0	KNOWN	5.65685	1	1	0	0	N
Il17b	8209	ENSMUST00000025471	0	2	5	10	0	0	8.44	0	chr18	61787544	61788400	DM,PM	Csnk1a1	0.8	2.8	0.1	KNOWN	7.07107	1	0	0	0	N
Inhbb	376	ENSMUST00000038765	17	24	15	27	0	8.11	7.55	0	chr1	121295085	121296031	DM,PM	Inhbb	0.3	11.3	0.5	KNOWN	20.1246	1	0	1	0	Y
Inhbb	374																				0	0	1	0	N
Iqgap2	6544	ENSMUST00000068603	0	1	4	1	5	0	4.51	7.77	chr13	96295094	96306119	DM,PM,PU	F2rl1	2.8	5.5	10.3	KNOWN	2	0	1	0	0	N
Isg20	3652	ENSMUST00000118867	0	1	0	4	5	0	0	5.58	chr7	86355826	86368339	DM,PM	Abhd2	0.6	0.6	3.6	KNOWN	0	0	1	0	1	N
Islr2	4555	ENSMUST00000163200	6	2	12	7	11	3.58	10.62	13.97	chr9	58119837	58128504	DM,PM,PU	Stoml1	3.4	0.7	1.9	KNOWN	9.16515	1	1	1	0	N
Isoc2b	3475	ENSMUST00000134243	5	4	2	0	13	3.69	0	5.48	chr7	4772296	4777612	PM	Shisa7	0.7	0.7	0.3	KNOWN	0	0	1	0	0	N
Itga10	1629	ENSMUST00000119365	2	4	5	7	9	3.77	10.57	9.11	chr3	96380383	96382115	DM,PM	Polr3gl	0.7	0.4	0.3	KNOWN	8	1	1	0	1	N
Itga10	1630	ENSMUST00000119365	0	8	7	12	2	3.8	9.9	0	chr3	96479158	96484864	DM,PM,PU	Ankrd35	0.7	0.4	0.3	KNOWN	9.16515	1	0	0	0	N
Itga5	7343	ENSMUST00000023128	2	2	6	5	5	0	7.04	3.01	chr15	103349226	103353500	DM,PM	Pde1b	2.4	12.8	10	KNOWN	5.47723	1	0	0	0	N
Itga6	928	ENSMUST00000133124	2	2	6	7	7	0	17.66	7.15	chr2	71488013	71494617	PM,PU	Gm1631	11.6	25.2	19.6	KNOWN	10.198	1	1	0	0	N
Itga6	931	ENSMUST00000133124	15	11	26	8	14	5.24	9.49	6.43	chr2	71575856	71583914	PM,PU	Itga6	11.6	25.2	19.6	KNOWN	14.4222	1	1	0	0	Y
Itpk1	6151	ENSMUST00000046518	9	29	27	26	11	10.26	10.1	6.75	chr12	103940487	103953004	DM,PM,PU	Itpk1	17.8	19.8	12.3	KNOWN	26.4953	1	1	0	1	Y
Izumo1	3568	ENSMUST00000033100	2	4	4	12	12	0	8.35	8.76	chr7	52806853	52814768	DM,PM,PU	Plekha4	1.9	0.4	0.6	KNOWN	6.9282	1	1	0	0	N
Jam2	7597	ENSMUST00000114195	60	44	111	43	0	22.36	28.49	0	chr16	84769173	84780686	DM,PM,PU	Jam2	113.3	45	0.3	KNOWN	69.0869	1	0	1	1	Y
Jmjd1c	5054	ENSMUST00000174062	9	9	19	17	8	13.65	27.41	10.43	chr10	66380351	66383761	DM,PM,PU	Jmjd1c	11.1	36.3	35.4	KNOWN	17.9722	1	1	0	0	Y
Jmjd1c	5059	ENSMUST00000174062	22	14	38	16	13	7.94	10.14	6.33	chr10	66546199	66564235	DM,PM,PU	Reep3	11.1	36.3	35.4	KNOWN	24.6577	1	1	0	0	N
Jph4	6815																				0	0	1	0	N
Kank1	8399	ENSMUST00000137260	1	1	7	6	0	0	7.93	0	chr19	25553498	25564092	DM,PM	Dmrt1	5.9	3	5.8	KNOWN	6.48074	1	0	0	0	N
Kank4	2076	ENSMUST00000102790	2	13	8	7	3	6.59	5.59	0	chr4	98507649	98514709	PM	Kank4	0.7	1.1	0.3	KNOWN	7.48331	1	0	0	0	Y
Kcnd1	8554	ENSMUST00000009875	1	4	2	0	5	5.4	0	7.46	chrX	7578969	7597907	PM,PU	Glod5	1.4	3	1.3	KNOWN	0	0	1	0	0	N
Kcnk7	8324	ENSMUST00000052448	0	0	0	1	7	0	0	5.24	chr19	5835881	5847014	DM,PM,PU	Neat1	0.1	0.2	0.1	KNOWN	0	0	1	0	0	N
Kdm2b	2770	ENSMUST00000086200	0	3	1	1	7	0	0	9.07	chr5	123584659	123590728	DM,PM,PU	Rhof	7.7	11.1	10.5	KNOWN	1.41421	0	1	0	0	N
Kdm6b	5565	ENSMUST00000094077	2	0	0	4	6	0	3.13	6.1	chr11	69517060	69522803	DM,PM	Tnfsf12	3.6	5.7	13.2	KNOWN	0	0	1	0	0	N
Kif13b	6864	ENSMUST00000100473	21	20	35	20	10	11.89	11.48	3.43	chr14	65251303	65269514	DM,PM	Kif13b	3.1	4.4	1.7	KNOWN	26.4575	1	0	1	1	Y
Kirrel2	3525	ENSMUST00000169893	40	41	64	26	37	20.98	21.35	5.93	chr7	31248315	31250619	DM,PM	Nphs1as	6.7	4.4	3	KNOWN	40.7922	1	1	1	1	N
Kiss1r	5111																				0	0	0	1	N
Klf13	3601	ENSMUST00000008043	6	19	11	22	19	11.55	20.28	5.61	chr7	71092246	71102481	DM,PM,PU	Klf13	7.7	9.7	11.9	KNOWN	28.2666	1	1	1	0	Y
Klf2	4116	ENSMUST00000067912	24	6	24	5	0	8.9	8.19	0	chr8	74834685	74840663	DM,PM	Klf2	113.8	84.7	1.7	KNOWN	10.9545	1	0	1	1	Y
Klf3	2535	ENSMUST00000166409	11	8	17	2	0	4.92	5.55	0	chr5	65255735	65256794	DM,PM	Klf3	20.2	28.1	8.7	KNOWN	5.83095	1	0	1	0	Y
Klf4	1973	ENSMUST00000129250	5	6	12	22	11	3.06	13.07	5.95	chr4	55469259	55491081	DM,PM	Snora17	33.7	22.6	0.6	KNOWN	16.2481	1	1	0	0	N
Klf5	6957	ENSMUST00000005279	4	8	10	8	10	3.54	5.46	10.25	chr14	99738540	99755307	DM,PM	Klf5	36.8	66.7	7.7	KNOWN	8.94427	1	1	0	0	Y
Klf9	8385	ENSMUST00000036884	13	7	20	8	11	10.94	11.2	8.44	chr19	23139991	23170189	DM,PM	Klf9	38.7	49.7	16.7	KNOWN	12.6491	1	1	0	1	Y
Klf9	8386	ENSMUST00000036884	13	19	28	22	48	4.75	10.44	7.64	chr19	23207455	23208806	PM,PU	Klf9	38.7	49.7	16.7	KNOWN	24.8193	1	1	1	1	Y
Kpna1	8148	ENSMUST00000004054	4	3	6	6	0	3.94	20.16	0	chr18	40467587	40468140	PM	Yipf5	18.9	32.2	34.5	KNOWN	6	1	0	0	0	N
Kras	3450	ENSMUST00000111709	12	11	16	4	19	11.97	10.12	12.39	chr6	145223385	145225674	DM,PM,PU	Kras	28.9	32.8	53.3	KNOWN	8	1	1	1	0	Y
L1td1	2076	ENSMUST00000152889	11	6	8	5	6	12.99	9.98	4.82	chr4	98507649	98514709	PM	Kank4	102.7	252.1	173.5	KNOWN	6.32456	1	0	0	0	N
Lamc1	508	ENSMUST00000161744	5	8	8	5	0	9.16	13.24	0	chr1	154939892	154943709	DM,PM	Lamc2	27.5	56.2	33.2	KNOWN	8.48528	1	0	0	1	N
Lasp1	5711	ENSMUST00000143571	2	4	9	5	8	0	6.47	5.52	chr11	97517673	97524159	DM,PM,PU	Mllt6	50.4	82.5	63.1	KNOWN	6.7082	1	1	0	0	N
Lass2	1626	ENSMUST00000129267	0	0	0	1	6	0	0	6.72	chr3	95455034	95468269	DM,PM,PU	Mcl1	53.7	34.8	54.1	KNOWN	0	0	1	0	0	N
Ldhb	3429	ENSMUST00000134191	62	44	35	32	0	10.65	8.54	0	chr6	142458188	142461905	DM,PM	Ldhb	197	59.1	44.2	KNOWN	33.4664	1	0	0	1	Y
Lefty1	610	ENSMUST00000037361	6	3	6	9	11	3.25	7.2	3.07	chr1	182818684	182819554	PM,PU	Pycr2	26.4	75.1	261.2	KNOWN	7.34847	1	0	0	1	N
Lefty1	611	ENSMUST00000037361	13	22	15	30	44	9.16	12.81	11.36	chr1	182854521	182864307	PM,PU	Lefty1	26.4	75.1	261.2	KNOWN	21.2132	1	1	1	1	Y
Lefty2	611	ENSMUST00000085797	3	4	5	9	9	3.67	8.4	6.19	chr1	182854521	182864307	PM,PU	Lefty1	113.5	56.2	17.8	KNOWN	6.7082	1	1	1	0	N
Lefty2	610	ENSMUST00000085797	39	39	58	35	27	12.9	11.15	0	chr1	182818684	182819554	PM,PU	Pycr2	113.5	56.2	17.8	KNOWN	45.0555	1	0	0	1	N
Lgi3	6887	ENSMUST00000047331	3	0	5	5	6	0	4.87	5.88	chr14	71022659	71035930	DM,PM,PU	Fgf17	0	0.1	0	KNOWN	5	0	1	0	0	N
Lgmn	6151																				0	0	0	1	N
Lhx5	2754	ENSMUST00000031591	0	0	1	7	6	0	5.47	11.21	chr5	120129592	120171482	DM,PM	Tbx3	0	0	0.2	KNOWN	2.64575	0	1	0	1	N
Lix1l	1629	ENSMUST00000062058	2	7	4	10	13	4.57	5.7	6.88	chr3	96380383	96382115	DM,PM	Polr3gl	4.7	2	5.6	KNOWN	6.32456	1	1	0	0	N
Lmna	1607	ENSMUST00000150496	1	1	6	0	12	0	0	11.19	chr3	88375442	88380083	DM,PM	Ssr2	6.1	11.2	6.3	KNOWN	0	0	1	0	0	N
Loxl1	4555	ENSMUST00000167425	1	0	1	2	9	0	0	9.94	chr9	58119837	58128504	DM,PM,PU	Stoml1	0.1	0.7	0.1	KNOWN	1.41421	0	1	0	0	N
Lrrc2	4748	ENSMUST00000035076	68	22	80	37	28	19.33	17.57	7.14	chr9	110849422	110863371	DM,PM,PU	Lrrc2	11.8	8.4	0.6	KNOWN	54.4059	1	1	1	1	Y
Lyrm5	3450	ENSMUST00000111725	6	10	10	4	6	3.95	4.28	8.09	chr6	145223385	145225674	DM,PM,PU	Kras	17.3	7.1	13.4	KNOWN	6.32456	0	1	0	0	N
Lyrm7	5499	ENSMUST00000135853	1	0	2	1	7	0	0	8.44	chr11	54767341	54785832	DM,PM,PU	Tnip1	2.1	0.7	4.6	KNOWN	1.41421	0	1	0	0	N
M6pr	3342																				0	0	0	1	N
Macf1	2175	ENSMUST00000147030	18	18	14	10	8	23.49	10.55	4.01	chr4	123300547	123303179	DM,PM,PU	Macf1	23.7	15	8.4	KNOWN	11.8322	1	0	0	0	Y
Mad2l2	2317	ENSMUST00000148742	0	6	4	8	2	0	5.84	0	chr4	147459254	147463850	DM,PM,PU	Agtrap	17.2	11.4	12.2	KNOWN	5.65685	1	0	0	0	N
Malat1	8324																				0	0	1	0	N
Manba	1749	ENSMUST00000123061	1	2	8	5	12	0	15.42	3.16	chr3	135208956	135210744	DM,PM	Manba	32.3	65	3.1	KNOWN	26.8328	1	0	0	0	Y
Mapt	5752	ENSMUST00000106988	29	39	50	39	0	10.76	10.89	0	chr11	104150171	104167544	DM,PM,PU	Mapt	9.3	3.3	0.2	KNOWN	44.1588	1	0	1	0	Y
Mb	7248																				0	0	0	1	N
Mcl1	1626	ENSMUST00000037947	56	81	67	69	32	27.21	22.95	17.46	chr3	95455034	95468269	DM,PM,PU	Mcl1	104.9	160.5	83.6	KNOWN	67.9926	1	1	0	1	Y
Mcts2	1198	ENSMUST00000062148	2	1	1	0	13	0	0	6.36	chr2	152552277	152563676	DM,PM,PU	Id1	27.9	24.3	29.6	KNOWN	0	0	1	0	0	N
Mdc1	7784	ENSMUST00000082337	0	1	0	0	5	0	0	9.39	chr17	35639211	35642435	DM,PM,PU	Pou5f1	32.4	21.7	14.4	KNOWN	0	0	1	0	0	N
Med13l	2745	ENSMUST00000100816	3	2	6	5	8	0	7.39	8.81	chr5	118884660	118896412	DM,PM,PU	Med13l	7.2	14.1	9	KNOWN	5.47723	1	1	1	0	Y
Med13l	2746	ENSMUST00000100816	1	9	5	11	3	3.76	6.56	0	chr5	118951444	118960269	DM,PM	Med13l	7.2	14.1	9	KNOWN	7.4162	1	0	0	0	Y
Med16	5111	ENSMUST00000170375	1	1	0	0	8	0	6.84	7.76	chr10	79508474	79515168	DM,PM,PU	Gpx4	4	6.6	6.5	KNOWN	3.74166	0	1	0	1	N
Med20	7822	ENSMUST00000024778	2	6	4	7	12	5.47	7.17	14.14	chr17	47640414	47649043	DM,PM,PU	Ccnd3	28.6	26.8	22.4	KNOWN	5.2915	1	1	1	0	N
Med24	5719	ENSMUST00000125064	2	1	3	0	5	0	0	8.77	chr11	98823511	98826466	DM,PM,PU	Rara	18.2	21.2	26.8	KNOWN	0	0	1	0	0	N
Med26	4116	ENSMUST00000058534	0	0	0	1	5	0	0	6.94	chr8	74834685	74840663	DM,PM	Klf2	5.7	10.2	5.8	KNOWN	0	0	1	0	0	N
Mesdc1	3685	ENSMUST00000094216	62	73	57	81	11	28.27	21.22	6.27	chr7	91027196	91051830	DM,PM,PU	Mesdc2	6.3	8.3	8.8	KNOWN	67.9485	1	1	0	1	N
Mesdc2	3685	ENSMUST00000138803	62	73	57	81	11	28.27	21.22	6.27	chr7	91027196	91051830	DM,PM,PU	Mesdc2	25	19.8	31.2	KNOWN	67.9485	1	1	0	0	Y
Mesp1	3658	ENSMUST00000032760	1	0	1	0	6	0	0	6.09	chr7	87159908	87169963	DM,PM,PU	Zfp710	0	0.3	0.1	KNOWN	0	0	1	0	0	N
Mex3a	1607	ENSMUST00000172699	4	3	10	7	12	0	5.24	10.29	chr3	88375442	88380083	DM,PM	Ssr2	9.9	20.8	32	KNOWN	8.3666	1	1	0	0	N
Mfap5	3342	ENSMUST00000126357	0	0	0	0	7	0	0	7.34	chr6	122290093	122293017	PM,PU	Phc1	0.8	1.8	0.3	KNOWN	0	0	1	0	0	N
Mfge8	3652	ENSMUST00000032825	2	5	7	6	8	3.71	8.44	5.33	chr7	86355826	86368339	DM,PM	Abhd2	64	35.1	40.4	KNOWN	6.48074	1	1	0	0	N
Mgst3	559	ENSMUST00000028005	6	2	3	9	5	0	5.85	0	chr1	169201106	169220423	DM,PM,PU	Uck2	24.7	18.3	14.6	KNOWN	5.19615	1	0	0	0	N
Midn	5111	ENSMUST00000099492	2	2	1	0	7	0	0	5.13	chr10	79508474	79515168	DM,PM,PU	Gpx4	19.2	35.2	50	KNOWN	0	0	1	0	0	N
Mir106a	8629	ENSMUST00000083522	9	9	11	15	10	5.64	9.6	5.18	chrX	50098631	50114110	PM,PU	Mir92-2	0.8	0.6	0.4	KNOWN	12.8452	1	1	0	0	N
Mir1192	8385																				0	0	1	1	N
Mir1192	8386																				0	0	1	0	N
Mir124a-1	6864	ENSMUST00000083663	1	4	8	4	0	0	5.24	0	chr14	65251303	65269514	DM,PM	Kif13b	0	0.3	0	KNOWN	5.65685	1	0	0	0	N
Mir143	8209	ENSMUST00000083511	4	11	10	12	15	4.86	4.17	5.3	chr18	61787544	61788400	DM,PM	Csnk1a1	0	0	0	KNOWN	10.9545	0	1	0	0	N
Mir145	8209	ENSMUST00000083658	4	11	10	12	15	4.86	4.17	5.3	chr18	61787544	61788400	DM,PM	Csnk1a1	0	0	0	KNOWN	10.9545	0	1	0	0	N
Mir155	7597	ENSMUST00000164314	0	5	6	9	0	0	5.53	0	chr16	84769173	84780686	DM,PM,PU	Jam2	0.3	0	0	KNOWN	7.34847	1	0	0	0	N
Mir1897	1480																				0	0	1	0	N
Mir1897	1482																				0	0	1	0	N
Mir18b	8629	ENSMUST00000103923	9	9	11	15	10	5.64	9.6	5.18	chrX	50098631	50114110	PM,PU	Mir92-2	1.4	0.2	0.4	KNOWN	12.8452	1	1	0	0	N
Mir1936	6151																				0	0	0	1	N
Mir19b-2	8629	ENSMUST00000083539	9	9	11	15	10	5.64	9.6	5.18	chrX	50098631	50114110	PM,PU	Mir92-2	0.6	0	0.1	KNOWN	12.8452	1	1	0	0	N
Mir20b	8629	ENSMUST00000102087	9	9	11	15	10	5.64	9.6	5.18	chrX	50098631	50114110	PM,PU	Mir92-2	1.4	0.2	0.1	KNOWN	12.8452	1	1	0	0	N
Mir290	3467	ENSMUST00000104627	33	39	58	30	19	17.29	17.28	3.61	chr7	3193004	3218183	DM,PM,PU	Mir292	1.8	0.7	0.7	KNOWN	41.7133	1	0	1	1	N
Mir291a	3467																				0	0	1	0	N
Mir291b	3467																				0	0	1	0	N
Mir292	3467	ENSMUST00000104847	33	39	58	30	19	17.29	17.28	3.61	chr7	3193004	3218183	DM,PM,PU	Mir292	52.6	36.5	6.9	KNOWN	41.7133	1	0	1	0	Y
Mir293	3467																				0	0	1	1	N
Mir294	3467																				0	0	1	0	N
Mir295	3467																				0	0	1	0	N
Mir363	8629	ENSMUST00000093598	0	0	0	0	10	0	0	5.18	chrX	50098631	50114110	PM,PU	Mir92-2	13.4	6.5	8	KNOWN	0	0	1	0	0	N
Mir92-2	8629	ENSMUST00000083679	9	9	11	15	10	5.64	9.6	5.18	chrX	50098631	50114110	PM,PU	Mir92-2	8.2	2.4	2.8	KNOWN	12.8452	1	1	0	0	Y
Mkrn1	3044	ENSMUST00000150575	5	13	10	12	3	5.07	8.32	0	chr6	39370384	39371286	PM,PU	Mkrn1	85	174.9	75.4	KNOWN	31.749	1	0	0	0	Y
Mlh1	4748																				0	0	0	1	N
Mllt6	5711	ENSMUST00000134158	14	50	36	35	13	10.64	10.1	3.14	chr11	97517673	97524159	DM,PM,PU	Mllt6	31.2	31.6	7.2	KNOWN	53.1225	1	0	1	1	Y
Mmp11	5091	ENSMUST00000132869	5	11	9	5	10	7.09	11.08	6.4	chr10	75335464	75345568	DM,PM,PU	Derl3	16.7	12.6	5.1	KNOWN	11.225	1	1	0	0	N
Mmp11	5092																				0	0	1	0	N
Moap1	6151	ENSMUST00000173969	9	6	9	11	13	4.73	6.29	6.13	chr12	103940487	103953004	DM,PM,PU	Itpk1	5.3	8.2	11.6	KNOWN	9.94987	1	1	0	0	N
Mog	7792	ENSMUST00000167275	0	0	2	7	14	0	3.38	9.68	chr17	37110202	37134996	DM,PM	H2-M5	0.4	0.2	0.1	KNOWN	3.74166	0	1	0	0	N
Morn1	2354	ENSMUST00000030915	2	2	3	9	0	0	5.33	0	chr4	154537213	154538078	DM,PM	Ski	3.6	0.7	2.3	KNOWN	5.19615	1	0	0	0	N
Morn1	2355	ENSMUST00000129415	13	10	11	16	0	4.63	8.98	0	chr4	154563584	154564383	PM,PU	Ski	3.6	0.7	2.3	KNOWN	13.2665	1	0	0	0	N
Morn3	2770	ENSMUST00000045843	0	0	0	0	6	0	0	6.88	chr5	123584659	123590728	DM,PM,PU	Rhof	0.3	0.2	0.5	KNOWN	0	0	1	0	0	N
Mpdu1	5565	ENSMUST00000127118	2	4	4	8	23	0	5.98	5.63	chr11	69517060	69522803	DM,PM	Tnfsf12	75.7	56.8	53.1	KNOWN	6.48074	1	1	0	0	N
Mreg	230	ENSMUST00000048860	28	37	45	34	6	13.04	9.08	0	chr1	72260528	72261272	DM,PM	Mreg	33.4	37.6	11	KNOWN	39.1152	1	0	0	0	Y
Mrpl39	7597	ENSMUST00000133901	12	17	15	14	6	13.54	13.6	5.36	chr16	84769173	84780686	DM,PM,PU	Jam2	61.4	60.8	49.7	KNOWN	14.4914	1	1	1	0	N
Mrpl49	8324	ENSMUST00000007482	0	2	2	0	5	0	0	5.57	chr19	5835881	5847014	DM,PM,PU	Neat1	44.7	43	48.5	KNOWN	0	0	1	0	0	N
Msi2	5666	ENSMUST00000148013	8	22	13	14	6	15.32	11.16	0	chr11	88481360	88491812	DM,PM,PU	Msi2	13.6	20	36.6	KNOWN	13.4907	1	0	0	0	Y
Msl1	5719	ENSMUST00000037915	0	10	1	7	10	7.75	5.77	9.55	chr11	98823511	98826466	DM,PM,PU	Rara	14.4	11.2	24.2	KNOWN	2.64575	0	1	0	0	N
Mthfr	2317	ENSMUST00000097788	0	2	3	1	5	0	0	5.59	chr4	147459254	147463850	DM,PM,PU	Agtrap	8.4	6.9	9	KNOWN	1.73205	0	1	0	0	N
Mto1	4657	ENSMUST00000034896	13	9	12	8	2	17.73	16.46	3.03	chr9	78207143	78223442	DM,PM	Dppa5a	11	14	7.4	KNOWN	9.79796	1	0	0	0	N
Mul1	2273	ENSMUST00000044058	43	50	51	55	22	13.32	10.11	0	chr4	138000554	138006368	DM,PM,PU	Camk2n1	4.4	5.6	5.4	KNOWN	52.9623	1	0	0	1	N
Mxi1	8519	ENSMUST00000003870	0	0	0	0	5	0	0	5.52	chr19	53523440	53535319	PM,PU	Smndc1	5.3	5.5	7.9	KNOWN	0	0	1	0	0	N
Myb	4885	ENSMUST00000169315	6	13	8	10	6	15.59	11.38	3.53	chr10	20802131	20830236	DM,PM,PU	Ahi1	4.7	3.8	10.1	KNOWN	8.94427	1	0	1	1	N
Mybl2	1257	ENSMUST00000018005	45	58	61	67	65	33.56	27.69	14.43	chr2	162877048	162893236	DM,PM,PU	Mybl2	91.7	69.8	6.8	KNOWN	78.943	1	1	0	1	Y
Mybl2	1256	ENSMUST00000018005	14	9	18	16	10	6.82	13.31	4.11	chr2	162856904	162860933	DM,PM	Ift52	91.7	69.8	6.8	KNOWN	26.4575	1	0	0	0	N
Myc	7202	ENSMUST00000161976	5	2	9	11	5	0	15.08	0	chr15	61918415	61924748	DM,PM,PU	Pvt1	0.8	22.6	30.1	KNOWN	9.94987	1	0	1	0	N
Mycn	5876	ENSMUST00000130990	4	9	12	12	2	10.05	16.86	0	chr12	12810177	12811020	PM	Mycn	30.4	99.4	28.6	KNOWN	12	1	0	1	0	Y
Mycn	5880	ENSMUST00000130990	23	11	23	11	19	16.56	15.53	3.23	chr12	12933791	12950936	DM,PM,PU	Mycn	30.4	99.4	28.6	KNOWN	15.906	1	0	1	1	Y
Mycn	5875	ENSMUST00000130990	33	12	34	8	25	39.64	41.28	23.63	chr12	12790432	12795881	DM,PM,PU	Mycn	30.4	99.4	28.6	KNOWN	16.4924	1	1	1	1	Y
Myh3	5553	ENSMUST00000108689	2	6	6	6	0	0	5.94	0	chr11	66733372	66746990	DM,PM	Pirt	0.1	0.6	0.1	KNOWN	6	1	0	0	0	N
Myh3	5555	ENSMUST00000108689	11	19	11	14	6	9	8.98	7.59	chr11	66824791	66838230	DM,PM,PU	Tmem220	0.1	0.6	0.1	KNOWN	12.4097	1	1	1	0	N
Myo10	7104	ENSMUST00000110457	4	5	6	10	32	6.19	24.58	15.26	chr15	25654102	25704265	DM,PM,PU	Myo10	32.6	24	23.8	KNOWN	30.1993	1	1	0	0	Y
Myo18a	5597	ENSMUST00000000645	0	0	0	0	8	0	15.41	6.77	chr11	77697704	77718786	DM,PM,PU	Pipox	4	5	4.3	KNOWN	15.8745	1	1	0	0	N
Myst4	6709	ENSMUST00000069648	19	87	41	54	0	22.21	12.81	0	chr14	22293688	22308989	DM,PM	Myst4	26.7	23	3.2	KNOWN	47.0532	1	0	0	1	Y
Nanog	3347	ENSMUST00000112581	8	13	7	12	6	13.66	8.89	5.19	chr6	122612514	122614260	DM,PM	Dppa3	297.1	225.1	65.4	KNOWN	9.16515	1	1	0	1	N
Nanog	3349	ENSMUST00000112581	9	9	10	10	8	10.02	10.41	9.2	chr6	122714316	122720862	DM,PM,PU	Slc2a3	297.1	225.1	65.4	KNOWN	10	1	1	0	1	N
Nanog	3348	ENSMUST00000112581	49	32	84	26	9	14.44	24.52	5.02	chr6	122640118	122657871	DM,PM,PU	Nanog	297.1	225.1	65.4	KNOWN	46.7333	1	1	1	1	Y
Nav2	3576	ENSMUST00000064395	2	2	4	9	0	0	19.52	0	chr7	56592909	56604632	DM,PM,PU	Nav2	2.2	4.4	3.5	KNOWN	22.2711	1	0	0	0	Y
Nbas	5880	ENSMUST00000042953	1	0	0	2	6	0	0	11.52	chr12	12933791	12950936	DM,PM,PU	Mycn	2.5	3.4	4	KNOWN	0	0	1	0	0	N
Ncoa2	45	ENSMUST00000139970	0	0	1	0	5	0	0	6.68	chr1	13049615	13094765	DM,PM	Prdm14	8.3	5.2	9	KNOWN	0	0	1	0	0	N
Ncor1	5533	ENSMUST00000156740	6	7	5	10	7	8.38	14.44	7.59	chr11	62324296	62327251	DM,PM	Cenpv	22.5	28.9	18.6	KNOWN	22.3607	1	1	0	0	N
Ndfip1	8136	ENSMUST00000025293	25	32	25	32	0	14.13	15.44	0	chr18	38538325	38551037	DM,PM,PU	Ndfip1	49.3	52.5	73.5	KNOWN	28.2843	1	0	0	0	Y
Neat1	8324	ENSMUST00000173714	85	94	119	117	49	18.31	22.85	8.91	chr19	5835881	5847014	DM,PM,PU	Neat1	614	151.1	32.7	KNOWN	117.996	1	1	0	1	Y
Necab3	1210	ENSMUST00000130824	3	17	9	8	12	13.6	10.88	11.32	chr2	154242651	154254374	DM,PM,PU	Cbfa2t2	2.9	2	4	KNOWN	8.48528	1	1	0	1	N
Nek8	5597	ENSMUST00000125528	1	2	0	3	6	0	8.14	8.14	chr11	77697704	77718786	DM,PM,PU	Pipox	7.5	4.2	5.5	KNOWN	4.89898	0	1	0	0	N
Neurl4	5565	ENSMUST00000108617	0	2	1	1	10	0	0	5.42	chr11	69517060	69522803	DM,PM	Tnfsf12	9.8	13.4	12.7	KNOWN	1	0	1	0	0	N
Nfkb1	1749	ENSMUST00000150007	2	6	2	16	4	3.26	8.77	0	chr3	135208956	135210744	DM,PM	Manba	3.9	8.3	13.3	KNOWN	5.65685	1	0	0	0	N
Nfkbia	6000	ENSMUST00000021413	15	10	18	30	29	5.7	17.95	10.68	chr12	56587347	56607146	DM,PM,PU	Nfkbia	18.3	16.9	11.3	KNOWN	23.2379	1	1	1	1	Y
Nfkbid	3525	ENSMUST00000108176	6	3	6	9	5	3.2	6.58	0	chr7	31248315	31250619	DM,PM	Nphs1as	2.9	2.7	1.6	KNOWN	7.34847	1	0	0	0	N
Ngdn	6815	ENSMUST00000022815	7	3	9	6	12	3.76	6.19	6.58	chr14	55704349	55705463	DM,PM	Zfhx2	51	36	37.3	KNOWN	7.34847	1	1	0	0	N
Ngrn	3662	ENSMUST00000117989	6	4	12	14	6	0	10.19	7.04	chr7	87333420	87345334	DM,PM,PU	Sema4b	49.7	38.5	38	KNOWN	12.9615	1	1	0	0	N
Nkain1	2223	ENSMUST00000105993	2	9	8	11	5	0	7.96	5.6	chr4	130178808	130180168	PM,PU	Pum1	13.7	22.9	25.6	KNOWN	9.38083	1	1	0	0	N
Nkx2-1	6004	ENSMUST00000001536	7	6	5	7	0	7.14	7.55	0	chr12	57385208	57400114	DM,PM,PU	Snora17	0	0	0	KNOWN	5.91608	1	0	0	0	N
Npepps	5711	ENSMUST00000168743	2	2	4	2	5	0	0	5.45	chr11	97517673	97524159	DM,PM,PU	Mllt6	51.7	56.7	71.7	KNOWN	2.82843	0	1	0	0	N
Nphs1	3525	ENSMUST00000126297	40	41	64	26	37	20.98	21.35	5.93	chr7	31248315	31250619	DM,PM	Nphs1as	7.7	7	0.3	KNOWN	45.8258	1	1	1	0	N
Nphs1as	3525	ENSMUST00000152625	21	16	34	14	0	5.23	8.13	0	chr7	31248315	31250619	DM,PM	Nphs1as	5.8	3	0.7	KNOWN	21.8174	1	0	0	0	Y
Npm1	5427	ENSMUST00000093201	0	0	3	1	6	0	4.28	7.41	chr11	33427175	33451476	DM,PM	Ranbp17	487.4	840.4	1283.9	KNOWN	1.73205	0	1	0	0	N
Npm2	6887	ENSMUST00000062629	0	0	0	0	19	0	0	5.14	chr14	71022659	71035930	DM,PM,PU	Fgf17	0.3	1	0.4	KNOWN	0	0	1	0	0	N
Nr1d1	5719	ENSMUST00000139220	1	1	2	4	13	0	6.84	12.01	chr11	98823511	98826466	DM,PM,PU	Rara	4.7	5.3	3.2	KNOWN	5.2915	1	1	0	0	N
Nr5a2	464	ENSMUST00000168126	3	2	1	1	5	0	0	7.12	chr1	138586629	138593131	DM,PM,PU	Zfp281	14.4	13.2	0	KNOWN	1	0	1	0	0	N
Nr5a2	466	ENSMUST00000168126	19	46	28	25	11	8	8.2	6.08	chr1	138841643	138850970	PM,PU	Nr5a2	14.4	13.2	0	KNOWN	26.4575	1	1	1	0	Y
Nrbf2	5059	ENSMUST00000159002	3	3	1	2	7	3.55	0	5.42	chr10	66546199	66564235	DM,PM,PU	Reep3	2	2.9	3	KNOWN	1.41421	0	1	0	0	N
Nrm	7784																				0	0	0	1	N
Nrxn2	8324	ENSMUST00000073522	0	0	0	1	5	0	0	5.97	chr19	5835881	5847014	DM,PM,PU	Neat1	0.5	1	2.1	KNOWN	0	0	1	0	0	N
Nucb1	3568	ENSMUST00000135779	0	7	7	12	8	0	6.19	6.67	chr7	52806853	52814768	DM,PM,PU	Plekha4	27	14.8	36.7	KNOWN	9.16515	1	1	0	0	N
Nudt17	1630	ENSMUST00000029742	4	12	5	13	16	8.45	8.48	6.74	chr3	96479158	96484864	DM,PM,PU	Ankrd35	6.7	2.6	2.8	KNOWN	8.06226	1	1	1	0	N
Nudt18	6887	ENSMUST00000089049	4	9	7	7	6	8.22	8.86	5.28	chr14	71022659	71035930	DM,PM,PU	Fgf17	1.2	2	3.6	KNOWN	7	1	1	0	0	N
Nufip2	5597	ENSMUST00000036677	0	0	0	4	9	0	3.39	6.61	chr11	77697704	77718786	DM,PM,PU	Pipox	21.8	52	54.1	KNOWN	0	0	1	0	0	N
Olfr90	7792																				0	0	1	0	N
Olfr91	7794	ENSMUST00000087144	11	15	17	7	0	11.96	7.49	0	chr17	37209046	37217726	DM,PM,PU	Gabbr1	0.2	0	0.1	KNOWN	10.9087	1	0	0	0	N
Olfr94	7792	ENSMUST00000055324	8	2	6	8	5	12.56	13.41	9.53	chr17	37110202	37134996	DM,PM	H2-M5	0.2	0	0	KNOWN	6.9282	1	1	0	0	N
Olfr94	7794	ENSMUST00000055324	18	8	19	21	7	19.51	27.95	6.91	chr17	37209046	37217726	DM,PM,PU	Gabbr1	0.2	0	0	KNOWN	19.975	1	1	0	1	N
Olfr95	7794																				0	0	0	1	N
Ooep	4657	ENSMUST00000034900	145	32	111	16	24	34.79	29.69	9.77	chr9	78207143	78223442	DM,PM	Dppa5a	100.1	48.2	0	KNOWN	42.1426	1	1	1	1	N
Orai1	2770	ENSMUST00000121652	0	1	2	1	6	0	0	9.07	chr5	123584659	123590728	DM,PM,PU	Rhof	3.7	4.8	4.4	KNOWN	1.41421	0	1	0	0	N
ORF19	7876	ENSMUST00000072383	4	3	7	5	0	4.7	10.24	0	chr17	66818723	66836409	DM,PM,PU	Rab12	10.9	9.4	8.3	KNOWN	5.91608	1	0	0	0	N
ORF61	5111	ENSMUST00000124536	1	4	4	10	20	0	7.13	10.72	chr10	79508474	79515168	DM,PM,PU	Gpx4	26.7	23.9	17.8	KNOWN	6.32456	1	1	0	0	N
Otud5	8554	ENSMUST00000152899	6	4	5	5	5	8.64	8.52	7.23	chrX	7578969	7597907	PM,PU	Glod5	26.3	38	30.9	KNOWN	5	1	1	0	1	N
Otx2	6789	ENSMUST00000135279	54	24	47	19	27	33.96	21.26	9.46	chr14	49273113	49283200	DM,PM,PU	Otx2	3.3	26.8	119	KNOWN	39.1152	1	1	1	0	Y
P4ha1	5021	ENSMUST00000009789	0	0	0	0	5	0	0	5.38	chr10	59420365	59437537	DM,PM,PU	Ddit4	11.2	6.8	10.7	KNOWN	0	0	1	0	0	N
Pag1	1392	ENSMUST00000159825	2	9	10	7	0	8.71	13.49	0	chr3	9641461	9655131	DM,PM	Zfp704	0.2	0.2	0.6	KNOWN	8.3666	1	0	0	0	N
Paox	3890	ENSMUST00000026537	1	1	1	1	8	0	0	8.94	chr7	147131117	147136231	DM,PM,PU	Utf1	1.9	1.2	1.5	KNOWN	1	0	1	0	0	N
Pcgf2	5711	ENSMUST00000103149	18	54	49	42	20	47.5	17.43	8.67	chr11	97517673	97524159	DM,PM,PU	Mllt6	22.6	25.4	24.2	KNOWN	47.244	1	1	1	1	N
Pcsk1n	8554	ENSMUST00000041096	20	6	16	10	11	21.68	19.83	13.52	chrX	7578969	7597907	PM,PU	Glod5	0.6	5.3	8.9	KNOWN	12.6491	1	1	0	1	N
Pde1b	7343	ENSMUST00000167310	36	20	57	9	0	7.82	9.31	0	chr15	103349226	103353500	DM,PM	Pde1b	4.6	7.8	4.1	KNOWN	22.6495	1	0	0	0	Y
Pde4d	6615	ENSMUST00000153234	4	1	1	0	18	3.57	29.02	13.4	chr13	110418702	110442750	DM,PM,PU	Pde4d	2	4.1	5.4	KNOWN	48.2183	1	1	0	0	Y
Pdk1	931	ENSMUST00000006669	3	1	1	4	5	0	0	7.24	chr2	71575856	71583914	PM,PU	Itga6	8.8	31.6	10.9	KNOWN	2	0	1	0	0	N
Pecr	237																				0	0	0	1	N
Pex11b	1629	ENSMUST00000144962	11	12	14	11	14	11.25	12.29	11.39	chr3	96380383	96382115	DM,PM	Polr3gl	12.8	7.6	6	KNOWN	12.4097	1	1	0	1	N
Pgs1	5831	ENSMUST00000132676	12	21	12	14	24	4.98	5.8	9.61	chr11	117833701	117838253	DM,PM,PU	Socs3	23	27.2	31.8	KNOWN	12.9615	1	1	0	0	N
Phc1	3342	ENSMUST00000160863	30	35	17	30	46	13.73	9.1	8.03	chr6	122290093	122293017	PM,PU	Phc1	76.1	152.3	106.8	KNOWN	22.5832	1	1	0	1	Y
Phc1	3348																				0	0	0	1	N
Phf12	5597	ENSMUST00000108360	2	3	4	16	6	0	11.06	5.82	chr11	77697704	77718786	DM,PM,PU	Pipox	15.4	20.1	19.7	KNOWN	8	1	1	0	0	N
Pias3	1629	ENSMUST00000107076	2	6	0	3	6	4.88	0	5.85	chr3	96380383	96382115	DM,PM	Polr3gl	23.3	8.8	8.2	KNOWN	0	0	1	0	0	N
Pias3	1630	ENSMUST00000107076	11	21	18	15	10	11.41	10.09	4.65	chr3	96479158	96484864	DM,PM,PU	Ankrd35	23.3	8.8	8.2	KNOWN	16.4317	1	0	0	1	N
Pibf1	6957	ENSMUST00000022650	0	2	0	0	6	0	0	11	chr14	99738540	99755307	DM,PM	Klf5	6.1	6.2	6	KNOWN	0	0	1	0	0	N
Pigl	5533	ENSMUST00000145334	12	27	20	25	7	14.15	14.44	7.59	chr11	62324296	62327251	DM,PM	Cenpv	30	21.4	7.2	KNOWN	22.3607	1	1	0	0	N
Pim1	7752	ENSMUST00000024811	8	20	17	9	20	9.66	7.63	7.7	chr17	29587776	29588942	DM,PM,PU	Pim1	36.2	47.6	5	KNOWN	12.3693	1	1	1	0	Y
Pink1	2273	ENSMUST00000105816	3	5	6	6	0	3.41	5.41	0	chr4	138000554	138006368	DM,PM,PU	Camk2n1	5.6	5.8	6	KNOWN	6	1	0	0	0	N
Pip4k2b	5711	ENSMUST00000144012	5	14	14	10	11	7.02	6.78	13.11	chr11	97517673	97524159	DM,PM,PU	Mllt6	8.4	16	30	KNOWN	20.9045	1	1	0	0	N
Pipox	5597	ENSMUST00000151383	19	50	27	21	32	22.19	14.13	8.25	chr11	77697704	77718786	DM,PM,PU	Pipox	44.8	31.1	32.3	KNOWN	34.2783	1	1	1	1	Y
Pirt	5555																				0	0	1	1	N
Pitpnc1	5768	ENSMUST00000146680	4	5	9	4	0	0	7.94	0	chr11	107296669	107310982	DM,PM	Pitpnc1	8.4	12.1	13.4	KNOWN	11.3137	1	0	0	0	Y
Pkd1l1	5331																				0	0	0	1	N
Pla2g2a	2273	ENSMUST00000077582	0	6	7	6	0	5.08	14.08	0	chr4	138000554	138006368	DM,PM,PU	Camk2n1	0	0	0.1	KNOWN	6.48074	1	0	0	0	N
Pla2g2c	2273	ENSMUST00000105808	5	2	7	5	0	5.61	12.09	0	chr4	138000554	138006368	DM,PM,PU	Camk2n1	1	0.3	0	KNOWN	5.91608	1	0	0	1	N
Pla2g2d	2273	ENSMUST00000105806	3	6	4	12	0	5.02	10.26	0	chr4	138000554	138006368	DM,PM,PU	Camk2n1	0.1	0	0	KNOWN	6.9282	1	0	0	1	N
Pla2g2e	2273																				0	0	0	1	N
Pla2g2f	2273																				0	0	0	1	N
Pla2g5	2273	ENSMUST00000154844	2	2	5	8	0	0	10.51	0	chr4	138000554	138006368	DM,PM,PU	Camk2n1	9.5	1.9	0.4	KNOWN	6.7082	1	0	0	1	N
Plekha4	3568	ENSMUST00000120985	12	13	16	15	12	8.25	20.49	4.61	chr7	52806853	52814768	DM,PM,PU	Plekha4	5.9	1.6	0.7	KNOWN	22.2711	1	0	0	0	Y
Plod1	2317	ENSMUST00000132075	3	3	2	8	5	0	5.95	5.9	chr4	147459254	147463850	DM,PM,PU	Agtrap	5.4	5.1	9.2	KNOWN	4	0	1	0	0	N
Plxdc1	5711	ENSMUST00000107565	1	0	3	6	6	0	4.86	8.07	chr11	97517673	97524159	DM,PM,PU	Mllt6	2.4	1.8	0.1	KNOWN	4.24264	0	1	0	0	N
Pmf1	1607	ENSMUST00000075250	0	1	1	2	7	0	0	9.05	chr3	88375442	88380083	DM,PM	Ssr2	41.6	49.2	51.9	KNOWN	1.41421	0	1	0	0	N
Pml	4555	ENSMUST00000130459	10	10	18	11	32	5.81	10.26	24.54	chr9	58119837	58128504	DM,PM,PU	Stoml1	33	39.3	10.3	KNOWN	14.0712	1	1	1	0	N
Polr2e	5111	ENSMUST00000147507	3	8	12	22	38	0	7.92	8.26	chr10	79508474	79515168	DM,PM,PU	Gpx4	318.8	146.4	88.4	KNOWN	16.2481	1	1	0	0	N
Polr2i	3523																				0	0	0	1	N
Polr3c	1629	ENSMUST00000128918	1	4	2	2	8	0	0	7.63	chr3	96380383	96382115	DM,PM	Polr3gl	18.7	24.4	22.4	KNOWN	2	0	1	0	0	N
Polr3d	6887																				0	0	0	1	N
Polr3gl	1630	ENSMUST00000141579	1	6	8	6	8	3.59	7.81	5.23	chr3	96479158	96484864	DM,PM,PU	Ankrd35	7.6	3.2	2.8	KNOWN	6.9282	1	1	0	0	N
Polr3gl	1629	ENSMUST00000141579	14	30	13	34	23	5.42	7.04	6.41	chr3	96380383	96382115	DM,PM	Polr3gl	7.6	3.2	2.8	KNOWN	21.0238	1	1	1	0	Y
Pomt1	812	ENSMUST00000036473	1	2	8	5	0	0	9.85	0	chr2	32008891	32030736	DM,PM,PU	Pomt1	12.4	6.6	5.5	KNOWN	6.32456	1	0	0	0	Y
Pou2f1	556	ENSMUST00000111426	0	0	0	1	10	0	4.82	7.81	chr1	168054897	168073079	DM,PM	Gpa33	2.7	7.1	3.2	KNOWN	3	0	1	0	0	N
Pou5f1	7784	ENSMUST00000025271	21	24	16	23	6	14.35	5.51	0	chr17	35639211	35642435	DM,PM,PU	Pou5f1	317.9	567.2	342.4	KNOWN	19.1833	1	0	0	1	Y
Ppfia3	3568	ENSMUST00000151970	0	7	2	4	5	4.48	0	6.4	chr7	52806853	52814768	DM,PM,PU	Plekha4	1.7	1.6	1	KNOWN	2.82843	0	1	0	0	N
Ppil1	7747																				0	0	0	1	N
Ppp1r11	7792	ENSMUST00000173540	5	3	8	11	12	3.17	7.52	11.72	chr17	37110202	37134996	DM,PM	H2-M5	14.8	25.3	24.5	KNOWN	9.38083	1	1	0	0	N
Ppp1r15a	3568	ENSMUST00000139268	12	13	16	15	12	8.25	7.4	4.61	chr7	52806853	52814768	DM,PM,PU	Plekha4	10.2	14.4	8.5	KNOWN	15.4919	1	0	0	1	N
Ppp1r1a	7343	ENSMUST00000023133	12	31	11	30	3	9.67	9.32	0	chr15	103349226	103353500	DM,PM	Pde1b	2.5	10.2	9.7	KNOWN	18.1659	1	0	0	0	N
Ppp2r5c	6187	ENSMUST00000084985	7	8	9	6	16	6.1	5.61	3.66	chr12	111709296	111710794	DM,PM	Ppp2r5c	42.2	27.1	38.7	KNOWN	7.34847	1	0	0	0	Y
Ppp2r5c	6186	ENSMUST00000084985	2	11	4	20	13	4.47	8.05	7.71	chr12	111655417	111656705	DM,PM	Ppp2r5c	42.2	27.1	38.7	KNOWN	8.94427	1	1	0	0	Y
Ppp2r5c	6188	ENSMUST00000065483	11	11	10	9	25	8.36	12.45	6.03	chr12	111725920	111743677	DM,PM	Ppp2r5c	42.2	27.1	38.7	KNOWN	33.1964	1	1	0	1	Y
Pqbp1	8554	ENSMUST00000154552	0	5	6	3	9	5.26	9.5	11.02	chrX	7578969	7597907	PM,PU	Glod5	27.4	41.7	66.1	KNOWN	4.24264	0	1	0	1	N
Prc1	3662	ENSMUST00000163812	4	7	6	6	0	6.54	5.74	0	chr7	87333420	87345334	DM,PM,PU	Sema4b	47.2	44.1	35	KNOWN	6	1	0	0	0	N
Prdm14	45	ENSMUST00000047577	1	4	10	7	7	4.43	16.15	5.25	chr1	13049615	13094765	DM,PM	Prdm14	23.1	8.2	0	KNOWN	8.3666	1	1	0	0	Y
Prss42	4748	ENSMUST00000035715	1	0	0	2	5	0	0	9.02	chr9	110849422	110863371	DM,PM,PU	Lrrc2	5.4	7	0.2	KNOWN	0	0	1	0	0	N
Prtn3	5111	ENSMUST00000006679	0	2	0	0	5	0	0	5.96	chr10	79508474	79515168	DM,PM,PU	Gpx4	0.1	0.1	0.5	KNOWN	0	0	1	0	0	N
Psma6	6000	ENSMUST00000163070	9	4	6	20	11	5.5	24.25	11.64	chr12	56587347	56607146	DM,PM,PU	Nfkbia	188.9	246.5	309.1	KNOWN	12.8452	1	1	0	0	N
Psmb3	5711	ENSMUST00000103147	14	19	33	18	13	11.87	8.15	8.67	chr11	97517673	97524159	DM,PM,PU	Mllt6	27.3	37.5	66.1	KNOWN	24.3721	1	1	0	0	N
Psors1c2	7784																				0	0	0	1	N
Pstpip1	4546																				0	0	0	1	N
Pum1	2223	ENSMUST00000030315	10	14	17	11	8	10.02	10.31	7.71	chr4	130178808	130180168	PM,PU	Pum1	38.4	50.1	40.4	KNOWN	13.6748	1	1	0	0	Y
Pura	8124	ENSMUST00000051301	10	11	8	11	2	10.77	5.56	0	chr18	36412873	36414154	DM,PM	Pura	3.8	8.9	1.6	KNOWN	9.38083	1	0	0	0	Y
Pycr2	611	ENSMUST00000027802	5	7	9	10	21	6.73	8.1	5.32	chr1	182854521	182864307	PM,PU	Lefty1	48.6	60.1	122.2	KNOWN	9.48683	1	1	0	0	N
Pycr2	610	ENSMUST00000027802	11	12	10	6	21	15.87	6.07	4.07	chr1	182818684	182819554	PM,PU	Pycr2	48.6	60.1	122.2	KNOWN	7.74597	1	0	0	1	Y
Qk	7680	ENSMUST00000097414	4	10	10	7	0	6.78	11	0	chr17	10549089	10570838	DM,PM	Qk	23.2	19.1	14.6	KNOWN	8.3666	1	0	1	0	Y
Rab25	1607	ENSMUST00000141371	4	4	12	11	34	0	5.25	24.82	chr3	88375442	88380083	DM,PM	Ssr2	1.9	7.8	8.7	KNOWN	11.4891	1	1	0	0	N
Rab34	5597	ENSMUST00000002128	2	1	4	1	5	0	3.98	7.89	chr11	77697704	77718786	DM,PM,PU	Pipox	15.8	14.3	34.2	KNOWN	2	0	1	0	0	N
Rab44	7747	ENSMUST00000087942	0	3	1	3	11	0	0	6.06	chr17	29209618	29218426	DM,PM,PU	Cdkn1a	0.2	0.2	0	KNOWN	1.73205	0	1	0	0	N
Ralgps1	817	ENSMUST00000138704	7	3	5	6	0	7.12	7.66	0	chr2	33282029	33300860	DM,PM,PU	Zbtb34	1.5	2.1	2.6	KNOWN	5.47723	1	0	0	0	N
Ranbp17	5427	ENSMUST00000147751	6	6	10	5	8	7.44	9.66	6.13	chr11	33427175	33451476	DM,PM	Ranbp17	9.7	12.8	4.4	KNOWN	17.9722	1	1	0	0	Y
Rap1gap	2268	ENSMUST00000105835	3	9	3	10	0	4.82	25.02	0	chr4	137329436	137357766	DM,PM,PU	Alpl	5.7	3.1	0.8	KNOWN	20.1494	1	0	0	0	N
Rapgef6	5499	ENSMUST00000102743	1	1	2	1	5	0	0	5.73	chr11	54767341	54785832	DM,PM,PU	Tnip1	6.3	7.6	11.5	KNOWN	1.41421	0	1	0	0	N
Rapgefl1	5719	ENSMUST00000107479	2	8	4	14	6	0	8.03	5.59	chr11	98823511	98826466	DM,PM,PU	Rara	0.4	0.9	0.6	KNOWN	8.3666	1	1	0	0	N
Rara	5719	ENSMUST00000107474	12	35	8	18	41	26.75	20.65	9.61	chr11	98823511	98826466	DM,PM,PU	Rara	7.5	9.3	8.3	KNOWN	42.7083	1	1	1	1	Y
Rasip1	3568	ENSMUST00000057927	5	5	3	12	0	3.64	6.24	0	chr7	52806853	52814768	DM,PM,PU	Plekha4	1.1	3.4	1.1	KNOWN	6	1	0	0	0	N
Rbl2	4190	ENSMUST00000034091	5	10	14	6	4	6.92	10.36	6.82	chr8	93351924	93355292	PM,PU	Chd9	7.1	3.6	1.6	KNOWN	9.16515	1	0	0	0	N
Rbm8a	1630	ENSMUST00000048915	5	6	7	4	0	6.88	5.79	0	chr3	96479158	96484864	DM,PM,PU	Ankrd35	20.5	37.5	23.4	KNOWN	5.2915	1	0	0	0	N
Rbm8a	1629	ENSMUST00000048915	4	5	7	8	13	3.62	5.13	9.18	chr3	96380383	96382115	DM,PM	Polr3gl	20.5	37.5	23.4	KNOWN	7.48331	1	1	0	1	N
Rbpj	2510	ENSMUST00000087360	51	13	65	14	28	22.88	20.05	6.09	chr5	53933177	53947327	DM,PM	Rbpj	9.9	20.5	7.4	KNOWN	30.1662	1	1	0	1	Y
Rbpms	4014	ENSMUST00000171926	21	17	26	16	22	10.42	6.01	4.42	chr8	35023426	35027483	DM,PM,PU	Rbpms	43.5	58.8	70.3	KNOWN	20.3961	1	0	1	0	Y
Rccd1	3662	ENSMUST00000144685	0	4	0	1	5	0	0	7.5	chr7	87333420	87345334	DM,PM,PU	Sema4b	10.2	9	6.2	KNOWN	0	0	1	0	0	N
Recql	3429	ENSMUST00000123912	2	0	1	1	6	0	5.16	5.07	chr6	142458188	142461905	DM,PM	Ldhb	15.7	14.7	16.4	KNOWN	5.19615	1	1	0	1	N
Reep3	5054	ENSMUST00000020023	9	9	19	17	8	13.65	27.41	10.43	chr10	66380351	66383761	DM,PM,PU	Jmjd1c	3.9	9.8	17.1	KNOWN	17.9722	1	1	1	0	N
Reep3	5059	ENSMUST00000020023	22	14	38	16	13	7.94	8.6	4.81	chr10	66546199	66564235	DM,PM,PU	Reep3	3.9	9.8	17.1	KNOWN	24.6577	1	0	1	0	Y
Reep4	6887	ENSMUST00000047218	0	1	0	0	7	0	0	5.32	chr14	71022659	71035930	DM,PM,PU	Fgf17	21.8	18	22	KNOWN	0	0	1	0	0	N
Rela	8324	ENSMUST00000025867	0	1	1	1	5	0	0	5.66	chr19	5835881	5847014	DM,PM,PU	Neat1	6.9	8.2	10.7	KNOWN	1	0	1	0	0	N
Rer1	2354	ENSMUST00000149796	2	2	3	9	0	0	5.33	0	chr4	154537213	154538078	DM,PM	Ski	51.2	43.4	60.4	KNOWN	5.19615	1	0	0	0	N
Rfc4	7434	ENSMUST00000147321	22	8	28	9	37	14.11	11.6	8.87	chr16	23099373	23103471	DM,PM,PU	Eif4a2	44.3	46.1	64.4	KNOWN	15.8745	1	1	0	0	N
Rhof	2770	ENSMUST00000162208	12	18	30	14	36	0	4.48	6.08	chr5	123584659	123590728	DM,PM,PU	Rhof	0.3	1.4	1.7	KNOWN	20.4939	0	1	1	1	Y
Rimklb	3342	ENSMUST00000143701	3	0	1	1	8	0	0	7.47	chr6	122290093	122293017	PM,PU	Phc1	14.1	12.1	14.5	KNOWN	1	0	1	0	1	N
Rit1	1607	ENSMUST00000029692	1	1	5	2	8	0	4.54	10.95	chr3	88375442	88380083	DM,PM	Ssr2	3.4	3.4	5.6	KNOWN	3.16228	0	1	0	0	N
Rnf115	1629	ENSMUST00000029740	1	4	2	2	5	0	0	7.63	chr3	96380383	96382115	DM,PM	Polr3gl	37.3	23.1	32.2	KNOWN	2	0	1	0	0	N
Rnf39	7794	ENSMUST00000040498	3	7	11	4	0	5.23	11.16	0	chr17	37209046	37217726	DM,PM,PU	Gabbr1	0.1	1.5	0.2	KNOWN	6.63325	1	0	0	0	N
Rnf39	7792	ENSMUST00000040498	4	1	16	5	8	0	12.22	6.02	chr17	37110202	37134996	DM,PM	H2-M5	0.1	1.5	0.2	KNOWN	8.94427	1	1	0	0	N
Rnpep	449	ENSMUST00000141234	2	5	9	17	0	5.23	23.15	0	chr1	137071028	137096284	DM,PM,PU	Arl8a	7.1	16.8	23.4	KNOWN	12.3693	1	0	0	0	N
Rpl12	817	ENSMUST00000126610	0	1	0	1	7	0	0	7.59	chr2	33282029	33300860	DM,PM,PU	Zbtb34	2.4	2.4	0.7	KNOWN	0	0	1	0	0	N
Rpl23	5711	ENSMUST00000150955	1	4	3	1	7	0	0	10.45	chr11	97517673	97524159	DM,PM,PU	Mllt6	202.3	172.1	207.1	KNOWN	1.73205	0	1	0	0	N
Rpl36	5875																				0	0	0	1	N
Rpl36	5876																				0	0	0	1	N
Rpl8	7248	ENSMUST00000004072	0	0	1	2	5	0	0	5.84	chr15	77168852	77187251	DM,PM,PU	Rbfox2	1106.8	1303.2	1094.6	KNOWN	1.41421	0	1	0	0	N
Rprd2	1626	ENSMUST00000029751	0	0	0	4	7	0	0	5.88	chr3	95455034	95468269	DM,PM,PU	Mcl1	6.2	10.4	12.7	KNOWN	0	0	1	0	0	N
Rps5	3481	ENSMUST00000127669	1	0	3	1	5	0	0	5.53	chr7	13599334	13600325	DM,PM	Zbtb45	2088.6	1422.7	1229.8	KNOWN	1.73205	0	1	0	0	N
Rrp1b	7767	ENSMUST00000081339	1	3	4	10	6	0	10.41	6.33	chr17	31939569	31956756	DM,PM	Sik1	23.4	33.7	25.3	KNOWN	6.32456	1	1	0	1	N
Rtp3	4748																				0	0	0	1	N
Rufy2	5044																				0	0	0	1	N
Rundc3a	5741	ENSMUST00000146330	8	26	9	21	0	17.88	14.41	0	chr11	102190649	102193692	DM,PM	Ubtf	13.7	3.4	3.6	KNOWN	13.7477	1	0	0	0	N
Ruvbl2	3568	ENSMUST00000107771	1	2	2	9	6	0	4.23	5.28	chr7	52806853	52814768	DM,PM,PU	Plekha4	58.4	87.6	85	KNOWN	4.24264	0	1	0	0	N
Rxfp4	1607	ENSMUST00000063119	2	0	0	2	8	0	0	6.19	chr3	88375442	88380083	DM,PM	Ssr2	0	0	0	KNOWN	0	0	1	0	0	N
Sall1	4179	ENSMUST00000034090	20	20	18	19	10	12.44	9.37	6.86	chr8	91514813	91540176	DM,PM,PU	Sall1	22.7	44.6	30.9	KNOWN	18.4932	1	1	1	0	Y
Sall4	1300	ENSMUST00000150588	4	1	9	5	9	0	8.91	0	chr2	168589688	168617170	DM,PM,PU	Sall4	23.4	55.3	76.9	KNOWN	19.7737	1	0	0	1	Y
Sart1	8324	ENSMUST00000044207	2	0	0	1	5	0	0	6.49	chr19	5835881	5847014	DM,PM,PU	Neat1	8.8	16.6	11.5	KNOWN	0	0	1	0	0	N
Sat2	5565	ENSMUST00000108656	1	4	0	2	9	3.47	0	5.6	chr11	69517060	69522803	DM,PM	Tnfsf12	1.6	0.9	2	KNOWN	0	0	1	0	0	N
Sbno2	5111	ENSMUST00000042771	2	17	5	18	18	9.66	8.43	10.27	chr10	79508474	79515168	DM,PM,PU	Gpx4	6.5	8.2	3.7	KNOWN	9.48683	1	1	0	1	N
Sco1	5555	ENSMUST00000108690	7	6	11	16	24	0	6.74	3.08	chr11	66824791	66838230	DM,PM,PU	Tmem220	6.3	9.3	10.4	KNOWN	13.2665	1	0	0	0	N
Sdhaf1	3525	ENSMUST00000098586	3	3	4	3	10	4.59	6.78	8.9	chr7	31248315	31250619	DM,PM	Nphs1as	16	14.9	19.1	KNOWN	3.4641	0	1	0	0	N
Sec14l1	5819	ENSMUST00000127090	9	14	12	15	1	7.01	7.02	0	chr11	116943025	116953583	DM,PM,PU	2810008D09Rik	28.2	25.5	17.9	KNOWN	13.4164	1	0	1	0	N
Sema4b	3658	ENSMUST00000107383	6	1	13	8	9	0	10.64	7.38	chr7	87159908	87169963	DM,PM,PU	Zfp710	12	15.6	4.7	KNOWN	10.198	1	1	0	0	N
Sema4b	3662	ENSMUST00000107383	36	30	36	40	25	13.63	10.31	13.55	chr7	87333420	87345334	DM,PM,PU	Sema4b	12	15.6	4.7	KNOWN	37.9473	1	1	1	1	Y
Senp3	5565	ENSMUST00000134942	8	14	12	15	20	10.29	11.86	4.48	chr11	69517060	69522803	DM,PM	Tnfsf12	59.6	60.7	53	KNOWN	13.4164	1	0	1	1	N
Serbp1	3130	ENSMUST00000042990	9	6	13	6	1	5.79	11.96	0	chr6	67061148	67064202	DM,PM	Gadd45a	104.7	188.5	202.8	KNOWN	8.83176	1	0	0	0	N
Serp2	6904	ENSMUST00000064517	1	5	6	8	9	0	6.16	3.75	chr14	76894682	76915946	DM,PM,PU	Tsc22d1	2.1	1.3	1.1	KNOWN	6.9282	1	0	0	0	N
Setd1b	2770																				0	0	0	1	N
Sez6	5597	ENSMUST00000093995	7	16	12	18	15	15.52	21.56	8.77	chr11	77697704	77718786	DM,PM,PU	Pipox	0.1	0.4	1.4	KNOWN	14.6969	1	1	0	1	N
Sgk1	4891	ENSMUST00000124203	8	6	10	3	14	8.59	18.12	9.54	chr10	21546502	21549691	DM,PM	Sgk1	69.7	90.7	49.3	KNOWN	8.66025	1	1	1	0	Y
Sgk1	4893	ENSMUST00000120509	5	0	7	4	12	0	15.25	6.34	chr10	21700576	21708946	DM,PM	Sgk1	69.7	90.7	49.3	KNOWN	34.2491	1	1	1	0	Y
Sgk2	1256	ENSMUST00000139053	1	5	7	6	0	0	5.24	0	chr2	162856904	162860933	DM,PM	Ift52	0.9	2.2	0	KNOWN	6.48074	1	0	0	0	N
Sgk2	1257	ENSMUST00000018012	0	2	4	9	5	0	8.58	3.19	chr2	162877048	162893236	DM,PM,PU	Mybl2	0.9	2.2	0	KNOWN	8.48528	1	0	0	0	N
Sgsm1	2712	ENSMUST00000154248	5	10	11	8	7	5.87	6.66	0	chr5	113758941	113775389	DM,PM	Sgsm1	2.2	1.1	3.3	KNOWN	9.38083	1	0	0	0	Y
Shisa4	449	ENSMUST00000159918	0	3	3	3	8	0	4.91	7.09	chr1	137071028	137096284	DM,PM,PU	Arl8a	1.3	4	9.4	KNOWN	3	0	1	0	1	N
Shisa6	5555	ENSMUST00000123454	2	5	6	6	0	4.58	10.33	0	chr11	66824791	66838230	DM,PM,PU	Tmem220	0	0.5	7.2	KNOWN	6	1	0	0	0	N
Shisa7	3475	ENSMUST00000157068	18	24	26	21	0	16.64	22.45	0	chr7	4772296	4777612	PM	Shisa7	0.6	2.7	1.6	KNOWN	23.3666	1	0	0	0	Y
Sik1	7767	ENSMUST00000024839	5	15	17	29	8	6.5	11.52	3.39	chr17	31939569	31956756	DM,PM	Sik1	9.8	13.8	9.2	KNOWN	22.2036	1	0	1	0	Y
Ski	2354	ENSMUST00000129314	6	14	9	17	4	0	9.89	0	chr4	154537213	154538078	DM,PM	Ski	9	17.7	20.9	KNOWN	12.3693	1	0	0	0	Y
Ski	2355	ENSMUST00000129314	41	33	21	20	8	0	7.31	3.41	chr4	154563584	154564383	PM,PU	Ski	9	17.7	20.9	KNOWN	20.4939	1	0	0	1	Y
Slbp	2465	ENSMUST00000151081	2	5	2	1	6	4.39	0	5.39	chr5	33873714	33880481	DM,PM,PU	Fam53a	35.8	44.6	53.4	KNOWN	1.41421	0	1	0	0	N
Slc16a14	282	ENSMUST00000027422	4	2	9	6	2	0	8.63	0	chr1	84857219	84887132	DM,PM	Fbxo36	0.7	0.5	0.1	KNOWN	7.34847	1	0	0	0	N
Slc25a16	5044	ENSMUST00000044977	2	4	9	14	8	0	7.81	4.8	chr10	62346394	62361563	DM,PM,PU	Tet1	8.8	9.4	10.5	KNOWN	11.225	1	0	0	1	N
Slc25a39	5741	ENSMUST00000147160	9	18	7	9	8	20.5	8.77	4.9	chr11	102190649	102193692	DM,PM	Ubtf	70	53.3	53	KNOWN	7.93725	1	0	0	0	N
Slc25a45	8324	ENSMUST00000145200	5	8	6	10	7	0	5.03	0	chr19	5835881	5847014	DM,PM,PU	Neat1	0.8	0.8	0.1	KNOWN	7.74597	1	0	1	0	N
Slc29a1	7812	ENSMUST00000164769	0	5	4	8	1	3.03	5.9	0	chr17	45593477	45596503	DM,PM	Spats1	45.3	65.1	30.5	KNOWN	5.65685	1	0	0	0	N
Slc2a1	2152	ENSMUST00000030398	5	12	5	13	0	10.03	8.38	0	chr4	118743867	118745786	DM,PM,PU	Slc2a1	37.2	215.1	130.9	KNOWN	8.06226	1	0	1	0	Y
Slc2a3	3348	ENSMUST00000169979	13	8	15	6	5	10.49	13.17	6.07	chr6	122640118	122657871	DM,PM,PU	Nanog	382.3	358.2	207.7	KNOWN	9.48683	1	1	0	0	N
Slc2a3	3347	ENSMUST00000169979	8	14	7	9	0	18.59	19.31	0	chr6	122612514	122614260	DM,PM	Dppa3	382.3	358.2	207.7	KNOWN	12.2474	1	0	0	1	N
Slc2a3	3349	ENSMUST00000169979	22	9	19	8	10	17.61	46.46	7.93	chr6	122714316	122720862	DM,PM,PU	Slc2a3	382.3	358.2	207.7	KNOWN	46.4758	1	1	1	1	Y
Slc2a8	817	ENSMUST00000113192	2	5	8	6	0	3.08	10.25	0	chr2	33282029	33300860	DM,PM,PU	Zbtb34	12.7	5.5	6.8	KNOWN	6.9282	1	0	0	0	N
Slc35a2	8554	ENSMUST00000115660	2	8	7	7	8	7.55	11.45	14.11	chrX	7578969	7597907	PM,PU	Glod5	9.2	9.8	12.9	KNOWN	7	1	1	0	0	N
Slc35b2	7812	ENSMUST00000170834	2	2	6	6	2	0	5.39	0	chr17	45593477	45596503	DM,PM	Spats1	12.3	9.6	13.6	KNOWN	6	1	0	0	0	N
Slc36a3	5499	ENSMUST00000128244	0	0	1	3	5	0	0	5.01	chr11	54767341	54785832	DM,PM,PU	Tnip1	0.2	0	0	KNOWN	1.73205	0	1	0	0	N
Slc39a14	6887	ENSMUST00000143153	0	6	5	5	0	3.14	7.09	0	chr14	71022659	71035930	DM,PM,PU	Fgf17	2.5	27.9	19.6	KNOWN	5	1	0	0	0	N
Slc4a1	5741	ENSMUST00000145636	1	8	5	10	0	4.14	6.17	0	chr11	102190649	102193692	DM,PM	Ubtf	0.2	0.2	0	KNOWN	7.07107	1	0	0	0	N
Slc6a6	3217	ENSMUST00000032185	13	12	17	12	20	4.1	7.22	5.81	chr6	91640161	91661247	DM,PM	Slc6a6	35.9	41.4	45.7	KNOWN	14.2829	1	1	1	1	Y
Smad7	8260	ENSMUST00000026999	5	9	6	15	15	4.34	6.06	14.74	chr18	75504155	75505202	DM,PM	Smad7	5.6	15.4	14.3	KNOWN	9.48683	1	1	1	0	Y
Smad7	8261	ENSMUST00000026999	30	34	36	34	27	10.63	6.22	19.39	chr18	75520332	75527277	DM,PM,PU	Smad7	5.6	15.4	14.3	KNOWN	34.9857	1	1	1	1	Y
Smarcad1	3120	ENSMUST00000031984	15	22	22	26	34	12.57	13.02	8.9	chr6	64961359	64985161	DM,PM,PU	Smarcad1	39.3	51.1	26.7	KNOWN	23.9165	1	1	0	1	Y
Smarcb1	5091	ENSMUST00000133189	15	16	11	7	7	14.33	7.86	7.93	chr10	75335464	75345568	DM,PM,PU	Derl3	35.4	46.9	57.6	KNOWN	8.77496	1	1	0	1	N
Smg5	1607	ENSMUST00000001451	2	0	0	4	8	0	0	10.38	chr3	88375442	88380083	DM,PM	Ssr2	30.1	36.4	22.2	KNOWN	0	0	1	0	0	N
Smg7	508	ENSMUST00000164030	1	5	4	7	0	0	14.49	0	chr1	154939892	154943709	DM,PM	Lamc2	19.5	39.6	25.1	KNOWN	13.2665	1	0	0	1	N
SNORA17	4190	ENSMUST00000158554	8	3	5	5	5	8.51	9.99	6.56	chr8	93351924	93355292	PM,PU	Chd9	11	9.7	2.6	NOVEL	5	1	1	0	0	N
SNORA17	1973	ENSMUST00000104447	12	13	22	21	0	7.36	8.82	0	chr4	55469259	55491081	DM,PM	Snora17	11	9.7	2.6	NOVEL	21.4942	1	0	0	0	Y
SNORA65	817	ENSMUST00000083190	0	1	0	1	7	0	0	7.59	chr2	33282029	33300860	DM,PM,PU	Zbtb34	37.4	16.1	6.6	KNOWN	0	0	1	0	0	N
SNORA70	5044	ENSMUST00000158250	2	4	9	14	8	0	7.81	4.8	chr10	62346394	62361563	DM,PM,PU	Tet1	21.6	17.9	6.1	NOVEL	11.225	1	0	0	0	N
SNORA70	7597	ENSMUST00000157433	12	17	15	14	6	13.54	13.6	5.36	chr16	84769173	84780686	DM,PM,PU	Jam2	21.6	17.9	6.1	NOVEL	14.4914	1	1	0	0	N
SNORA81	7434	ENSMUST00000157310	15	17	21	11	35	12.34	8.55	7.31	chr16	23099373	23103471	DM,PM,PU	Eif4a2	21.6	20	5.9	KNOWN	15.1987	1	1	0	0	N
Snord1a	5819	ENSMUST00000083160	2	1	3	3	6	0	3.11	6.27	chr11	116943025	116953583	DM,PM,PU	2810008D09Rik	34.8	25.6	12.3	KNOWN	3	0	1	0	0	N
Snord1b	5819	ENSMUST00000104416	2	1	3	3	6	0	3.11	6.27	chr11	116943025	116953583	DM,PM,PU	2810008D09Rik	2.7	5.1	2.4	KNOWN	3	0	1	0	0	N
Snord1c	5819	ENSMUST00000083706	2	1	3	3	6	0	3.11	6.27	chr11	116943025	116953583	DM,PM,PU	2810008D09Rik	0	0	0	KNOWN	3	0	1	0	0	N
Snord2	7434	ENSMUST00000157899	18	25	21	34	43	9.62	10.67	15.08	chr16	23099373	23103471	DM,PM,PU	Eif4a2	11.3	32.5	8.6	KNOWN	26.7208	1	1	0	0	N
SNORD23	4893	ENSMUST00000116957	2	7	4	8	7	4.95	5.47	6.34	chr10	21700576	21708946	DM,PM	Sgk1	0.5	0.3	0.1	NOVEL	5.65685	1	1	0	0	N
Snord49a	5533	ENSMUST00000083800	6	8	6	10	9	5.49	8.41	4.98	chr11	62324296	62327251	DM,PM	Cenpv	43.9	18.8	10.5	KNOWN	7.74597	1	0	0	0	N
Snord49b	5533	ENSMUST00000082503	7	11	7	12	3	6.97	8.82	3.87	chr11	62324296	62327251	DM,PM	Cenpv	20	18.9	16.2	KNOWN	9.16515	1	0	0	0	N
Snord4a	5597	ENSMUST00000104437	1	4	6	4	8	0	8.14	6.18	chr11	77697704	77718786	DM,PM,PU	Pipox	20	9.4	7.5	KNOWN	4.89898	0	1	0	0	N
Snord65	5533	ENSMUST00000104269	6	8	6	10	9	5.49	8.41	4.98	chr11	62324296	62327251	DM,PM	Cenpv	49	22	20	KNOWN	7.74597	1	0	0	0	N
Snrnp40	2223	ENSMUST00000105994	4	2	2	1	5	3.14	0	9.93	chr4	130178808	130180168	PM,PU	Pum1	42.5	89.3	59.1	KNOWN	1.41421	0	1	0	0	N
Snta1	1210																				0	0	0	1	N
Socs3	5831	ENSMUST00000054002	24	55	24	27	0	11.45	8.45	0	chr11	117833701	117838253	DM,PM,PU	Socs3	25.8	35.3	4.4	KNOWN	25.4558	1	0	1	1	Y
Socs7	5711	ENSMUST00000045540	0	2	0	0	7	0	0	10.64	chr11	97517673	97524159	DM,PM,PU	Mllt6	5	6.8	7.5	KNOWN	0	0	1	0	0	N
Sox15	5565																				0	0	0	1	N
Sox2	1482	ENSMUST00000099151	9	20	32	32	22	19.35	34.08	13.5	chr3	34633687	34660705	DM,PM,PU	Sox2ot	210.2	218.6	48.4	KNOWN	32	1	1	1	0	N
Sox2	1480	ENSMUST00000099151	19	6	25	14	20	5.73	14.9	0	chr3	34544904	34553511	PM,PU	Sox2	210.2	218.6	48.4	KNOWN	18.7083	1	0	0	1	Y
Sox2ot	1480	ENSMUST00000174136	7	3	18	3	42	0	11.76	6.61	chr3	34544904	34553511	PM,PU	Sox2	1.3	1	0.2	KNOWN	21.5407	1	1	0	0	N
Sox2ot	1482	ENSMUST00000170492	3	5	9	6	0	3.89	27.61	0	chr3	34633687	34660705	DM,PM,PU	Sox2ot	1.3	1	0.2	KNOWN	27.4955	1	0	0	0	Y
Spats1	7812	ENSMUST00000087056	9	8	16	20	0	4.14	9.12	0	chr17	45593477	45596503	DM,PM	Spats1	5.7	4	0	KNOWN	17.8885	1	0	1	0	Y
Spen	2292	ENSMUST00000147227	0	3	8	4	9	0	16.83	6.32	chr4	141120768	141126477	DM,PM	Fblim1	4.4	8.5	3.9	KNOWN	14.8661	1	1	0	0	N
Spock2	5021																				0	0	0	1	N
Spry2	6981	ENSMUST00000022709	11	10	13	18	12	6.32	11.86	5.8	chr14	106250319	106260753	DM,PM,PU	Spry2	10	53	49.6	KNOWN	15.2971	1	1	1	0	Y
Spry2	6982	ENSMUST00000022709	103	67	93	56	30	31.68	26.84	0	chr14	106296486	106304433	DM,PM,PU	Spry2	10	53	49.6	KNOWN	72.1665	1	0	0	0	Y
Spry4	8140	ENSMUST00000025295	15	10	24	12	14	3.58	11.37	5.51	chr18	38788269	38796942	DM,PM,PU	Spry4	0.5	41	12.7	KNOWN	16.9706	1	1	0	1	Y
Spry4	8139																				0	0	0	1	N
Srcin1	5711	ENSMUST00000064145	15	11	15	10	11	6.48	0	5.04	chr11	97517673	97524159	DM,PM,PU	Mllt6	2.4	0.9	1.1	KNOWN	12.2474	0	1	0	0	N
Srrm4	2736	ENSMUST00000139425	14	6	9	9	0	7.28	9.12	0	chr5	116845764	116860853	DM,PM,PU	Hspb8	1.1	0.3	0.2	KNOWN	12.9615	1	0	0	0	N
Srxn1	1196	ENSMUST00000137751	11	7	9	6	0	14.95	11.88	0	chr2	152002668	152003777	DM,PM	Tcf15	20.5	17.5	17.3	KNOWN	7.34847	1	0	0	1	N
Ssr2	1607	ENSMUST00000035785	11	3	39	17	41	0	8.8	9.68	chr3	88375442	88380083	DM,PM	Ssr2	216.7	189.6	122.6	KNOWN	25.7488	1	1	0	1	Y
Sssca1	8324	ENSMUST00000162976	0	1	0	0	6	0	0	5.17	chr19	5835881	5847014	DM,PM,PU	Neat1	18.5	43.5	52.3	KNOWN	0	0	1	0	0	N
St8sia1	3437	ENSMUST00000164005	4	7	5	11	0	4.43	15.57	0	chr6	143047309	143065758	DM,PM,PU	5730419I09Rik	1.6	3.6	0.3	KNOWN	8.3666	1	0	0	0	N
Stk11	5111	ENSMUST00000144883	1	4	1	3	13	0	0	10.73	chr10	79508474	79515168	DM,PM,PU	Gpx4	26.1	32	23.1	KNOWN	1.73205	0	1	0	0	N
Stk30	6188	ENSMUST00000084974	3	6	0	5	8	6.48	0	12.09	chr12	111725920	111743677	DM,PM	Ppp2r5c	13.8	8	2.4	KNOWN	0	0	1	0	1	N
Stk30	6186	ENSMUST00000021701	4	2	5	5	0	3.43	11.02	0	chr12	111655417	111656705	DM,PM	Ppp2r5c	13.8	8	2.4	KNOWN	5.47723	1	0	1	1	N
Stoml1	4555	ENSMUST00000034883	5	8	13	18	16	3.33	14.13	14.91	chr9	58119837	58128504	DM,PM,PU	Stoml1	22.8	15.2	6.1	KNOWN	15.2971	1	1	0	0	Y
Stra6	4555	ENSMUST00000085677	0	1	2	4	5	0	3.13	5.42	chr9	58119837	58128504	DM,PM,PU	Stoml1	0	0.1	1	KNOWN	2.82843	0	1	0	0	N
Sulf1	45	ENSMUST00000088585	1	0	8	5	1	0	8.5	0	chr1	13049615	13094765	DM,PM	Prdm14	5	21.8	37.1	KNOWN	6.32456	1	0	0	0	N
Sulf2	1279																				0	0	0	1	N
Sun3	5331	ENSMUST00000102909	9	9	10	5	11	7.55	7.3	5.41	chr11	9015537	9017663	PM,PU	Upp1	0	0.1	0.4	KNOWN	7.07107	1	1	0	0	N
Suv39h1	8554	ENSMUST00000115637	3	5	7	6	0	3.45	6.87	0	chrX	7578969	7597907	PM,PU	Glod5	14.8	17.8	26.9	KNOWN	6.48074	1	0	0	0	N
Suv420h2	3475	ENSMUST00000128018	0	0	0	0	7	0	0	8.19	chr7	4772296	4777612	PM	Shisa7	36.3	24.2	27.6	KNOWN	0	0	1	0	0	N
Taf8	7822	ENSMUST00000067103	20	30	31	37	14	7.11	8.84	5.23	chr17	47640414	47649043	DM,PM,PU	Ccnd3	16.6	16.8	12.2	KNOWN	33.8674	1	1	0	0	N
Taok1	5597	ENSMUST00000058496	1	1	3	2	5	0	4.43	5.69	chr11	77697704	77718786	DM,PM,PU	Pipox	9.6	17.9	26.4	KNOWN	2.44949	0	1	0	0	N
Tars2	1626	ENSMUST00000029752	1	2	2	1	8	0	0	7.11	chr3	95455034	95468269	DM,PM,PU	Mcl1	25.5	22.7	20.2	KNOWN	1.41421	0	1	0	0	N
Tbccd1	7434	ENSMUST00000004576	0	2	2	3	5	0	0	6.1	chr16	23099373	23103471	DM,PM,PU	Eif4a2	10.4	8.5	9.4	KNOWN	2.44949	0	1	0	0	N
Tbx3	2752	ENSMUST00000079719	26	7	10	8	12	18.6	7.61	8.53	chr5	120029649	120037063	DM,PM	Tbx3	29.1	18	0.1	KNOWN	9.38083	1	1	1	0	Y
Tbx3	2754	ENSMUST00000079719	2	7	18	11	28	0	8.07	8.81	chr5	120129592	120171482	DM,PM	Tbx3	29.1	18	0.1	KNOWN	14.0712	1	1	1	0	Y
Tcf15	1196	ENSMUST00000089112	4	3	6	5	1	0	6.53	0	chr2	152002668	152003777	DM,PM	Tcf15	2.1	23.2	1.4	KNOWN	5.47723	1	0	1	0	Y
Tcf19	7784	ENSMUST00000162683	18	50	31	37	15	22.8	17.02	8.11	chr17	35639211	35642435	DM,PM,PU	Pou5f1	4.5	4.1	7.1	KNOWN	33.8674	1	1	1	1	N
Tcfcp2l1	368	ENSMUST00000027629	25	15	29	27	5	17.87	20.86	3.93	chr1	120538712	120545414	DM,PM	Tcfcp2l1	76.9	43.7	1	KNOWN	27.9821	1	0	1	0	Y
Tcfcp2l1	372																				0	0	0	1	N
Tcte1	7812	ENSMUST00000113547	1	4	2	14	0	0	8.34	0	chr17	45593477	45596503	DM,PM	Spats1	0.2	0.3	0.8	KNOWN	5.2915	1	0	0	0	N
Tdgf1	4748																				0	0	1	1	N
Tdh	6859	ENSMUST00000170772	5	16	15	11	26	10.01	9.55	4.82	chr14	64118817	64131901	DM,PM	Tdh	205.9	115.6	1.4	KNOWN	20.7846	1	0	1	0	Y
Tead1	3765	ENSMUST00000084705	14	1	19	6	2	4.46	8.39	0	chr7	119831735	119835688	DM,PM	Tead1	26.1	26.1	17	KNOWN	25.923	1	0	1	1	Y
Tead2	3568																				0	0	0	1	N
Tet1	5044	ENSMUST00000173081	1	4	2	19	0	0	9.93	0	chr10	62346394	62361563	DM,PM,PU	Tet1	31.1	51.1	9.9	KNOWN	45.1664	1	0	0	1	Y
Tet2	1744	ENSMUST00000098603	6	21	16	26	0	9.49	16.09	0	chr3	133181431	133197648	DM,PM	Tet2	13	16.2	1.3	KNOWN	20.3961	1	0	0	0	Y
Tgfb3	6112	ENSMUST00000003687	0	0	0	0	5	0	0	6.51	chr12	87807046	87820319	DM,PM	Esrrb	0	0.2	1	KNOWN	0	0	1	0	0	N
Tgif1	7884	ENSMUST00000156484	8	6	12	10	9	8.18	13.16	7.88	chr17	71096763	71100905	DM,PM,PU	Tgif1	76.2	93.8	89.3	KNOWN	10.9545	1	1	0	0	Y
Tgif1	7888	ENSMUST00000156484	7	8	19	8	8	10.67	17.18	4.59	chr17	71241991	71250610	DM,PM	Tgif1	76.2	93.8	89.3	KNOWN	12.3288	1	0	1	0	Y
Tgif1	7886	ENSMUST00000156484	15	6	19	7	31	9.29	9.75	11.73	chr17	71177302	71179956	DM,PM	Tgif1	76.2	93.8	89.3	KNOWN	15	1	1	0	0	Y
Tgif1	7887	ENSMUST00000156484	15	21	22	23	28	16.95	19.59	7.82	chr17	71213804	71222433	DM,PM	Tgif1	76.2	93.8	89.3	KNOWN	33.6749	1	1	1	1	Y
Tha1	5831	ENSMUST00000138354	1	13	4	12	16	7.22	11.67	13.22	chr11	117833701	117838253	DM,PM,PU	Socs3	0.3	0.7	0.3	KNOWN	6.9282	1	1	1	0	N
Thap8	3523																				0	0	0	1	N
Thtpa	6815	ENSMUST00000050575	9	25	37	46	13	8.4	14.67	4.38	chr14	55704349	55705463	DM,PM	Zfhx2	10.3	6.3	6.2	KNOWN	41.2553	1	0	1	0	N
Timm17b	8554	ENSMUST00000033498	0	5	6	3	9	5.26	14.63	11.02	chrX	7578969	7597907	PM,PU	Glod5	14.2	17	21.9	KNOWN	9.38083	1	1	0	0	N
Timp2	5831	ENSMUST00000017610	0	1	0	1	5	0	0	6.14	chr11	117833701	117838253	DM,PM,PU	Socs3	0.4	2.7	9.8	KNOWN	0	0	1	0	0	N
Tlcd1	5597	ENSMUST00000098545	1	4	6	4	5	0	8.14	8.14	chr11	77697704	77718786	DM,PM,PU	Pipox	14.4	15.9	32.8	KNOWN	4.89898	0	1	0	0	N
Tmco1	559	ENSMUST00000097473	12	14	14	21	9	10.33	14.58	3.79	chr1	169201106	169220423	DM,PM,PU	Uck2	17.1	13.5	29.8	KNOWN	17.1464	1	0	0	0	N
Tmem120b	2770	ENSMUST00000067505	3	4	4	7	12	3.41	3.57	7.01	chr5	123584659	123590728	DM,PM,PU	Rhof	3	3.9	3.2	KNOWN	5.2915	0	1	0	1	N
Tmem131	108	ENSMUST00000027290	9	8	15	6	28	6.42	10	9.85	chr1	37039139	37045411	DM,PM,PU	Tmem131	25.7	30	20.2	KNOWN	9.48683	1	1	0	0	Y
Tmem149	3525	ENSMUST00000043850	2	2	6	6	2	0	8.04	0	chr7	31248315	31250619	DM,PM	Nphs1as	3.7	2.6	2.1	KNOWN	6	1	0	0	0	N
Tmem151b	7812	ENSMUST00000052694	1	3	4	12	0	0	10.47	0	chr17	45593477	45596503	DM,PM	Spats1	0.3	0.6	1.3	KNOWN	6.9282	1	0	0	0	N
Tmem2	8378	ENSMUST00000096194	25	43	24	26	7	18.59	9.71	0	chr19	21858770	21866770	DM,PM	Tmem2	14	17.7	20.1	KNOWN	24.98	1	0	1	0	Y
Tmem220	5553	ENSMUST00000079077	12	10	16	14	0	13.91	22.47	0	chr11	66733372	66746990	DM,PM	Pirt	1.8	1.6	1.5	KNOWN	14.9666	1	0	0	0	N
Tmem220	5555	ENSMUST00000079077	22	11	14	11	0	7.96	6.77	0	chr11	66824791	66838230	DM,PM,PU	Tmem220	1.8	1.6	1.5	KNOWN	12.4097	1	0	1	1	Y
Tmem51	2295	ENSMUST00000036572	8	9	8	18	2	4.55	10.04	0	chr4	141616653	141627603	DM,PM	Tmem51	7.4	5.9	5.7	KNOWN	12	1	0	0	1	Y
Tmem63a	611	ENSMUST00000161847	11	9	10	8	18	6.37	7.55	6.14	chr1	182854521	182864307	PM,PU	Lefty1	4.1	6.7	22.7	KNOWN	8.94427	1	1	1	0	N
Tmem63a	610	ENSMUST00000161847	1	3	6	7	8	0	7.84	4.05	chr1	182818684	182819554	PM,PU	Pycr2	4.1	6.7	22.7	KNOWN	11.225	1	0	0	1	N
Tmem79	1607	ENSMUST00000107553	2	0	0	4	8	0	0	10.38	chr3	88375442	88380083	DM,PM	Ssr2	2.3	7.5	1.9	KNOWN	0	0	1	0	0	N
Tmem82	2292																				0	0	1	0	N
Tmie	4748	ENSMUST00000050958	2	2	8	5	0	0	5.93	0	chr9	110849422	110863371	DM,PM,PU	Lrrc2	0.2	0.4	0.4	KNOWN	6.32456	1	0	0	0	N
Tnfsf12	5565																				0	0	0	1	N
Tnfsf13	5565																				0	0	1	0	N
Tnip1	5499	ENSMUST00000132224	1	10	7	11	41	0	15.82	4.91	chr11	54767341	54785832	DM,PM,PU	Tnip1	19	13.7	13.4	KNOWN	76.1577	1	0	0	1	Y
Tns3	5325	ENSMUST00000131941	9	13	4	16	11	10.63	12.2	7.99	chr11	8466451	8486876	DM,PM	Tns3	9.7	29.9	6.3	KNOWN	34.2053	1	1	0	0	Y
Tns4	5719	ENSMUST00000123303	1	10	4	6	12	0	3.53	6.07	chr11	98823511	98826466	DM,PM,PU	Rara	0.1	0.5	0.2	KNOWN	4.89898	0	1	0	0	N
Tpx2	1198	ENSMUST00000164120	0	1	0	0	6	0	0	5.63	chr2	152552277	152563676	DM,PM,PU	Id1	42.1	56.6	49.6	KNOWN	0	0	1	0	0	N
Traf4	5597	ENSMUST00000148218	1	2	0	3	6	0	0	6.78	chr11	77697704	77718786	DM,PM,PU	Pipox	12.1	28.8	51.5	KNOWN	0	0	1	0	0	N
Trak1	4802	ENSMUST00000098282	2	9	4	10	0	5.94	6.11	0	chr9	121244501	121254102	DM,PM	Trak1	26.9	7.9	9.7	KNOWN	9.74679	1	0	0	0	Y
Trim10	7792	ENSMUST00000060524	2	2	1	0	6	3.14	0	7.7	chr17	37110202	37134996	DM,PM	H2-M5	0.5	0.1	0	KNOWN	0	0	1	0	0	N
Trim15	7792	ENSMUST00000173639	2	2	1	0	6	3.14	0	7.7	chr17	37110202	37134996	DM,PM	H2-M5	0.8	0.1	0.2	KNOWN	0	0	1	0	0	N
Trim15	7794																				0	0	0	1	N
Trim28	3481	ENSMUST00000005705	9	5	15	5	19	3.82	15.85	7.8	chr7	13599334	13600325	DM,PM	Zbtb45	207	398.1	233	KNOWN	15.7162	1	1	1	0	N
Trim31	7792	ENSMUST00000078438	1	3	1	2	5	0	0	6.58	chr17	37110202	37134996	DM,PM	H2-M5	0	0	0	KNOWN	1.41421	0	1	0	0	N
Trim31	7794																				0	0	0	1	N
Trim33	1658	ENSMUST00000029444	5	7	7	7	0	7.02	9.7	0	chr3	103008304	103019058	DM,PM,PU	Bcas2	10.2	15.4	22.2	KNOWN	7	1	0	0	0	N
Trim40	7794	ENSMUST00000172711	7	6	9	3	0	9.72	9.69	0	chr17	37209046	37217726	DM,PM,PU	Gabbr1	0.2	0.1	0	KNOWN	5.19615	1	0	0	1	N
Trim40	7792	ENSMUST00000172711	6	2	7	6	0	6.26	11.19	0	chr17	37110202	37134996	DM,PM	H2-M5	0.2	0.1	0	KNOWN	6.48074	1	0	1	0	N
Trim71	4766	ENSMUST00000111816	65	35	54	21	0	23.44	15.79	0	chr9	114458126	114474355	DM,PM,PU	Trim71	4.4	0.1	0	KNOWN	33.6749	1	0	1	1	Y
Trip12	282	ENSMUST00000027421	20	1	24	2	10	8.19	11.56	7.89	chr1	84857219	84887132	DM,PM	Fbxo36	55	67.4	37.4	KNOWN	6.9282	1	1	0	0	N
Trpm4	3568	ENSMUST00000107784	1	1	0	2	5	0	0	6.21	chr7	52806853	52814768	DM,PM,PU	Plekha4	5	3.8	2.4	KNOWN	0	0	1	0	0	N
Trpv2	5533	ENSMUST00000151195	4	7	8	18	15	3.98	13.01	4.18	chr11	62324296	62327251	DM,PM	Cenpv	0.2	1.6	0.5	KNOWN	12	1	0	0	0	N
Tsc22d1	6906	ENSMUST00000140251	2	3	7	6	0	0	8.87	0	chr14	77015215	77030315	DM,PM	Serp2	174	114.4	88.9	KNOWN	6.48074	1	0	1	0	N
Tsc22d1	6904	ENSMUST00000142683	40	48	44	60	23	9.12	16.42	4.22	chr14	76894682	76915946	DM,PM,PU	Tsc22d1	174	114.4	88.9	KNOWN	51.3809	1	0	1	0	Y
Tspan4	3890	ENSMUST00000026585	0	0	0	0	5	0	0	10.17	chr7	147131117	147136231	DM,PM,PU	Utf1	8.1	16.7	14.3	KNOWN	0	0	1	0	0	N
Ttll13	3658	ENSMUST00000058266	0	0	1	0	6	0	0	6.83	chr7	87159908	87169963	DM,PM,PU	Zfp710	0.8	0.6	0.1	KNOWN	0	0	1	0	0	N
Ttll13	3662	ENSMUST00000058266	6	1	4	4	13	0	6.66	6.8	chr7	87333420	87345334	DM,PM,PU	Sema4b	0.8	0.6	0.1	KNOWN	7.07107	1	1	0	0	N
Tubb5	7784	ENSMUST00000134978	0	1	0	0	5	0	0	9.39	chr17	35639211	35642435	DM,PM,PU	Pou5f1	453.5	748.3	993.7	KNOWN	0	0	1	0	0	N
Tulp2	3568	ENSMUST00000107760	1	6	9	5	10	4.23	10.57	6.2	chr7	52806853	52814768	DM,PM,PU	Plekha4	3.7	1.6	1.4	KNOWN	17.7482	1	1	0	1	N
Txnip	1630	ENSMUST00000074519	0	4	7	6	8	0	8.16	8.99	chr3	96479158	96484864	DM,PM,PU	Ankrd35	170.9	75.8	19.1	KNOWN	6.48074	1	1	0	0	N
Txnip	1629	ENSMUST00000074519	25	29	21	33	60	28.03	24.29	13.49	chr3	96380383	96382115	DM,PM	Polr3gl	170.9	75.8	19.1	KNOWN	26.3249	1	1	1	1	N
U2af1l4	3525	ENSMUST00000166960	2	2	6	6	2	0	8.04	0	chr7	31248315	31250619	DM,PM	Nphs1as	26.1	22.2	18.2	KNOWN	6	1	0	0	0	N
Ubb	5533	ENSMUST00000019649	8	19	19	14	20	9.23	9.25	6.42	chr11	62324296	62327251	DM,PM	Cenpv	0	0.2	0	KNOWN	16.3095	1	1	0	0	N
Ube2m	3481	ENSMUST00000123541	5	6	13	12	23	6.66	16.56	11	chr7	13599334	13600325	DM,PM	Zbtb45	44.5	45.7	79.3	KNOWN	12.49	1	1	0	0	N
Ubqln4	1607	ENSMUST00000008748	8	4	10	11	34	3.55	4.26	24.82	chr3	88375442	88380083	DM,PM	Ssr2	47.1	70.2	50.4	KNOWN	10.4881	0	1	0	0	N
Ubr7	6151	ENSMUST00000046404	9	6	9	11	13	4.73	6.29	6.13	chr12	103940487	103953004	DM,PM,PU	Itpk1	54.9	63	77.9	KNOWN	9.94987	1	1	0	0	N
Ubtf	5741	ENSMUST00000174726	9	17	5	19	44	7.98	13.67	5.75	chr11	102190649	102193692	DM,PM	Ubtf	41.5	53	42.5	KNOWN	30.8221	1	1	0	0	Y
Ubxn10	2273	ENSMUST00000105809	5	2	7	5	0	5.61	12.09	0	chr4	138000554	138006368	DM,PM,PU	Camk2n1	1.5	0.9	0.1	KNOWN	5.91608	1	0	0	1	N
Uck2	559	ENSMUST00000053686	12	16	7	10	10	13.39	23.62	0	chr1	169201106	169220423	DM,PM,PU	Uck2	91.4	62.4	58.1	KNOWN	45.1664	1	0	0	0	Y
Upp1	5325	ENSMUST00000020677	2	0	5	5	0	0	10.2	0	chr11	8466451	8486876	DM,PM	Tns3	201.1	142.7	33	KNOWN	5	1	0	0	1	N
Upp1	5331	ENSMUST00000020677	42	51	49	50	29	8.42	11.94	7.53	chr11	9015537	9017663	PM,PU	Upp1	201.1	142.7	33	KNOWN	49.4975	1	1	0	1	Y
Usp20	803	ENSMUST00000127776	5	4	7	12	0	0	6.67	0	chr2	30913257	30925299	DM,PM	Fnbp1	2.7	1.6	3.2	KNOWN	9.16515	1	0	0	0	N
Usp48	2265	ENSMUST00000105837	8	19	13	25	7	7.73	7.68	0	chr4	137148873	137153839	DM,PM,PU	Usp48	81.2	51.1	23.1	KNOWN	18.0278	1	0	0	1	Y
Usp49	7822	ENSMUST00000024779	1	1	1	3	10	0	0	7.69	chr17	47640414	47649043	DM,PM,PU	Ccnd3	6.3	3.8	2.2	KNOWN	2	0	1	0	1	N
Usp7	7359	ENSMUST00000159387	2	3	9	6	5	0	23.53	3.04	chr16	8758173	8779472	DM,PM,PU	Usp7	76.8	82.6	48.5	KNOWN	28.5307	1	0	0	0	Y
Utf1	3890	ENSMUST00000168457	2	12	19	18	19	0	5.2	0	chr7	147131117	147136231	DM,PM,PU	Utf1	26.2	143.9	96.2	KNOWN	18.4932	1	0	1	0	Y
Vdac1	5484	ENSMUST00000157052	6	26	8	17	0	10.81	5.91	0	chr11	52173182	52184686	DM,PM,PU	Vdac1	213.7	261.3	336.7	KNOWN	11.6619	1	0	1	1	Y
Vpreb3	5091	ENSMUST00000121151	6	16	14	9	13	8.7	16.55	6.87	chr10	75335464	75345568	DM,PM,PU	Derl3	1.4	0.9	0.4	KNOWN	14.9666	1	1	1	0	N
Vpreb3	5092																				0	0	1	0	N
Vps39	3652	ENSMUST00000147085	23	22	49	15	0	195.91	291.26	0	chr7	86355826	86368339	DM,PM	Abhd2	11.8	6.3	8.4	KNOWN	27.1109	1	0	0	0	N
Vwa5b1	2273	ENSMUST00000137206	0	1	5	5	0	0	5.24	0	chr4	138000554	138006368	DM,PM,PU	Camk2n1	0	0	0.4	KNOWN	5	1	0	0	0	N
Vwf	3360	ENSMUST00000126709	4	3	9	5	0	5.31	13.74	0	chr6	125383335	125398024	DM,PM	Cd9	7.4	1.1	0.1	KNOWN	6.7082	1	0	0	0	N
Wbp7	3525	ENSMUST00000125372	2	3	1	1	8	3.16	0	10.94	chr7	31248315	31250619	DM,PM	Nphs1as	14.3	17	7.3	KNOWN	1	0	1	0	0	N
Wbscr25	2830	ENSMUST00000131403	2	8	3	2	9	3.2	0	6.64	chr5	135417523	135421698	DM,PM	Cldn4	0	0.2	0.1	KNOWN	2.44949	0	1	0	0	N
Wbscr27	2830	ENSMUST00000047196	20	10	33	11	29	8.63	13.3	7.46	chr5	135417523	135421698	DM,PM	Cldn4	11.1	6.2	8.9	KNOWN	19.0526	1	1	0	0	N
Wbscr28	2830	ENSMUST00000047305	2	7	8	9	3	3.93	7.1	0	chr5	135417523	135421698	DM,PM	Cldn4	0	0.1	0	KNOWN	8.48528	1	0	0	0	N
Wipf2	5719	ENSMUST00000142414	2	13	2	11	12	7.25	5.28	8.63	chr11	98823511	98826466	DM,PM,PU	Rara	6.1	6.9	11.9	KNOWN	4.69042	0	1	0	0	N
Ywhah	2465	ENSMUST00000019109	0	0	0	0	6	0	0	8.14	chr5	33873714	33880481	DM,PM,PU	Fam53a	25.8	51.6	42.9	KNOWN	0	0	1	0	0	N
Zbtb17	2292	ENSMUST00000006377	2	7	6	7	0	5.68	7.37	0	chr4	141120768	141126477	DM,PM	Fblim1	10.9	5.7	5.8	KNOWN	6.48074	1	0	0	0	N
Zbtb34	817	ENSMUST00000091037	45	22	34	26	0	17.91	13.5	0	chr2	33282029	33300860	DM,PM,PU	Zbtb34	9.5	8.9	10.1	KNOWN	29.7321	1	0	1	1	Y
Zbtb43	817	ENSMUST00000095035	26	19	23	12	0	24.47	19.03	0	chr2	33282029	33300860	DM,PM,PU	Zbtb34	12.2	11.5	8	KNOWN	23.6854	1	0	0	0	N
Zbtb45	3481	ENSMUST00000051390	24	7	38	1	6	7.96	12.55	0	chr7	13599334	13600325	DM,PM	Zbtb45	5.8	9.7	7.1	KNOWN	6.16441	1	0	1	0	Y
Zc3h7a	8148	ENSMUST00000138282	4	8	4	12	0	28.73	42.73	0	chr18	40467587	40468140	PM	Yipf5	29.5	12.5	13.8	KNOWN	6.9282	1	0	0	0	N
Zcchc17	2223	ENSMUST00000141615	1	4	4	7	5	0	8.5	9.93	chr4	130178808	130180168	PM,PU	Pum1	11.8	17.8	17.3	KNOWN	7.74597	1	1	0	0	N
Zfhx2	6815	ENSMUST00000036328	43	68	62	65	13	36.04	28.62	4.38	chr14	55704349	55705463	DM,PM	Zfhx2	3.8	3.4	2	KNOWN	63.4823	1	0	1	0	Y
Zfml	3184	ENSMUST00000032088	9	4	16	5	22	0	9.69	10.64	chr6	83839914	83844315	PM	Zfml	21.2	25.5	23.3	KNOWN	8.94427	1	1	0	1	Y
Zfp281	464	ENSMUST00000047734	0	3	1	2	7	0	0	6.53	chr1	138586629	138593131	DM,PM,PU	Zfp281	31.8	44.7	43.4	KNOWN	1.41421	0	1	0	1	Y
Zfp42	4046	ENSMUST00000082120	11	7	11	18	0	7.71	10.02	0	chr8	44405736	44406755	DM,PM	Zfp42	232.1	247.3	0	KNOWN	14.0712	1	0	1	0	Y
Zfp524	3475	ENSMUST00000086349	2	0	0	1	6	0	0	5.55	chr7	4772296	4777612	PM	Shisa7	3.2	2.7	3.6	KNOWN	0	0	1	0	0	N
Zfp57	7794	ENSMUST00000089968	5	8	7	9	8	9.21	9.99	7.7	chr17	37209046	37217726	DM,PM,PU	Gabbr1	385.2	128.8	29.1	KNOWN	7.93725	1	1	1	1	N
Zfp57	7792	ENSMUST00000089968	22	6	29	5	29	19.45	18.19	11.81	chr17	37110202	37134996	DM,PM	H2-M5	385.2	128.8	29.1	KNOWN	32.9848	1	1	1	0	N
Zfp579	3475																				0	0	0	1	N
Zfp622	7104	ENSMUST00000061875	1	0	0	0	6	0	0	5.36	chr15	25654102	25704265	DM,PM,PU	Myo10	17	27.1	16.4	KNOWN	0	0	1	0	0	N
Zfp704	1392	ENSMUST00000041124	6	1	11	5	3	0	8.47	0	chr3	9641461	9655131	DM,PM	Zfp704	6.4	4.6	3.5	KNOWN	7.4162	1	0	0	0	Y
Zfp710	3662	ENSMUST00000166250	0	0	0	0	5	0	0	11.5	chr7	87333420	87345334	DM,PM,PU	Sema4b	29.7	26.2	9.3	KNOWN	2	0	1	0	0	N
Zfp710	3658	ENSMUST00000166250	15	38	24	27	25	13.97	12.32	3.79	chr7	87159908	87169963	DM,PM,PU	Zfp710	29.7	26.2	9.3	KNOWN	25.4558	1	0	0	0	Y
Zmym6	2205	ENSMUST00000046751	0	1	0	0	9	0	6.08	5.25	chr4	126875757	126879027	DM,PM	Dlgap3	44.1	8.3	8.7	KNOWN	6	1	1	0	0	N
Znrd1	7794	ENSMUST00000172823	0	2	2	5	7	0	4.34	9.52	chr17	37209046	37217726	DM,PM,PU	Gabbr1	55.3	41.8	41.4	KNOWN	3.16228	0	1	0	1	N
Znrd1	7792	ENSMUST00000172823	3	8	9	10	16	6.76	9.76	10.21	chr17	37110202	37134996	DM,PM	H2-M5	55.3	41.8	41.4	KNOWN	9.48683	1	1	1	0	N
Znrd1as	7792																				0	0	1	0	N
	6188	ENSMUST00000166720	3	6	0	5	8	6.48	0	12.09	chr12	111725920	111743677	DM,PM	Ppp2r5c				KNOWN	0	0	1	0	0	N
	1210	ENSMUST00000028987	0	0	0	0	5	0	0	6.46	chr2	154242651	154254374	DM,PM,PU	Cbfa2t2				KNOWN	0	0	1	0	0	N
	4555	ENSMUST00000141912	0	7	2	0	8	4.17	0	8.65	chr9	58119837	58128504	DM,PM,PU	Stoml1				KNOWN	0	0	1	0	0	N
	8209	ENSMUST00000171629	2	4	5	0	6	3.09	0	6.92	chr18	61787544	61788400	DM,PM	Csnk1a1				KNOWN	0	0	1	0	0	N
	466	ENSMUST00000145442	3	2	1	1	5	0	0	7.12	chr1	138841643	138850970	PM,PU	Nr5a2				KNOWN	1	0	1	0	0	N
	7784	ENSMUST00000083840	1	0	1	1	6	0	0	11.22	chr17	35639211	35642435	DM,PM,PU	Pou5f1				NOVEL	1	0	1	0	0	N
	2712	ENSMUST00000141710	0	2	1	2	5	0	0	6.4	chr5	113758941	113775389	DM,PM	Sgsm1				PUTATIVE	1.41421	0	1	0	0	N
	2830	ENSMUST00000122083	1	4	1	2	9	3.11	0	5.28	chr5	135417523	135421698	DM,PM	Cldn4				KNOWN	1.41421	0	1	0	0	N
	3481	ENSMUST00000083072	1	0	3	1	5	0	0	5.53	chr7	13599334	13600325	DM,PM	Zbtb45				NOVEL	1.73205	0	1	0	0	N
	3685	ENSMUST00000156557	2	1	1	6	5	0	5.83	6.24	chr7	91027196	91051830	DM,PM,PU	Mesdc2				KNOWN	2.44949	0	1	0	0	N
	4190	ENSMUST00000098517	20	8	18	1	9	13.55	10.4	6.58	chr8	93351924	93355292	PM,PU	Chd9				KNOWN	4.24264	0	1	0	0	N
	5597	ENSMUST00000082606	1	4	6	4	8	0	8.14	6.18	chr11	77697704	77718786	DM,PM,PU	Pipox				KNOWN	4.89898	0	1	0	0	N
	6906	ENSMUST00000148377	3	2	3	9	0	0	9.65	0	chr14	77015215	77030315	DM,PM	Serp2				KNOWN	5.19615	1	0	0	0	N
	4797	ENSMUST00000140589	3	5	3	9	4	3.41	6.55	3.78	chr9	120585871	120600072	DM,PM,PU	Rpl14				NOVEL	5.19615	1	0	0	0	N
	5484	ENSMUST00000171891	1	3	5	5	3	0	5.85	0	chr11	52173182	52184686	DM,PM,PU	Vdac1				KNOWN	5.2915	1	0	0	0	N
	7248	ENSMUST00000166610	1	3	1	5	5	0	6.34	10.15	chr15	77168852	77187251	DM,PM,PU	Rbfox2				KNOWN	5.2915	1	1	0	0	N
	2273	ENSMUST00000157269	4	7	3	10	0	5.47	6.44	0	chr4	138000554	138006368	DM,PM,PU	Camk2n1				NOVEL	5.47723	1	0	0	0	N
	7822	ENSMUST00000120025	0	3	4	8	3	0	7.35	0	chr17	47640414	47649043	DM,PM,PU	Ccnd3				KNOWN	5.65685	1	0	0	0	N
	8136	ENSMUST00000175045	3	4	3	11	0	0	5.03	0	chr18	38538325	38551037	DM,PM,PU	Ndfip1				NOVEL	5.74456	1	0	0	0	N
	7452	ENSMUST00000164633	5	9	5	7	0	6.36	9.02	0	chr16	29657509	29668114	DM,PM,PU	Opa1				KNOWN	5.91608	1	0	0	0	N
	2745	ENSMUST00000119191	5	2	9	4	0	0	6.38	0	chr5	118884660	118896412	DM,PM,PU	Med13l				KNOWN	6	1	0	0	0	N
	803	ENSMUST00000148230	9	3	12	3	5	8.06	9.33	5.92	chr2	30913257	30925299	DM,PM	Fnbp1				NOVEL	6	1	1	0	0	N
	3525	ENSMUST00000098585	3	3	4	3	10	4.59	8.04	8.9	chr7	31248315	31250619	DM,PM	Nphs1as				KNOWN	6	1	1	0	0	N
	559	ENSMUST00000157621	2	5	8	5	6	0	5.52	5.68	chr1	169201106	169220423	DM,PM,PU	Uck2				KNOWN	6.32456	1	1	0	0	N
	2465	ENSMUST00000065707	1	3	7	6	3	0	5.38	0	chr5	33873714	33880481	DM,PM,PU	Fam53a				KNOWN	6.48074	1	0	0	0	N
	3342	ENSMUST00000043553	4	8	4	11	11	7.42	9.54	5.23	chr6	122290093	122293017	PM,PU	Phc1				KNOWN	6.63325	1	1	0	0	N
	1256	ENSMUST00000130411	2	4	5	7	0	0	9.32	0	chr2	162856904	162860933	DM,PM	Ift52				KNOWN	6.7082	1	0	0	0	N
	7812	ENSMUST00000024745	1	3	4	12	0	0	10.47	0	chr17	45593477	45596503	DM,PM	Spats1				KNOWN	6.9282	1	0	0	0	N
	5831	ENSMUST00000125607	1	13	4	12	16	7.22	11.67	13.22	chr11	117833701	117838253	DM,PM,PU	Socs3				NOVEL	6.9282	1	1	0	0	N
	4954	ENSMUST00000143103	5	6	9	6	6	6.36	7.85	4.11	chr10	39977900	39978752	PM,PU	Gtf3c6				KNOWN	7.34847	1	0	0	0	N
	1482	ENSMUST00000122581	3	5	9	6	0	3.89	7.22	0	chr3	34633687	34660705	DM,PM,PU	Sox2ot				KNOWN	7.34847	1	0	0	0	N
	3662	ENSMUST00000157729	3	9	9	6	0	5.47	6.97	0	chr7	87333420	87345334	DM,PM,PU	Sema4b				NOVEL	7.34847	1	0	0	0	N
	1480	ENSMUST00000122581	7	3	18	3	0	0	6.91	0	chr3	34544904	34553511	PM,PU	Sox2				KNOWN	7.34847	1	0	0	0	N
	2205	ENSMUST00000158357	4	3	3	12	0	0	6.08	0	chr4	126875757	126879027	DM,PM	Dlgap3				NOVEL	7.4162	1	0	0	0	N
	8554	ENSMUST00000085330	7	6	5	11	6	9.28	15.07	8.29	chrX	7578969	7597907	PM,PU	Glod5				KNOWN	7.4162	1	1	0	0	N
	4766	ENSMUST00000157300	1	8	7	8	0	3.3	5.1	0	chr9	114458126	114474355	DM,PM,PU	Trim71				NOVEL	7.48331	1	0	0	0	N
	1749	ENSMUST00000121735	4	2	8	7	0	0	12.63	0	chr3	135208956	135210744	DM,PM	Manba				KNOWN	7.48331	1	0	0	0	N
	928	ENSMUST00000154654	7	3	8	7	5	4.64	8.91	4.25	chr2	71488013	71494617	PM,PU	Gm1631				NOVEL	7.48331	1	0	0	0	N
	611	ENSMUST00000128545	3	6	6	10	0	3.06	7.55	0	chr1	182854521	182864307	PM,PU	Lefty1				NOVEL	7.74597	1	0	0	0	N
	4893	ENSMUST00000071008	2	2	4	8	0	0	13.17	0	chr10	21700576	21708946	DM,PM	Sgk1				KNOWN	8.06226	1	0	0	0	N
	4885	ENSMUST00000142886	5	3	13	5	0	0	6.71	0	chr10	20802131	20830236	DM,PM,PU	Ahi1				KNOWN	8.06226	1	0	0	0	N
	6982	ENSMUST00000022711	5	3	6	11	4	4.18	14.75	0	chr14	106296486	106304433	DM,PM,PU	Spry2				KNOWN	8.12404	1	0	0	0	N
	2223	ENSMUST00000097865	5	4	7	10	5	0	7.52	4.55	chr4	130178808	130180168	PM,PU	Pum1				KNOWN	8.3666	1	0	0	0	N
	3120	ENSMUST00000137642	5	7	14	5	0	5.24	6.42	0	chr6	64961359	64985161	DM,PM,PU	Smarcad1				KNOWN	8.3666	1	0	0	0	N
	6864	ENSMUST00000164162	1	4	8	4	0	0	12.47	0	chr14	65251303	65269514	DM,PM	Kif13b				KNOWN	8.3666	1	0	0	0	N
	3347	ENSMUST00000083787	7	3	11	3	1	0	12.23	0	chr6	122612514	122614260	DM,PM	Dppa3				NOVEL	8.48528	1	0	0	0	N
	556	ENSMUST00000159138	2	1	9	8	10	0	19.06	7.81	chr1	168054897	168073079	DM,PM	Gpa33				NOVEL	8.48528	1	1	0	0	N
	108	ENSMUST00000116168	6	5	6	9	0	3.26	5.38	0	chr1	37039139	37045411	DM,PM,PU	Tmem131				KNOWN	8.77496	1	0	0	0	N
	282	ENSMUST00000175513	5	10	13	6	2	10.52	15.96	0	chr1	84857219	84887132	DM,PM	Fbxo36				KNOWN	8.83176	1	0	0	0	N
	7104	ENSMUST00000161524	4	5	13	6	0	0	6.28	0	chr15	25654102	25704265	DM,PM,PU	Myo10				KNOWN	8.83176	1	0	0	0	N
	8629	ENSMUST00000143479	40	7	26	3	10	16.58	11.01	5.18	chrX	50098631	50114110	PM,PU	Mir92-2				KNOWN	8.83176	1	1	0	0	N
	6118	ENSMUST00000038422	13	8	9	6	10	9.98	6.76	3.38	chr12	88239069	88245155	DM,PM	6430527G18Rik				KNOWN	9.16515	1	0	0	0	N
	2736	ENSMUST00000153818	17	6	28	3	0	3.76	5.42	0	chr5	116845764	116860853	DM,PM,PU	Hspb8				KNOWN	9.16515	1	0	0	0	N
	3360	ENSMUST00000150343	6	5	12	7	9	7.55	15.42	6.26	chr6	125383335	125398024	DM,PM	Cd9				KNOWN	9.16515	1	1	0	0	N
	2752	ENSMUST00000154997	3	10	11	6	6	8.98	10.26	8.53	chr5	120029649	120037063	PM	Tbx3				NOVEL	9.38083	1	1	0	0	N
	4014	ENSMUST00000174908	8	16	6	15	0	9.75	6.27	0	chr8	35023426	35027483	DM,PM,PU	Rbpms				NOVEL	9.48683	1	0	0	0	N
	5666	ENSMUST00000138007	3	2	10	9	0	0	10.38	0	chr11	88481360	88491812	DM,PM,PU	Msi2				KNOWN	9.48683	1	0	0	0	N
	8260	ENSMUST00000174338	5	9	6	15	13	4.34	6.06	14.74	chr18	75504155	75505202	DM,PM	Smad7				PUTATIVE	9.48683	1	1	0	0	N
	449	ENSMUST00000140839	3	8	10	9	0	5.03	78.13	0	chr1	137071028	137096284	DM,PM,PU	Arl8a				KNOWN	9.79796	1	0	0	0	N
	2268	ENSMUST00000135358	5	9	11	9	0	4.76	10.33	0	chr4	137329436	137357766	DM,PM,PU	Alpl				KNOWN	9.94987	1	0	0	0	N
	7886	ENSMUST00000150415	8	6	10	10	16	10.84	12.14	12.43	chr17	71177302	71179956	DM,PM	Tgif1				KNOWN	10	1	1	0	0	N
	1626	ENSMUST00000098867	0	0	0	1	24	0	9.23	7.06	chr3	95455034	95468269	DM,PM,PU	Mcl1				KNOWN	10.247	1	1	0	0	N
	3765	ENSMUST00000146145	14	1	19	6	2	4.46	7.74	0	chr7	119831735	119835688	DM,PM	Tead1				NOVEL	10.6771	1	0	0	0	N
	3947	ENSMUST00000174915	7	17	9	13	12	13.9	14.81	11.12	chr8	12499468	12504771	PM,PU	Tubgcp3				NOVEL	10.8167	1	1	0	0	N
	6815	ENSMUST00000134077	0	3	2	5	5	0	7.59	6.19	chr14	55704349	55705463	DM,PM	Zfhx2				NOVEL	10.8167	1	1	0	0	N
	315	ENSMUST00000173856	7	11	11	11	7	4.61	8.94	3.27	chr1	91766947	91773527	DM,PM	Gbx2				KNOWN	11	1	0	0	0	N
	610	ENSMUST00000128545	2	11	9	14	0	3.75	7.84	0	chr1	182818684	182819554	PM,PU	Pycr2				NOVEL	11.225	1	0	0	0	N
	1198	ENSMUST00000170976	12	9	21	6	20	10.28	18.6	10.19	chr2	152552277	152563676	DM,PM,PU	Id1				KNOWN	11.225	1	1	0	0	N
	1732	ENSMUST00000071402	4	15	8	16	4	7.28	8.8	0	chr3	129247012	129261362	DM,PM	Elovl6				KNOWN	11.3137	1	0	0	0	N
	7597	ENSMUST00000157624	8	10	15	9	0	11.09	18.59	0	chr16	84769173	84780686	DM,PM,PU	Jam2				NOVEL	11.619	1	0	0	0	N
	6186	ENSMUST00000169981	7	4	10	14	0	4.88	16.48	0	chr12	111655417	111656705	DM,PM	Ppp2r5c				PUTATIVE	11.8322	1	0	0	0	N
	3349	ENSMUST00000079261	11	3	12	6	1	10.02	13.79	0	chr6	122714316	122720862	DM,PM,PU	Slc2a3				KNOWN	12.3693	1	0	0	0	N
	7752	ENSMUST00000147320	8	20	17	9	20	9.66	7.63	7.7	chr17	29587776	29588942	DM,PM,PU	Pim1				KNOWN	12.3693	1	1	0	0	N
	3914	ENSMUST00000175030	5	9	9	17	0	4.37	8.94	0	chr7	152036872	152050716	DM,PM,PU	Fgf4				NOVEL	12.49	1	0	0	0	N
	3437	ENSMUST00000175628	47	13	26	6	0	25.08	14.27	0	chr6	143047309	143065758	DM,PM,PU	5730419I09Rik				NOVEL	12.49	1	0	0	0	N
	6709	ENSMUST00000158248	1	9	8	20	0	4.07	13.21	0	chr14	22293688	22308989	DM,PM	Myst4				NOVEL	12.6491	1	0	0	0	N
	7888	ENSMUST00000154380	7	12	15	11	10	9.01	11.14	3.62	chr17	71241991	71250610	DM,PM	Tgif1				KNOWN	12.8452	1	0	0	0	N
	6859	ENSMUST00000164515	5	16	15	11	0	10.01	9.55	0	chr14	64118817	64131901	DM,PM	Tdh				NOVEL	12.8452	1	0	0	0	N
	5565	ENSMUST00000047373	2	4	4	8	23	0	11.86	5.65	chr11	69517060	69522803	DM,PM	Tnfsf12				KNOWN	13.4164	1	1	0	0	N
	368	ENSMUST00000158976	18	13	17	11	0	11.84	14.65	0	chr1	120538712	120545414	PM	Tcfcp2l1				NOVEL	13.6748	1	0	0	0	N
	2297	ENSMUST00000148812	2	10	3	15	0	0	11.49	0	chr4	141721916	141726166	DM,PM,PU	Tmem51				KNOWN	14.6969	1	0	0	0	N
	2754	ENSMUST00000154997	2	1	6	9	23	0	9.29	8.81	chr5	120129592	120171482	DM,PM	Tbx3				NOVEL	14.8661	1	1	0	0	N
	5091	ENSMUST00000038257	2	9	11	7	14	3.28	16.55	6.87	chr10	75335464	75345568	DM,PM,PU	Derl3				KNOWN	14.9666	1	1	0	0	N
	6615	ENSMUST00000099180	13	6	25	9	18	9.14	29.02	8.75	chr13	110418702	110442750	DM,PM,PU	Pde4d				KNOWN	15	1	1	0	0	N
	4657	ENSMUST00000083103	0	0	0	1	17	0	21.05	8.77	chr9	78207143	78223442	DM,PM	Dppa5a				KNOWN	15.0997	1	1	0	0	N
	1973	ENSMUST00000120819	1	4	7	4	0	4.34	12.55	0	chr4	55469259	55491081	DM,PM	Snora17				KNOWN	15.2971	1	0	0	0	N
	1257	ENSMUST00000130411	2	6	4	11	9	4.66	8.69	11.45	chr2	162877048	162893236	DM,PM,PU	Mybl2				KNOWN	15.7162	1	1	0	0	N
	7434	ENSMUST00000082946	15	17	21	11	37	12.34	11.6	8.87	chr16	23099373	23103471	DM,PM,PU	Eif4a2				NOVEL	15.8745	1	1	0	0	N
	5880	ENSMUST00000101943	1	5	2	4	25	4.05	31.46	23.63	chr12	12933791	12950936	DM,PM,PU	Mycn				NOVEL	16.1245	1	1	0	0	N
	2175	ENSMUST00000121158	14	8	27	10	8	7.19	10.77	4.01	chr4	123300547	123303179	DM,PM,PU	Macf1				KNOWN	16.4317	1	0	0	0	N
	2295	ENSMUST00000126231	10	8	10	9	0	8.68	11.18	0	chr4	141616653	141627603	DM,PM	Tmem51				PUTATIVE	16.4924	1	0	0	0	N
	2291	ENSMUST00000168138	1	1	1	0	44	0	12.57	10.01	chr4	140826072	140840922	DM,PM,PU	Epha2				KNOWN	16.9115	1	1	0	0	N
	2292	ENSMUST00000142429	5	3	3	4	6	7.39	20.23	6.74	chr4	141120768	141126477	DM,PM	Fblim1				PUTATIVE	17	1	1	0	0	N
	5741	ENSMUST00000126237	8	16	11	27	12	8.86	14.82	5.46	chr11	102190649	102193692	DM,PM	Ubtf				NOVEL	17.2337	1	1	0	0	N
	8148	ENSMUST00000102303	4	8	4	12	0	28.73	90.38	0	chr18	40467587	40468140	PM	Yipf5				KNOWN	17.3205	1	0	0	0	N
	6559	ENSMUST00000167170	7	5	14	8	0	5.48	14.36	0	chr13	98202400	98225162	DM,PM,PU	Enc1				KNOWN	17.3205	1	0	0	0	N
	4116	ENSMUST00000075602	31	14	45	7	0	17.98	20.03	0	chr8	74834685	74840663	DM,PM	Klf2				KNOWN	17.7482	1	0	0	0	N
	3475	ENSMUST00000064099	5	0	3	3	14	3.27	14.29	7.47	chr7	4772296	4777612	PM	Shisa7				KNOWN	17.7482	1	1	0	0	N
	7285	ENSMUST00000041297	10	13	17	19	3	6.95	9.66	0	chr15	88539016	88539831	DM,PM	Brd1				KNOWN	17.9722	1	0	0	0	N
	5059	ENSMUST00000152840	9	9	19	17	8	13.65	27.41	10.43	chr10	66546199	66564235	DM,PM,PU	Reep3				KNOWN	17.9722	1	1	0	0	N
	3523	ENSMUST00000164836	14	13	25	13	0	0	5.29	0	chr7	30982397	30983339	DM,PM	Capns1				KNOWN	18.0278	1	0	0	0	N
	230	ENSMUST00000097699	2	0	1	2	14	0	14.91	15.62	chr1	72260528	72261272	DM,PM	Mreg				NOVEL	18.3303	1	1	0	0	N
	4891	ENSMUST00000128552	30	8	34	10	0	11.5	11.96	0	chr10	21546502	21549691	DM,PM	Sgk1				KNOWN	18.4391	1	0	0	0	N
	3890	ENSMUST00000134312	2	12	19	18	19	0	5.2	10.17	chr7	147131117	147136231	DM,PM,PU	Utf1				NOVEL	18.4932	1	1	0	0	N
	7728	ENSMUST00000090257	14	19	16	22	7	5.29	6.6	8.29	chr17	26631721	26648689	DM,PM,PU	Dusp1				KNOWN	18.7617	1	1	0	0	N
	2265	ENSMUST00000158574	0	1	0	0	5	0	5.67	5.53	chr4	137148873	137153839	DM,PM,PU	Usp48				NOVEL	18.9737	1	1	0	0	N
	2317	ENSMUST00000103232	0	1	5	5	7	0	6.63	0	chr4	147459254	147463850	DM,PM,PU	Agtrap				KNOWN	19.3391	1	0	0	0	N
	1300	ENSMUST00000145105	4	20	17	23	6	5.42	14.83	3.32	chr2	168589688	168617170	DM,PM,PU	Sall4				NOVEL	19.7737	1	0	0	0	N
	1630	ENSMUST00000098839	0	4	7	6	7	0	8.16	7.45	chr3	96479158	96484864	DM,PM,PU	Ankrd35				NOVEL	19.7737	1	1	0	0	N
	7747	ENSMUST00000133221	14	11	34	12	11	3.09	5.94	6.06	chr17	29209618	29218426	DM,PM,PU	Cdkn1a				NOVEL	20.199	1	1	0	0	N
	5711	ENSMUST00000133160	2	2	4	2	13	0	7.7	13.11	chr11	97517673	97524159	DM,PM,PU	Mllt6				NOVEL	20.9045	1	1	0	0	N
	8519	ENSMUST00000165226	20	17	17	26	0	4.96	8.27	0	chr19	53523440	53535319	PM,PU	Smndc1				KNOWN	21.0238	1	0	0	0	N
	5553	ENSMUST00000123434	10	10	24	18	11	6.93	19.51	0	chr11	66733372	66746990	DM,PM	Pirt				KNOWN	21.2132	1	0	0	0	N
	931	ENSMUST00000154654	15	11	26	8	14	5.24	9.49	5.51	chr2	71575856	71583914	PM,PU	Itga6				NOVEL	21.2132	1	1	0	0	N
	3568	ENSMUST00000102082	1	4	3	5	12	0	11.97	12.96	chr7	52806853	52814768	DM,PM,PU	Plekha4				NOVEL	22.2711	1	1	0	0	N
	1658	ENSMUST00000090704	13	13	25	20	0	5.77	10.91	0	chr3	103008304	103019058	DM,PM,PU	Bcas2				KNOWN	22.3607	1	0	0	0	N
	2076	ENSMUST00000166016	2	7	4	8	0	6.74	10.53	0	chr4	98507649	98514709	PM	Kank4				KNOWN	22.4944	1	0	0	0	N
	6000	ENSMUST00000021410	14	10	32	16	12	18.7	44.27	11.95	chr12	56587347	56607146	DM,PM,PU	Nfkbia				KNOWN	22.6274	1	1	0	0	N
	6904	ENSMUST00000148377	7	17	22	24	23	9.11	16.42	4.22	chr14	76894682	76915946	DM,PM,PU	Tsc22d1				KNOWN	22.9783	1	0	0	0	N
	7794	ENSMUST00000174380	1	6	10	6	7	6.73	15.35	9.52	chr17	37209046	37217726	DM,PM,PU	Gabbr1				NOVEL	23.622	1	1	0	0	N
	5875	ENSMUST00000171380	17	20	30	22	0	6.31	12.92	0	chr12	12790432	12795881	DM,PM,PU	Mycn				KNOWN	25.6905	1	0	0	0	N
	1607	ENSMUST00000122779	4	2	6	2	41	0	8.8	24.82	chr3	88375442	88380083	DM,PM	Ssr2				KNOWN	25.7488	1	1	0	0	N
	8140	ENSMUST00000145090	15	10	24	12	14	3.58	11.37	5.51	chr18	38788269	38796942	DM,PM,PU	Spry4				KNOWN	25.9808	1	1	0	0	N
	7884	ENSMUST00000150415	39	22	46	15	6	17.34	15.74	7.43	chr17	71096763	71100905	DM,PM,PU	Tgif1				KNOWN	26.2679	1	1	0	0	N
	5876	ENSMUST00000171380	18	20	26	28	0	11.47	15.2	0	chr12	12810177	12811020	PM	Mycn				KNOWN	26.9815	1	0	0	0	N
	3450	ENSMUST00000139612	12	11	16	4	19	11.97	15.61	12.39	chr6	145223385	145225674	DM,PM,PU	Kras				KNOWN	27.4955	1	1	0	0	N
	3130	ENSMUST00000130657	12	9	19	6	14	8.89	20.39	7.96	chr6	67061148	67064202	DM,PM	Gadd45a				NOVEL	27.8388	1	1	0	0	N
	5111	ENSMUST00000169091	1	0	3	3	28	0	7.13	10.72	chr10	79508474	79515168	DM,PM,PU	Gpx4				KNOWN	29.6648	1	1	0	0	N
	6789	ENSMUST00000157131	54	24	47	19	26	33.96	16.08	5.9	chr14	49273113	49283200	DM,PM,PU	Otx2				NOVEL	29.8831	1	1	0	0	N
	5555	ENSMUST00000123434	23	35	30	30	8	36.72	39.69	9.8	chr11	66824791	66838230	DM,PM,PU	Tmem220				KNOWN	30	1	1	0	0	N
	5719	ENSMUST00000142944	2	6	5	12	37	0	17.72	7.72	chr11	98823511	98826466	DM,PM,PU	Rara				KNOWN	30.9839	1	1	0	0	N
	8385	ENSMUST00000144107	22	15	37	26	10	6.47	17.23	5.47	chr19	23139991	23170189	DM,PM	Klf9				KNOWN	31.0161	1	1	0	0	N
	3044	ENSMUST00000156905	15	30	36	28	3	0	6.68	0	chr6	39370384	39371286	PM,PU	Mkrn1				KNOWN	31.749	1	0	0	0	N
	2746	ENSMUST00000119191	27	50	34	30	0	12.82	6.77	0	chr5	118951444	118960269	DM,PM	Med13l				KNOWN	31.9374	1	0	0	0	N
	464	ENSMUST00000166559	0	3	1	2	39	0	13.53	6.53	chr1	138586629	138593131	DM,PM,PU	Zfp281				KNOWN	32.4037	1	1	0	0	N
	812	ENSMUST00000036691	16	40	26	42	1	9.53	16.72	0	chr2	32008891	32030736	DM,PM,PU	Pomt1				KNOWN	33.0454	1	0	0	0	N
	5499	ENSMUST00000118301	18	41	21	54	2	8.74	12.01	0	chr11	54767341	54785832	DM,PM,PU	Tnip1				KNOWN	33.6749	1	0	0	0	N
	7887	ENSMUST00000150415	9	9	7	11	36	15.03	18.19	10.14	chr17	71213804	71222433	DM,PM	Tgif1				KNOWN	34	1	1	0	0	N
	5054	ENSMUST00000152840	13	26	43	27	0	6.96	9.52	0	chr10	66380351	66383761	DM,PM,PU	Jmjd1c				KNOWN	34.0735	1	0	0	0	N
	2152	ENSMUST00000122207	0	2	7	5	0	0	6.16	0	chr4	118743867	118745786	DM,PM,PU	Slc2a1				KNOWN	34.8999	1	0	0	0	N
	8261	ENSMUST00000174338	30	34	36	34	27	10.63	6.22	19.39	chr18	75520332	75527277	DM,PM,PU	Smad7				PUTATIVE	34.9857	1	1	0	0	N
	7792	ENSMUST00000174380	14	7	21	9	27	15.49	28.74	12.44	chr17	37110202	37134996	DM,PM	H2-M5				NOVEL	35.4683	1	1	0	0	N
	6557	ENSMUST00000167170	33	25	28	16	0	11.93	16.09	0	chr13	98052562	98062842	DM,PM,PU	Enc1				KNOWN	36.3731	1	0	0	0	N
	3467	ENSMUST00000104815	33	39	58	30	19	17.29	17.28	3.61	chr7	3193004	3218183	DM,PM,PU	Mir292				KNOWN	41.7133	1	0	0	0	N
	817	ENSMUST00000147528	0	1	0	1	7	0	10.59	7.59	chr2	33282029	33300860	DM,PM,PU	Zbtb34				KNOWN	41.7133	1	1	0	0	N
	6957	ENSMUST00000122751	59	29	59	32	0	17.42	17.66	0	chr14	99738540	99755307	DM,PM	Klf5				NOVEL	43.4511	1	0	0	0	N
	5752	ENSMUST00000104637	29	39	50	39	13	10.76	120.27	10.7	chr11	104150171	104167544	DM,PM,PU	Mapt				NOVEL	44.1588	1	1	0	0	N
	5533	ENSMUST00000153718	19	43	19	43	20	30.93	27.81	6.42	chr11	62324296	62327251	DM,PM	Cenpv				PUTATIVE	45.111	1	1	0	0	N
	3348	ENSMUST00000079261	42	17	36	20	9	18.66	24.52	5.02	chr6	122640118	122657871	DM,PM,PU	Nanog				KNOWN	46.7333	1	1	0	0	N
	1629	ENSMUST00000098839	25	29	21	33	60	28.03	24.29	13.49	chr3	96380383	96382115	DM,PM	Polr3gl				NOVEL	47.3709	1	1	0	0	N
	8324	ENSMUST00000162407	0	1	0	0	55	0	25.33	11.16	chr19	5835881	5847014	DM,PM,PU	Neat1				PUTATIVE	48.3735	1	1	0	0	N
	7359	ENSMUST00000175309	12	9	10	12	5	5.64	33.85	3.04	chr16	8758173	8779472	DM,PM,PU	Usp7				NOVEL	49.8397	1	0	0	0	N
	4748	ENSMUST00000175600	4	2	5	5	28	0	17.57	7.14	chr9	110849422	110863371	DM,PM,PU	Lrrc2				NOVEL	54.4059	1	1	0	0	N
	5768	ENSMUST00000154414	4	5	9	4	0	0	20.15	0	chr11	107296669	107310982	DM,PM	Pitpnc1				NOVEL	56.285	1	0	0	0	N
	3601	ENSMUST00000157456	38	69	54	59	0	33.79	30.89	0	chr7	71092246	71102481	DM,PM,PU	Klf13				NOVEL	56.4447	1	0	0	0	N
	2770	ENSMUST00000148466	0	3	1	1	36	0	14.56	6.98	chr5	123584659	123590728	DM,PM,PU	Rhof				KNOWN	56.5685	1	1	0	0	N
	5044	ENSMUST00000122620	74	41	87	48	8	22.71	18.21	4.8	chr10	62346394	62361563	DM,PM,PU	Tet1				NOVEL	64.622	1	0	0	0	N
	5819	ENSMUST00000139934	2	1	3	3	70	0	10.54	6.27	chr11	116943025	116953583	DM,PM,PU	2810008D09Rik				NOVEL	76.9415	1	1	0	0	N
