# Supplementary material for: Dynamic CpG methylation delineates subregions within super-enhancers selectively decommissioned at the exit from naive pluripotency
Source: Nat Commun. 2020 Feb 28;11:1112. doi: 10.1038/s41467-020-14916-7 (PMC7048827; doi:10.1038/s41467-020-14916-7)
Supplement: Supplementary file 6 — Supplementary Data 3 [file 41467_2020_14916_MOESM6_ESM.xlsx]

## Sheet: Table S3
				pct_meth = ratio of mCpG/CpG					2i-ESC (Marks et al, 2012		ser-ESC_1 (Marks et al, 2012)			EpiLC (Zylicz et al, 2015)		EpiSC_1 (this study)
				CpG Nb = Nb of CpG considered (with sufficient coverage)							ser-ESC_2 (Stadler et al, 2011)					EpiSC_2 (Zylicz et al, 2015)
se_id	SE subregion_id	chr	start	end	type	length	pct_meth_2i-ESC_Marks	CpG Nb_2i-ESC	pct_meth_ser-ESC_1	CpG Nb_ser-ESC_1	pct_meth_ser-ESC_2	CpG Nb_ser-ESC_2	pct_meth_EpiSC_1	CpG Nb_EpiSC_1	pct_meth_EpiLC	CpG Nb_EpiLC	pct_meth_EpiSC_2	CpG Nb_EpiSC_2	pct_meth_E3.5 ICM	CpG Nb_E3.5 ICM	pct_meth_E4.0 ICM	CpG Nb_E4.0 ICM	pct_meth_E5.5 Epi	CpG Nb_E5.5 Epi	pct_meth_E6.5 Epi	CpG Nb_E6.5 Epi	nCG	ATAC_2i	ATAC_ser	ATAC_episc
45	1	chr1	13049615	13059718	INT	10104	0.266667	105	0.894231	104	0.928571	98	1	98	0.805195	77	0.857143	98	0.0524954	2705	0.168831	154	0.744485	544	0.84252	1143	113	0.707927	0.959572	0.271037
45	2	chr1	13059719	13060054	DM	336	0	5	0	5	0	5	1	5	0	3	0.5	4	0	78			0.111111	9	0.677419	31	3	2.10611	3.86326	1.41546
45	3	chr1	13060055	13064348	INT	4294	0.0434783	23	0.807692	26	0.666667	27	1	24	0.714286	21	0.76	25	0.080916	655			0.737452	259	0.912752	298	30	0.646082	1.32722	0.426511
45	4	chr1	13064349	13069297	DM	4949	0	50	0.211538	52	0.136364	44	1	37	0.574468	47	0.75	40	0.0128492	1790	0.288889	45	0.533708	356	0.635906	596	61	0.955279	1.62669	0.84193
45	5	chr1	13069298	13074106	INT	4809	0	50	0.784314	51	0.630435	46	1	36	0.515152	33	0.958333	48	0.0229008	1048	0.388889	72	0.762115	227	0.858896	489	55	0.835092	1.20861	0.509589
45	6	chr1	13074107	13075526	DM	1420	0	9	0	9	0	9	1	7	0.25	8	1	6	0.0331492	181			0.777778	9	0.797468	79	7	3.27274	3.41718	0.516436
45	7	chr1	13075527	13083594	INT	8068	0.181818	77	0.948718	78	0.947368	76	1	71	0.804348	46	0.954545	88	0.115962	2199			0.787651	664	0.864959	859	87	0.570856	0.893367	0.295447
45	8	chr1	13083595	13087343	DM	3749	0	30	0	29	0.125	32	1	30	0.380952	21	0.766667	30	0.0787938	1028	0.2	65	0.501992	251	0.619048	273	34	0.958485	1.61147	0.860081
45	9	chr1	13087344	13090961	INT	3618	0.37037	27	1	24	1	29	1	18	0.592593	27	0.911765	34	0.267483	572	0.422535	71	0.790698	258	0.821429	308	30	0.275036	0.545867	0.357892
45	10	chr1	13090962	13091138	DM	177	0	8	0	8	1	8	1	8	0.8	5	1	11	0.22028	286	0.571429	7	0.881356	59	0.898438	128	6	0.868359	0	0.65582
45	11	chr1	13091139	13091380	INT	242	0	4	1	4	0.5	4	1	4	1	4	1	7	0.134328	67	0.733333	15	1	8	0.883721	43	4	0.786265	1.06048	0.706108
45	12	chr1	13091381	13091615	DM	235	0	4	0	4	0.25	4	1	4	1	2	0.75	4	0.0294118	68			1	7	1	9	2	0.582516	0	0.283015
45	13	chr1	13091616	13093431	INT	1816	0	6	1	6	0.833333	6	1	6	0.9	10	1	10	0.173077	208	0.236364	55	0.776596	94	0.892857	112	7	0.384907	0.658722	0.477836
45	14	chr1	13093432	13094739	DM	1308	0	32	0	32	0	31	1	33	0.25	12	0.870968	31	0.0441558	770	0.0980392	153	0.585366	123	0.454976	211	33	2.14359	2.54117	0.553137
45	15	chr1	13094740	13094765	CG_0	26		0	0	1		0	1	1		0	1	1									0	0	0	0
88	16	chr1	34130107	34130689	INT	583	0	6	0	5	0	7	1	3	0	5	0.8	5	0.0756757	185			0.689655	29	0.54717	53	7	1.96626	2.57459	0.971585
88	17	chr1	34130690	34131742	PU	1053	0	13	0	13	0	14	0	13	0	9	0.176471	17	0.0180832	553			0.203704	54	0.127119	118	15	2.43643	2.98236	1.64535
88	18	chr1	34131743	34131789	CG_0	47		0		0		0		0		0		0									0	0	0	0
88	19	chr1	34131790	34134544	DM	2755	0	24	0	22	0	25	1	19	0.05	20	0.785714	28	0.0357143	784			0.494949	99	0.221429	140	36	1.20465	1.7035	0.930458
88	20	chr1	34134545	34134640	CG_0	96		0	0	1		0	1	1	0	1	1	1									0	1.64664	0.935256	1.37387
100	21	chr1	36070190	36070584	INT	395	0	5	0.6	5	0.4	5	1	5	0.666667	3	1	3	0	158	0.176471	17	0.320513	78	0.75	64	5	1.81378	1.95687	1.02258
100	22	chr1	36070585	36071069	PU	485	0	12	0	12	0	12	0	12	0	2	0.285714	7	0.00560224	357	0	16	0.1	30	0.0361446	83	10	3.15282	3.326	1.42237
100	23	chr1	36071070	36071359	INT	290		0	0	1	0	1		0	0	1		0	0	23			0.421053	19	0.428571	7	1	2.68751	1.89446	0.434305
100	24	chr1	36071360	36072720	DM	1361	0	17	0.117647	17	0.235294	17	1	17	0.307692	13	0.833333	18	0.0265781	602			0.330357	112	0.828358	134	15	1.22118	1.27238	0.10413
100	25	chr1	36072721	36074069	INT	1349	0	12	0.454545	11	0	12	1	4	0.166667	6	1	7	0.0192308	416			0.627451	51	0.756098	41	14	0.778154	0.882785	0.87234
100	26	chr1	36074070	36074305	PU	236	0	4	0	4	0	4	0	4		0	0	2	0.0289855	138					0.0285714	35	2	3.44718	3.07408	3.63671
100	27	chr1	36074306	36074608	INT	303	0	1	0	1	0	1	1	1		0		0	0	35					0.142857	7	1	1.34669	2.98851	2.00924
101	28	chr1	36111164	36116270	INT	5107	0.0526316	38	0.861111	36	0.921053	38	1	28	0.777778	36	0.8	30	0.0260557	1113			0.675497	302	0.884977	426	42	0.610214	0.425413	0.377616
101	29	chr1	36116271	36118666	DM	2396	0	25	0	29	0.142857	28	1	20	0.3	20	0.5	28	0.0135558	959			0.511811	127	0.660448	268	27	1.78732	2.27434	2.39855
101	30	chr1	36118667	36118698	CG_0	32		0	0	1		0	1	1		0	1	1									0	1.903	0	0
108	31	chr1	37039139	37039370	INT	232	0	4	1	4	0.25	4	1	4	1	1	0.875	8	0.012987	77			0.333333	9	0.72973	37	4	1.09339	2.25542	0.286334
108	32	chr1	37039371	37042630	DM	3260	0	36	0.0540541	37	0	37	1	27	0.4	40	0.815789	38	0.0211592	1087			0.828125	128	0.589744	312	36	1.50933	1.93381	0.781303
108	33	chr1	37042631	37042644	CG_0	14		0		0		0		0	0	1		0									0	0	0	0
108	34	chr1	37042645	37042985	PU	341	0	8	0	8	0	8	0	8	0	5	0.111111	9	0.0163399	306					0.0506329	79	6	3.46305	4.05881	2.92067
108	35	chr1	37042986	37042999	CG_0	14		0		0		0		0		0		0									0	0	0	0
108	36	chr1	37043000	37045382	DM	2383	0	29	0	30	0	32	1	26	0.2	30	0.866667	30	0.0228426	788			0.650943	106	0.730496	141	32	1.61949	2.06943	0.617612
108	37	chr1	37045383	37045411	CG_0	29		0	0	1		0	1	1		0		0									0	1.59243	2.00712	0
230	38	chr1	72260528	72260729	CG_0	202		0		0		0		0		0		0									0	3.25342	2.29332	1.17678
230	39	chr1	72260730	72261236	DM	507	0	7	0	6	0	7	1	7	0.666667	6	1	5	0.00719424	278			0.9	50	0.891892	74	5	2.41233	2.95168	0.380039
230	40	chr1	72261237	72261272	CG_0	36		0	0	1		0	1	1	1	1	0	1									0	0.857444	0	0
237	41	chr1	72839563	72851678	INT	12116	0.802632	76	0.972973	74	0.907895	76	1	66	0.923077	78	0.9875	80	0.0818182	1980			0.823887	494	0.902002	949	78	0.727796	0.611307	0.76011
237	42	chr1	72851679	72851769	DM	91	0	4	0	4	0	4	1	4	0.5	2		0	0	65			0.384615	39			2	2.1804	1.54829	3.14336
237	43	chr1	72851770	72852214	INT	445	0	4	0	4	0	4		0	0.5	2	0.2	5	0	79			0.244444	45	0.518519	54	4	2.03096	2.11953	3.51292
237	44	chr1	72852215	72853121	PU	907	0	15	0	15	0	15	0	15	0.375	8	0	14	0.0391566	332					0.222222	45	13	2.88991	3.18753	4.566
237	45	chr1	72853122	72858199	INT	5078	0.931818	44	0.934783	46	0.934783	46	1	39	0.847826	46	0.960784	51	0.108264	1210			0.818898	508	0.912409	548	47	0.747716	0.85643	0.897307
282	46	chr1	84857219	84857224	CG_0	6		0		0		0		0		0		0									0	0	0	0
282	47	chr1	84857225	84858750	DM	1526	0	11	0	11	0.0833333	12	1	12	0.333333	9	0.866667	15	0.00696056	431			0.48	50	0.792	125	10	2.43938	2.52687	0.341431
282	48	chr1	84858751	84863195	INT	4445	0.097561	41	0.95122	41	0.833333	42	1	41	0.6	35	0.909091	55	0.0166403	1262	0.12766	188	0.742268	388	0.876712	438	45	0.828506	1.15154	0.311069
282	49	chr1	84863196	84864084	DM	889	0	6	0	6	0.666667	6	1	6	0.5	2		0	0.0348259	201			0.675676	37	0.828947	76	4	2.15441	2.2459	0.894823
282	50	chr1	84864085	84865457	INT	1373	0	10	1	10	1	9	1	10	0.692308	13	0.875	16	0.0376812	345			0.72973	74	0.904	125	10	1.04565	1.33959	0.333048
282	51	chr1	84865458	84866712	DM	1255	0	16	0	15	0	16	1	16	0	11	1	9	0.0108893	551	0	47	0.0869565	69	0.596154	104	14	1.8971	3.17388	0.685947
282	52	chr1	84866713	84867739	INT	1027	0	10	0.9	10	0.7	10	1	7	0.75	16	0.909091	11	0.0207101	338	0.2	25	0.586957	46	0.924242	132	10	0.541334	0.821666	0.261079
282	53	chr1	84867740	84869983	DM	2244	0	15	0	15	0	18	1	13	0.846154	13	0.947368	19	0.00816327	490	0.0606061	66	0.55	80	0.698718	156	17	1.76953	2.1863	0.539973
282	54	chr1	84869984	84878062	INT	8079	0.363636	77	0.987342	79	0.971429	70	1	64	0.755814	86	0.966667	90	0.0348732	2208	0.17316	462	0.776471	680	0.892892	1027	80	0.81827	0.982273	0.36737
282	55	chr1	84878063	84879239	DM	1177	0	14	0	13	0	15	1	14	0.461538	13	0.333333	15	0.0612745	408	0	23	0.531915	47	0.762712	118	13	1.91878	2.6342	1.81141
282	56	chr1	84879240	84886082	INT	6843	0.271186	59	0.920635	63	0.828125	64	1	52	0.62069	58	0.876712	73	0.206013	1796	0.297872	235	0.796253	427	0.877672	842	65	0.718004	0.980113	0.517725
282	57	chr1	84886083	84886815	DM	733	0	10	0	10	0	10	1	6	0.166667	12	0.3	10	0.0716846	279			0.190476	21	0.224138	58	8	1.7452	2.19667	2.85871
282	58	chr1	84886816	84887132	INT	317	0	1	0	2	0	1		0	0	2	0	5	0	70					0.210526	19	2	2.82474	1.4101	3.41146
315	59	chr1	91766947	91767019	CG_0	73		0		0		0		0		0		0									0	1.37929	1.13727	1.62907
315	60	chr1	91767020	91767860	DM	841	0	7	0	8	0	11	1	9	0	8	0.2	15	0.274143	321			0.416667	48	0.75	132	11	2.65922	2.97685	2.89134
315	61	chr1	91767861	91769377	INT	1517	0.105263	19	1	19	0.894737	19	1	19	0.9375	16	0.833333	24	0.32981	473	0.210526	57	0.895522	67	0.932	250	19	0.692869	1.35539	0.681983
315	62	chr1	91769378	91769468	DM	91	0	4	0	4	1	4	1	4	1	1	1	2	0.284211	95	0.12	25	0.428571	7	0.866667	45	2	0	0	0
315	63	chr1	91769469	91769759	INT	291	0	8	1	8	1	8	1	8	0.666667	9	1	9	0.453846	130	0.3625	80	0.802198	91	0.872727	110	8	0.13807	0.67977	0.608884
315	64	chr1	91769760	91770022	DM	263	0	5	0	5	1	6	1	5	0.2	5	0.833333	6	0.264045	178			0.571429	14	0.854839	62	4	0.289538	1.22152	0.472302
315	65	chr1	91770023	91772222	INT	2200	0.1	20	1	19	1	23	1	19	0.652174	23	1	28	0.282759	725	0.410714	56	0.766187	278	0.882979	282	23	0.309315	0.812557	0.353679
315	66	chr1	91772223	91773516	DM	1294	0	13	0	13	0	13	1	12	0.636364	11	0.928571	14	0.280992	363	0.282051	78	0.571429	147	0.782051	156	11	1.85596	2.60307	1.8152
315	67	chr1	91773517	91773527	CG_0	11		0	0	1		0	1	1	0	1	0	1									0	3.83637	0	3.35903
368	68	chr1	120538712	120542500	INT	3789	0	21	0.846154	26	0.5	30	1	28	0.85	20	0.809524	21	0.261185	827			0.883408	223	0.922886	402	32	1.96924	3.04972	0.516169
368	69	chr1	120542501	120543005	DM	505	0	4	0	4	0	4	1	4	1	1	1	2	0.144	125			0.692308	26	0.903226	31	2	1.82635	2.98851	0.381361
368	70	chr1	120543006	120543727	INT	722	0	10	1	9	0.8	10	1	8	1	8	1	10	0.249307	361			0.895833	48	0.917526	97	10	0.855652	0.683893	0.578994
368	71	chr1	120543728	120545248	DM	1521	0	9	0	9	0	10	1	11	0	3	1	2	0.100719	278			0.75	16	0.690265	113	9	2.87595	3.8837	1.18427
368	72	chr1	120545249	120545414	CG_0	166		0	0	1		0	1	1		0		0									0	1.71754	2.9742	0.94146
372	73	chr1	120971968	120972141	INT	174	0	2	0	1	0	2		0		0	1	1	0.028169	71					0.62069	29	2	3.332	5.25717	0.370406
372	74	chr1	120972142	120973313	DM	1172	0	14	0	14	0	12	1	12	0.2	10	0.9	10	0.0553506	271	0.0740741	27	0.714286	7	0.737374	99	12	3.1546	4.18476	0.685636
372	75	chr1	120973314	120973737	INT	424	0	1	0	1	0	2	1	1		0	0	2	0.105263	38	0.125	8	0.5	8	0.6	10	2	1.8557	3.57855	0.444002
374	76	chr1	121201424	121201953	INT	530	0	4	0	4	0	5	1	3	0	2	0.666667	6	0.0540541	148					0.294118	34	5	1.82235	3.31072	1.04061
374	77	chr1	121201954	121202476	PU	523	0	12	0	12	0	12	0	12	0	5	0.125	8	0.0148515	202					0.0396825	126	10	3.39228	4.69763	4.33521
374	78	chr1	121202477	121202481	CG_0	5		0	0	1		0	0	1		0	0	1									0	0	0	0
376	79	chr1	121295085	121295142	CG_0	58		0		0		0		0		0		0									0	1.32865	4.46849	0.909312
376	80	chr1	121295143	121295891	DM	749	0	6	0	6	0.166667	6	1	5	1	3	1	5	0.0273224	183			0.690476	42	0.927536	69	4	2.91749	4.45476	0.62668
376	81	chr1	121295892	121296031	CG_0	140		0	0	1		0	1	1		0		0									0	1.17155	3.68763	0.788778
449	82	chr1	137071028	137082352	INT	11325	0.0756303	119	0.881356	118	0.966387	119	1	117	0.814286	70	0.872549	102	0.0161622	3403	0.142857	35	0.784932	730	0.894441	1601	129	0.550422	0.594898	0.476404
449	83	chr1	137082353	137084200	DM	1848	0	22	0	22	0.190476	21	1	23	0.368421	19	0.636364	22	0.010118	593			0.311111	135	0.442424	165	21	1.61161	1.5803	0.75619
449	84	chr1	137084201	137090894	INT	6694	0.352941	68	0.984375	64	0.959459	74	1	70	0.803922	51	0.951807	83	0.0849974	1953	0.458515	229	0.752846	615	0.881637	904	82	0.389548	0.19397	0.449131
449	85	chr1	137090895	137091437	DM	543	0	9	0	9	0	9	1	9	0.6	5	1	5	0	252			0.404762	42	0.627273	110	7	0.765275	0.853111	0.728217
449	86	chr1	137091438	137095064	INT	3627	0	43	0.930233	43	0.977778	45	1	41	0.731707	41	0.765957	47	0.0169014	1065			0.753927	191	0.920455	440	47	0.471734	0.568422	0.357105
449	87	chr1	137095065	137095527	DM	463	0	6	0	7	0	7	1	7	0	5	0.625	8	0.0231214	173			0.423077	26	0.310345	58	5	1.81758	2.07569	1.07043
449	88	chr1	137095528	137095622	CG_0	95		0		0		0		0		0		0									0	1.50885	0.942483	1.38317
449	89	chr1	137095623	137096276	PU	654	0	21	0	21	0	19	0	21	0	13	0.333333	3	0.0201097	547					0	69	19	3.55701	3.27856	2.26785
449	90	chr1	137096277	137096284	CG_0	8		0	0	1		0	0	1	0	1		0									0	0	0	0
464	91	chr1	138586629	138586974	INT	346		0		0		0		0		0	1	1	0.115385	26							1	2.38498	2.262	1.21713
464	92	chr1	138586975	138587347	DM	373	0	4	0	4	0	4	1	4	0.4	5	1	6	0.13986	143			0.4375	16	0.612245	49	2	1.17226	1.1203	0.348343
464	93	chr1	138587348	138589816	INT	2469	0.433333	30	1	31	0.71875	32	1	26	0.461538	26	0.894737	38	0.170404	892			0.737069	232	0.917895	475	32	0.670707	1.16442	0.539864
464	94	chr1	138589817	138590203	DM	387	0	9	0	9	0.222222	9	1	9	0.6	5	0.888889	9	0.199219	256			0.44	75	0.722222	90	7	0.872399	0.929911	0.480086
464	95	chr1	138590204	138591136	INT	933	0	8	0.833333	6	0	8	1	5	0.5	14	1	11	0.0942408	191			0.730769	78	0.956522	46	8	0.673705	1.32297	0.408757
464	96	chr1	138591137	138592445	DM	1309	0	13	0	16	0	15	1	12	0.181818	11	0.958333	24	0.00775194	387	0.25	16	0.641791	67	0.6	200	14	2.43252	2.20561	0.514002
464	97	chr1	138592446	138592627	INT	182	0	1		0	0	1	1	1	0	1	1	2	0	24					0.333333	15	1	3.38878	2.27781	2.12373
464	98	chr1	138592628	138592949	PU	322	0	15	0	14	0	15	0	15	0	13	0.636364	11	0.0163488	367	0	59	0	65	0.0705128	156	13	4.64687	2.41995	2.44067
464	99	chr1	138592950	138593027	CG_0	78		0		0		0		0		0		0									0	2.35659	2.72546	1.20537
464	100	chr1	138593028	138593086	DM	59	0	4	0	4	0	4	1	4	0	3	0.285714	7	0.025641	78			0.0434783	23	0.1	10	2	2.98821	1.31284	0
464	101	chr1	138593087	138593131	CG_0	45		0	0	1		0	1	1	0	1	0	1									0	2.29183	0	1.0921
466	102	chr1	138841643	138842141	INT	499	0	2	1	1	0	2	0	2	0	1	0	3	0.304348	46			0.5	12	0	9	2	0.767928	0.90881	1.33973
466	103	chr1	138842142	138842351	PU	210	0	5	0	5	0	5	0	5	0.5	6	0	6	0.148936	141	0.25	24	0.113636	44	0	54	3	1.33963	1.4158	1.77626
466	104	chr1	138842352	138842698	INT	347	0	4	1	4	0	4	0	4	0	5	0	4	0.245033	151			0.0877193	57	0	42	4	1.46921	1.46813	1.5401
466	105	chr1	138842699	138843158	PU	460	0	12	0	12	0.214286	14	0	12	0	7	0	7	0.275253	396	0	7	0.5	28	0.0263158	38	12	0.76458	1.71569	1.28653
466	106	chr1	138843159	138843696	INT	538	0	7	1	7	0.714286	7	0	7	0.2	5	0	8	0.255814	215	0.25	16			0.0178571	56	7	0.770784	1.09723	0.889111
466	107	chr1	138843697	138844487	PU	791	0	28	0	28	0	28	0	28	0	2	0	21	0.200418	958			0.241379	58	0.013245	302	26	1.15009	1.21944	1.61376
466	108	chr1	138844488	138844751	INT	264	0	5	1	6	0	6	0	6	0	3	0	6	0.22439	205							6	0.827757	1.2184	1.1094
466	109	chr1	138844752	138850922	PU	6171	0	164	0	163	0	172	0	164	0.0512821	78	0.0849057	106	0.0957377	4575			0.350515	97	0.0382572	941	184	2.08064	1.94577	1.43308
466	110	chr1	138850923	138850970	CG_0	48		0	0	1		0	0	1		0		0									0	1.78051	0	0
508	111	chr1	154939892	154939894	CG_0	3		0		0		0		0		0		0									0	0	0	0
508	112	chr1	154939895	154943569	DM	3675	0	47	0	50	0	50	1	43	0.0357143	28	0.5	48	0.0943114	1336					0.345455	220	50	1.71475	2.05982	1.13218
508	113	chr1	154943570	154943709	CG_0	140		0	0	1		0	1	1		0		0									0	2.25023	1.52436	2.09567
556	114	chr1	168054897	168055309	INT	413	0	2	0	2	0	3	1	1		0	1	2	0.0227273	88	0.25	8	0.958333	24	0.85	40	3	2.92241	3.39807	0.990294
556	115	chr1	168055310	168057995	DM	2686	0	40	0.075	40	0	39	1	28	0.375	16	0.714286	28	0.0275	800	0.0961538	104	0.619565	92	0.857616	302	38	2.73979	2.09099	1.05717
556	116	chr1	168057996	168060182	INT	2187	0.4	25	1	25	0.923077	26	1	25	0.869565	23	0.947368	38	0.065508	748			0.751269	197	0.881356	295	26	0.901973	0.356483	0.596796
556	117	chr1	168060183	168063708	DM	3526	0	38	0.27907	43	0.277778	36	1	28	0.85	20	0.958333	48	0.00238663	838			0.732877	146	0.85	300	41	1.25351	1.49215	0.735059
556	118	chr1	168063709	168064978	INT	1270	0	13	1	11	1	13	1	12	0.833333	6	1	12	0.0198675	302			0.924528	53	0.906736	193	14	0.634404	0.271268	0.60536
556	119	chr1	168064979	168066415	DM	1437	0	18	0	18	0.111111	18	1	16	0.153846	13	0.5	14	0.017301	289			0.776119	67	0.844444	135	18	2.25173	1.9502	1.47103
556	120	chr1	168066416	168068059	INT	1644	0	20	0.909091	22	0.55	20	1	16	0.761905	21	0.944444	18	0.0367232	354			0.84507	71	0.884615	130	22	1.20021	1.28585	0.423084
556	121	chr1	168068060	168068693	DM	634	0	18	0	17	0.166667	18	1	17	0.375	8	0.846154	13	0.0131332	533					0.840237	169	17	1.28037	1.4832	0.487154
556	122	chr1	168068694	168069736	INT	1043	0	15	0.866667	15	0.266667	15	1	12	0.733333	15	0.733333	15	0.0292208	308					0.926471	136	15	0.812754	1.17598	0.573693
556	123	chr1	168069737	168070496	DM	760	0	7	0	7	1	6	1	7	0.333333	6	1	8	0.0155039	129			0.866667	15	0.882353	34	5	1.27669	1.10587	0.41693
556	124	chr1	168070497	168072120	INT	1624	0	10	1	13	1	12	1	11	0.733333	15	0.692308	13	0.0779817	218	0.444444	9	0.754717	106	0.939394	33	13	0.571332	0.344402	0.525142
556	125	chr1	168072121	168073055	DM	935	0	17	0.388889	18	1	17	1	15	0.428571	14	0.947368	19	0.0479798	396	0.112676	71	0.73	100	0.807229	166	16	3.05015	1.65729	0.627359
556	126	chr1	168073056	168073079	CG_0	24		0	1	1		0	1	1		0	1	1									0	1.14909	0	1.64256
559	127	chr1	169201106	169203455	INT	2350	0	32	0.709677	31	0.580645	31	0.958333	24	0.433333	30	0.717949	39	0.0879828	932			0.497585	207	0.861582	354	35	2.12773	1.92407	1.22882
559	128	chr1	169203456	169204831	DM	1376	0	20	0	20	0	22	1	15	0.352941	17	1	15	0.0412371	388			0.444444	18	0.637584	149	22	1.73827	1.95009	0.888575
559	129	chr1	169204832	169209140	INT	4309	0	45	0.933333	45	0.826087	46	1	30	0.886364	44	0.959184	49	0.114907	966	0.2	55	0.655	400	0.909853	477	47	1.36375	1.21477	0.487366
559	130	chr1	169209141	169210305	DM	1165	0	25	0	27	0.413793	29	1	23	0.833333	24	0.678571	28	0.18225	631	0.208333	48	0.488372	86	0.786008	243	27	2.49595	1.88992	0.837494
559	131	chr1	169210306	169210466	INT	161	0	4	1	4	1	4	1	4	0.75	4	0.666667	3	0.342657	143	0.125	16	0.742857	35	0.921569	51	4	1.74839	1.06204	0.707264
559	132	chr1	169210467	169210923	DM	457	0	8	0	8	0.25	8	1	8	0.125	8	0.571429	7	0.119403	201	0	8	0.214286	14	0.944444	36	6	1.54524	1.63595	0.531868
559	133	chr1	169210924	169212491	INT	1568	0	13	1	13	0.846154	13	1	13	0.785714	14	0.882353	17	0.0714286	476	0.0363636	55	0.741667	120	0.840336	119	13	1.05731	0.921142	0.664198
559	134	chr1	169212492	169213514	DM	1023	0	14	0	14	0	14	1	13	0.5	10	0.1875	16	0.0319829	469	0.0967742	31	0.460526	76	0.631944	144	12	1.19257	1.0792	0.72005
559	135	chr1	169213515	169213616	INT	102	0	1	0	1	0	1		0		0	0.333333	3	0.105263	38			0.666667	9	0.571429	7	1	0.653567	0	0
559	136	chr1	169213617	169215761	PU	2145	0	161	0	173	0	166	0	164	0.037037	54	0.0526316	57	0.0134953	4446	0.0117647	85	0.0446429	112	0.0160142	1686	174	2.67706	1.37421	3.51099
559	137	chr1	169215762	169219557	INT	3796	0.129032	31	0.96875	32	0.823529	34	0.92	25	0.431818	44	0.680851	47	0.0198135	858	0.0555556	90	0.615702	242	0.749091	275	36	0.657577	0.778354	0.72897
559	138	chr1	169219558	169220378	PU	821	0	16	0	15	0	16	0	14	0	10	0	15	0.020202	396			0.272727	33	0.075	40	14	2.83244	2.86659	3.08857
559	139	chr1	169220379	169220423	CG_0	45		0	0	1		0	0	1	0	1	0	1									0	2.63126	2.29048	3.3298
610	140	chr1	182818684	182818734	CG_0	51		0		0		0		0		0		0									0	2.62234	3.70266	4.69861
610	141	chr1	182818735	182819503	PU	769	0	19	0	19	0	18	0	19	0	12	0	7	0.0137174	729					0.0722892	83	17	3.60566	3.40135	5.22859
610	142	chr1	182819504	182819554	CG_0	51		0	0	1		0	0	1		0		0									0	2.75072	4.1836	4.08567
611	143	chr1	182854521	182854780	INT	260	0	2	0	1	1	2	1	2	0.333333	3	0	4	0.101695	59			0.625	8	0.769231	26	2	0.925432	1.231	2.35439
611	144	chr1	182854781	182855305	PU	525	0	5	0	5	0.2	5	0	5	0	5	0	1	0.010101	198	0	14			0.393939	66	3	2.0221	3.08854	4.57866
611	145	chr1	182855306	182863813	INT	8508	0.372093	86	0.965116	86	0.954545	88	1	79	0.813725	102	0.819277	83	0.0482094	2904	0.22973	296	0.79661	885	0.893514	1033	93	0.388639	0.549119	0.666004
611	146	chr1	182863814	182864278	PU	465	0	9	0	9	0	9	0	9	0	5	0.5	6	0.0512821	273					0.0786517	89	7	1.81313	2.60525	3.75347
611	147	chr1	182864279	182864307	CG_0	29		0	0	1		0	0	1	0	1	0	1									0	1.59243	0	3.29006
615	148	chr1	183948212	183948677	INT	466	0	1		0	0	5	1	1	0	5	0	8	0.03125	160			0	8	0	7	5	0.586624	0	0.727516
615	149	chr1	183948678	183950996	PU	2319	0	161	0	196	0	120	0	121	0	42	0.0882353	34	0.0119208	4446			0.0666667	90	0.023622	1397	241	2.05772	0.986853	3.04402
615	150	chr1	183950997	183951061	CG_0	65		0		0		0		0		0		0									0	0	0	0
615	151	chr1	183951062	183951452	DM	391	0	9	0	9	0	9	1	9	0.363636	11	0.444444	9	0.0347826	345			0.44898	49	0.715789	95	7	0.80526	1.59253	0.833154
615	152	chr1	183951453	183958306	INT	6854	0.30137	73	1	76	0.959459	74	1	72	0.847826	92	0.946237	93	0.0330989	2417	0.277228	202	0.861899	811	0.939394	957	79	0.495027	0.50756	0.37545
615	153	chr1	183958307	183961496	DM	3190	0	48	0.104167	48	0.0408163	49	1	48	0.809524	21	0.914894	47	0.0131853	1441	0.0842105	95	0.614907	161	0.848723	509	47	2.09757	1.91561	0.580104
615	154	chr1	183961497	183961841	INT	345	0	2	0	2	0	2		0	0.5	4	1	5	0	33	0	20	0.708333	48	0.804348	46	3	1.42988	1.47346	0.198659
4885	155	chr10	20802131	20810429	INT	8299	0.329114	79	0.974684	79	0.825	80	1	77	0.87	100	0.933333	105	0.159132	2212	0.144068	236	0.812965	941	0.893248	1096	86	0.504945	0.396785	0.546256
4885	156	chr10	20810430	20811742	DM	1313	0	20	0	21	0	20	1	20	0.8	20	0.888889	18	0.161088	478			0.71	100	0.802198	273	20	1.82273	1.64816	0.301876
4885	157	chr10	20811743	20812138	INT	396	0	9	1	9	0	9	1	9	1	8	1	2	0.0684411	263			0.631579	76	0.9375	112	9	1.30804	1.2184	0.470775
4885	158	chr10	20812139	20812865	DM	727	0	17	0	17	0	17	1	17	0.555556	9	0.888889	18	0.025974	462			0.411765	34	0.645833	288	15	0.716514	1.14051	0.70534
4885	159	chr10	20812866	20820207	INT	7342	0.322917	96	0.938144	97	0.860215	93	1	99	0.80597	67	0.893204	103	0.0487025	2813	0.118812	101	0.782934	668	0.92636	1195	100	0.403191	0.478836	0.516121
4885	160	chr10	20820208	20821688	DM	1481	0	16	0	16	0	16	1	16	0.5	10	0.571429	14	0.0180412	388	0.142857	7	0.45614	57	0.496454	141	14	1.23978	1.47194	1.36847
4885	161	chr10	20821689	20821698	CG_0	10		0		0		0		0		0		0									0	0	0	0
4885	162	chr10	20821699	20822212	PU	514	0	8	0	8	0	8	0	7	0	7	0	6	0.0243902	205			0.0833333	36	0.0625	16	6	3.9907	3.61411	4.57234
4885	163	chr10	20822213	20822547	INT	335	0	1	0	1	0	2	1	1	0	2	0.333333	3	0	21			0.714286	7	0.461538	13	2	1.5881	1.74534	2.06791
4885	164	chr10	20822548	20824147	DM	1600	0.0769231	13	0	14	0.285714	14	1	14	0.4375	16	0.941176	17	0.0229885	348			0.736264	91	0.752941	170	13	0.542656	0.775295	0.290225
4885	165	chr10	20824148	20829802	INT	5655	0.625	40	0.972973	37	0.731707	41	1	37	0.782609	46	0.954545	44	0.095064	1094	0.164474	152	0.738499	413	0.894505	455	48	0.401	0.301344	0.518354
4885	166	chr10	20829803	20830163	DM	361	0	7	0	7	0	7	1	7	0.2	5	0.8	5	0.104396	182			0.288462	52	0.48	50	5	1.63455	1.29603	1.50291
4885	167	chr10	20830164	20830236	CG_0	73		0	0	1		0	1	1		0	1	1									0	1.1382	0	1.62907
4891	168	chr10	21546502	21547171	INT	670	0.25	4	0	2	0	4	0	3	0	1	0.2	5	0	106	0	8	0.269231	26	0	7	4	2.03459	1.5659	0.752038
4891	169	chr10	21547172	21549630	DM	2459	0	24	0	25	0	27	1	24	0.277778	18	0.72	25	0.0310734	708			0.481928	83	0.480176	227	25	1.54276	2.27688	0.715538
4891	170	chr10	21549631	21549691	CG_0	61		0	0	1		0	1	1		0		0									0	1.2853	1.95281	0.87575
4893	171	chr10	21700576	21700788	CG_0	213		0		0		0		0		0		0									0	2.23409	1.61152	0.780194
4893	172	chr10	21700789	21702602	DM	1814	0	21	0.142857	21	0.05	20	1	21	0.863636	22	0.851852	27	0.101142	613	0.0416667	48	0.762931	232	0.92	250	19	1.26404	1.26305	0.388303
4893	173	chr10	21702603	21707784	INT	5182	0.142857	35	0.947368	38	0.72973	37	1	35	0.875	40	0.90566	53	0.159975	1569	0.247312	186	0.783242	549	0.891262	515	43	0.345638	0.420071	0.361807
4893	174	chr10	21707785	21708704	DM	920	0	7	0	8	0	9	1	9	0.4	10	1	11	0.0742706	377			0.555556	81	0.816794	131	11	2.01779	1.87393	0.47252
4893	175	chr10	21708705	21708946	CG_0	242		0	0	1		0	1	1		0	1	1									0	0.786265	1.82095	0.706108
4954	176	chr10	39977900	39977942	INT	43	0	1	0	1	0	1		0	0	1		0	0	37	0	14			0	14	1	3.08344	0	5.32509
4954	177	chr10	39977943	39978741	PU	799	0	19	0	14	0	16	0	17	0.111111	9	0	14	0.00426439	469	0.0540541	37	0.0714286	84	0.0638298	94	19	3.23464	2.67144	3.99245
4954	178	chr10	39978742	39978752	CG_0	11		0	0	1		0	0	1	0	1	0	1									0	0	4.08088	2.4932
4981	179	chr10	44110139	44110175	CG_0	37		0		0		0		0		0		0									0	1.7526	0	0
4981	180	chr10	44110176	44112739	DM	2564	0	31	0	30	0	31	1	28	0.514286	35	0.911765	34	0.031746	1008			0.42	150	0.770115	261	30	2.18063	1.91325	0.921364
4981	181	chr10	44112740	44112766	CG_0	27		0	0	1		0	1	1	1	1	1	1									0	3.10048	0	1.52927
5021	182	chr10	59420365	59420536	INT	172	0	5	0	5	0	5		0	0	1	0	1	0	161					0.0588235	34	5	0.887201	1.01314	2.36336
5021	183	chr10	59420537	59421421	PU	885	0	12	0	13	0	12	0	11	0	5	0	13	0.0171149	409			0.1	40	0.0595238	84	11	1.31386	1.06246	2.88522
5021	184	chr10	59421422	59427560	INT	6139	0.711538	52	1	44	0.867925	53	0.977273	44	0.66	50	0.797297	74	0.0266758	1462			0.645933	418	0.779324	503	67	0.394189	0.296596	1.13947
5021	185	chr10	59427561	59428014	PU	454	0	7	0	6	0	10	0	9	0	4	0.142857	7	0.00869565	345			0.5	8	0.0909091	22	9	1.06651	1.10927	2.9082
5021	186	chr10	59428015	59432565	INT	4551	0.914894	47	0.877551	49	0.75	52	1	47	0.634615	52	0.9	70	0.0386266	1631	0.0105263	95	0.699571	233	0.829825	570	53	0.26963	0.322109	0.544835
5021	187	chr10	59432566	59433481	PU	916	0	29	0	29	0	29	0	27	0.0666667	15	0	28	0.00979325	919			0.132812	128	0.0862069	290	27	0.871489	1.28337	2.33887
5021	188	chr10	59433482	59436856	INT	3375	0.707317	41	0.975	40	0.820513	39	1	38	0.638889	36	0.833333	36	0.0231904	1423			0.736	125	0.857143	511	41	0.447524	0.39108	0.918676
5021	189	chr10	59436857	59437446	DM	590	0	8	0	8	0	8	1	8	0.5	4	0.444444	9	0.0248963	241			0.244898	49	0.395062	81	6	2.49986	1.68995	2.1548
5021	190	chr10	59437447	59437537	CG_0	91		0	0	1		0	1	1		0	1	1									0	0.973416	1.54829	1.08366
5044	191	chr10	62346394	62346597	CG_0	204		0		0		0		0		0		0									0	0.779315	0	1.45822
5044	192	chr10	62346598	62347747	PU	1150	0	12	0	12	0	16	0	12	0	20	0	12	0.0585774	478	0.03125	96	0.0217391	46	0.027027	37	16	1.35063	1.64719	2.14087
5044	193	chr10	62347748	62347816	CG_0	69		0		0		0		0		0	0	1									0	0.509504	0	0.797557
5044	194	chr10	62347817	62348145	DM	329	0	6	0	6	0	6	1	6	0	7	0.25	8	0.0357143	112	0	8	0.06	50	0.266667	45	4	0.774549	0.61576	0.550341
5044	195	chr10	62348146	62348193	CG_0	48		0		0		0		0	0	1		0									0	0	0	0
5044	196	chr10	62348194	62350446	PU	2253	0	115	0	115	0	111	0	114	0.0434783	46	0.101695	59	0.0109204	3205	0.018018	111	0	41	0.0217166	967	113	1.73204	1.53835	2.79609
5044	197	chr10	62350447	62350450	CG_0	4		0		0		0		0		0	0	1									0	0	0	0
5044	198	chr10	62350451	62355244	DM	4794	0	26	0	28	0	31	1	27	0.421053	38	0.916667	48	0.0501882	797	0.15	100	0.716783	286	0.845745	376	31	0.555243	0.54269	0.467252
5044	199	chr10	62355245	62355593	CG_0	349		0		0		0		0	0	1	0	1									0	2.00529	2.25215	1.21005
5044	200	chr10	62355594	62355846	PU	253	0	3	0	4	0	4	0	4	0	2	0	1	0.0119048	84			0	17	0	8	2	2.9875	2.63044	2.38615
5044	201	chr10	62355847	62356420	CG_0	574		0		0		0		0	0	1	0	1									0	2.09038	2.12317	1.22095
5044	202	chr10	62356421	62361482	DM	5062	0	41	0	39	0	43	1	39	0.431034	58	0.9	60	0.0141844	1269	0.291667	48	0.652747	455	0.847291	609	45	1.32258	1.08714	0.538816
5044	203	chr10	62361483	62361563	CG_0	81		0	0	1		0	1	1		0	1	1									0	1.2888	0	0
5054	204	chr10	66380351	66380450	CG_0	100		0		0		0		0		0		0									0	1.46129	0	0.593905
5054	205	chr10	66380451	66381481	DM	1031	0	4	0	4	0	6	1	6	0.75	4	0.8	5	0.0774648	142			0.828571	35	0.921875	64	4	2.70656	2.34402	0.428474
5054	206	chr10	66381482	66382832	INT	1351	0	7	0.571429	7	0	6	1	6	0.142857	7	0.8	10	0.0640394	203	0.461538	13	0.73913	23	0.842105	19	7	1.22726	1.27863	0.900799
5054	207	chr10	66382833	66383761	PU	929	0	15	0	14	0	15	0	17	0	8	0	11	0.00652174	460	0	24	0.0465116	43	0.031746	63	18	3.2326	2.10412	3.87298
5059	208	chr10	66546199	66546451	CG_0	253		0		0		0		0		0		0									0	1.72698	1.62146	0
5059	209	chr10	66546452	66547294	DM	843	0.0769231	13	0	12	0	12	1	12	0	14	0.933333	15	0.119048	336			0.25	24	0.62963	108	11	3.07367	2.36607	0.884291
5059	210	chr10	66547295	66558486	INT	11192	0.571429	105	0.972973	111	0.938053	113	1	100	0.806818	88	0.946154	130	0.239655	3480	0.293233	399	0.822984	1079	0.905882	1360	122	0.446755	0.409948	0.383944
5059	211	chr10	66558487	66561706	PU	3220	0	185	0	191	0	162	0	175	0	41	0	71	0.0114943	4176	0.0106383	94	0.0128205	78	0.0143037	2377	194	1.94484	1.28773	3.34235
5059	212	chr10	66561707	66561749	CG_0	43		0		0		0		0	0	1	0	1									0	0	0	1.12729
5059	213	chr10	66561750	66562279	DM	530	0	10	0	14	0	14	1	13	0	12	0.235294	17	0.0459184	392			0.395833	48	0.26	100	12	1.10969	1.21529	1.44879
5059	214	chr10	66562280	66563664	INT	1385	0	10	0	10	0	12		0	0	7	0	9	0.015015	333	0	17	0.0847458	59	0.394366	71	13	2.84029	2.99192	3.09403
5059	215	chr10	66563665	66564219	DM	555	0	12	0	12	0	12	1	12	0	8	0.571429	14	0.022293	314	0.0784314	51	0.447368	38	0.227723	101	10	2.17892	1.88067	1.6792
5059	216	chr10	66564220	66564235	CG_0	16		0	0	1		0	1	1		0	1	1									0	1.49907	0	0
5091	217	chr10	75335464	75335483	CG_0	20		0		0		0		0		0		0									0	0	2.42726	2.60722
5091	218	chr10	75335484	75335890	PU	407	0	15	0	15	0	15	0	14	0	8	0	14	0.0171429	525			0.222222	9	0.0614035	114	13	3.22183	3.12864	5.01839
5091	219	chr10	75335891	75336138	CG_0	248		0		0		0		0		0		0									0	1.46868	2.57136	3.62007
5091	220	chr10	75336139	75336754	DM	616	0	11	0	11	0	11	1	11	0	9	0.230769	13	0.0263158	418	0.0238095	42	0.222222	81	0.530973	113	9	0.7754	1.64731	2.36012
5091	221	chr10	75336755	75344181	INT	7427	0.19697	66	1	66	0.918033	61	1	63	0.855422	83	0.939759	83	0.0311714	1989	0.242991	107	0.817906	659	0.912515	823	70	0.486844	0.474165	0.518072
5091	222	chr10	75344182	75344607	DM	426	0	4	0	4	0.25	4	1	4	0.5	6	0.5	2	0.047619	126	0.135135	37	0.535714	28	0.816327	49	2	1.32729	2.02984	1.05384
5091	223	chr10	75344608	75344641	CG_0	34		0		0		0		0	1	1		0									0	1.83945	0	0
5091	224	chr10	75344642	75345517	PU	876	0	21	0	21	0	23	0	21	0.222222	9	0	28	0.00495868	605	0.0882353	34	0.115385	52	0.141361	191	23	2.0248	1.88721	3.63854
5091	225	chr10	75345518	75345568	CG_0	51		0	0	1		0	0	1		0	0	1									0	0.653567	3.49861	3.16823
5092	226	chr10	75400370	75400375	CG_0	6		0		0		0		0		0		0									0	0	3.96308	4.72609
5092	227	chr10	75400376	75401269	DM	894	0	13	0	12	0	12	1	8	0	6	0.428571	7	0.091954	348			0.142857	21	0.795918	49	12	1.89272	1.61217	2.77991
5092	228	chr10	75401270	75401358	CG_0	89		0	0	1		0	1	1	0	1		0									0	0.728362	0	1.44193
5100	229	chr10	76655655	76655682	CG_0	28		0		0		0		0		0		0									0	2.37159	2.04532	2.21352
5100	230	chr10	76655683	76657040	DM	1358	0	26	0	26	0	26	1	26	0.315789	19	0.875	32	0.0547046	914	0.142857	42	0.42515	167	0.787162	296	24	1.9087	0.928144	0.71158
5100	231	chr10	76657041	76658492	INT	1452	0.3	10	1	10	0.9	10	1	10	0.6	10	0.928571	14	0.0526316	228			0.767123	73	0.890909	110	10	0.508617	0.625565	0.356844
5100	232	chr10	76658493	76662253	DM	3761	0.0227273	44	0	45	0	44	1	33	0.418605	43	0.909091	33	0.0231303	1297			0.580645	124	0.78744	414	43	1.31279	1.86966	0.559718
5100	233	chr10	76662254	76662360	CG_0	107		0	0	1		0	1	1		0		0									0	1.89971	3.63903	1.53805
5111	234	chr10	79508474	79508538	CG_0	65		0		0		0		0		0		0									0	2.33532	1.88541	1.36017
5111	235	chr10	79508539	79513494	DM	4956	0.0181818	55	0.122807	57	0.0689655	58	1	48	0.465116	43	0.542373	59	0.0881393	1838	0.260504	119	0.538058	381	0.456647	519	59	0.958676	1.2606	1.29827
5111	236	chr10	79513495	79513511	CG_0	17		0		0		0		0		0		0									0	0	0	0
5111	237	chr10	79513512	79514987	PU	1476	0.0357143	28	0	29	0	31	0	26	0	16	0.0645161	31	0.0604982	843	0.636364	11	0.12	25	0.0666667	165	30	2.24559	2.56671	2.84334
5111	238	chr10	79514988	79515168	CG_0	181		0	0	1		0	0	1		0		0									0	2.23688	2.13318	2.21976
5140	239	chr10	85002060	85002587	INT	528	0	5	0	5	0	3	1	1	0	3	0.5	4	0	80			0	8	0.333333	12	5	3.74403	2.73102	4.08856
5140	240	chr10	85002588	85002754	PU	167	0	5	0	5	0	5	0	5	0	4	0	3	0.0181818	110					0.8125	16	3	4.36461	3.45464	4.48214
5140	241	chr10	85002755	85002844	CG_0	90		0		0		0		0		0		0									0	3.7021	1.5588	3.86612
5140	242	chr10	85002845	85004660	DM	1816	0	19	0.0526316	19	0	20	1	18	0.4	10	0.727273	11	0.0545809	513			0.741379	58	0.884615	182	19	1.24363	1.14117	0.693343
5140	243	chr10	85004661	85006553	INT	1893	0	15	0.8125	16	0.954545	22	1	20	0.888889	9	1	12	0.150301	499			0.880795	151	0.85022	227	22	1.08884	1.07744	0.343758
5325	244	chr11	8466451	8468976	INT	2526	0.15	20	1	22	0.954545	22	1	21	0.846154	13	1	22	0.26462	684	0.365079	63	0.863388	183	0.943262	282	24	1.58573	1.23395	0.35872
5325	245	chr11	8468977	8470543	DM	1567	0	18	0	18	0.222222	18	1	18	0	4	0.0833333	12	0.248555	519			0.904762	63	0.756098	123	16	3.39139	2.77991	2.1203
5325	246	chr11	8470544	8474896	INT	4353	0.216216	37	1	40	1	38	1	40	0.928571	28	0.918919	37	0.396631	1306			0.87234	329	0.952984	553	41	0.663674	0.380476	0.370181
5325	247	chr11	8474897	8476960	DM	2064	0	26	0	26	0.0384615	26	1	26	0.6	10	0.75	20	0.262125	866			0.798319	119	0.898026	304	24	2.72714	2.3429	1.39433
5325	248	chr11	8476961	8486876	INT	9916	0.395349	86	0.976471	85	0.955056	89	1	87	0.835616	73	0.951807	83	0.203748	2935	0.32107	299	0.792923	763	0.92301	1156	89	0.980112	0.979276	0.480786
5331	249	chr11	9015537	9015720	INT	184	0	3	0	3	0	3	1	3	0	5	0.333333	3	0.015625	64			0.0434783	23	0.0666667	30	3	2.35888	3.39492	0.872178
5331	250	chr11	9015721	9017603	PU	1883	0	25	0	22	0	25	0	23	0.107143	28	0.0384615	26	0.0283582	670	0	11	0	63	0	31	23	3.17133	2.33519	1.8682
5331	251	chr11	9017604	9017663	CG_0	60		0	0	1		0	0	1	0	1		0									0	0.981261	3.2865	0.88665
5340	252	chr11	12357626	12363903	INT	6278	0.230769	39	1	41	0.813953	43	1	43	0.869565	46	0.952381	42	0.104712	1146	0.203822	157	0.790948	464	0.908482	448	46	1.03709	0.844075	0.499534
5340	253	chr11	12363904	12364331	DM	428	0	8	0	8	0	8	1	8	0.222222	9	0.666667	3	0.010929	183					0.605634	71	6	2.29049	2.3483	1.53805
5340	254	chr11	12364332	12364346	CG_0	15		0		0		0		0		0	0	1									0	0	0	0
5340	255	chr11	12364347	12365216	PU	870	0.0113636	88	0	92	0	63	0	92		0	0	24	0.0377493	1404	0.0917431	218	0.0833333	48	0.0287206	766	90	2.77508	2.14484	2.78929
5340	256	chr11	12365217	12370205	INT	4989	0.0434783	23	0.84	25	0.73913	23	1	24	0.541667	24	0.827586	29	0.205517	725	0	13	0.835125	279	0.918567	307	30	2.0496	1.87504	0.462296
5427	257	chr11	33427175	33427409	CG_0	235		0		0		0		0		0		0									0	1.63886	0.45697	0.283015
5427	258	chr11	33427410	33429662	DM	2253	0.0714286	28	0.111111	27	0	27	1	27	0.310345	29	0.894737	38	0.131004	687	0.117241	145	0.751825	274	0.85	160	27	2.1113	1.95471	0.515537
5427	259	chr11	33429663	33430371	INT	709	0	7	1	7	0	7	1	7	0.571429	7	0.909091	11	0.114407	236	0	30	0.886364	132	0.828125	64	7	0.931201	0.898885	0.951503
5427	260	chr11	33430372	33430687	DM	316	0	11	0	11	0	11	1	11	0.545455	11	0.75	4	0.0835821	335	0.1875	16	0.741379	58	0.882353	153	9	0.720195	0	0.215591
5427	261	chr11	33430688	33432998	INT	2311	0	17	1	19	0.590909	22	1	21	0.868421	38	0.954545	22	0.136594	593	0.0576923	104	0.777228	202	0.919847	262	22	0.672994	0.339435	0.313167
5427	262	chr11	33432999	33433913	DM	915	0	10	0	10	0.3	10	1	10	0.833333	12	0.75	8	0.028	250			0.842697	89	0.925926	81	8	2.07929	1.87965	0.152285
5427	263	chr11	33433914	33434915	INT	1002	0	7	1	6	0.25	4	1	7	0.666667	12	1	6	0.0765027	183			0.862069	29	0.818182	33	7	1.34816	1.54734	0.384035
5427	264	chr11	33434916	33437811	DM	2896	0.0434783	23	0.0833333	24	0.153846	26	1	25	0.681818	22	0.833333	24	0.0789474	646			0.688797	241	0.867257	226	24	1.68714	1.72169	0.453473
5427	265	chr11	33437812	33443717	INT	5906	0.0487805	41	1	45	0.9	50	1	45	0.859649	57	0.919355	62	0.238687	1127	0.277778	18	0.835878	524	0.924953	533	50	0.750941	0.671855	0.322035
5427	266	chr11	33443718	33444832	DM	1115	0	16	0	18	0.0625	16	1	17	0.375	16	1	6	0.040568	493	0	48	0.408602	93	0.555556	216	25	1.667	1.64184	0.242106
5427	267	chr11	33444833	33451476	INT	6644	0.26	50	0.981481	54	0.963636	55	1	56	0.852941	68	0.916667	48	0.093068	1558	0.325688	218	0.853521	710	0.889894	663	62	0.809165	0.786556	0.33416
5484	268	chr11	52173182	52173220	INT	39	0	2	0	2	0	2	1	2	0.25	4	0.666667	3	0	28	0	31	0.142857	14	0.555556	18	2	0	2.45706	1.85277
5484	269	chr11	52173221	52175496	PU	2276	0.025641	156	0	156	0	155	0	156	0.166667	60	0.0491803	61	0.011405	4121	0.0179372	223	0.079646	113	0.0286717	1709	154	2.09572	1.46986	3.4121
5484	270	chr11	52175497	52181688	INT	6192	0.103448	58	0.967213	61	0.883333	60	1	61	0.597015	67	0.848485	66	0.0690411	1825	0.281553	103	0.775862	406	0.854626	681	61	0.621121	0.722976	0.700567
5484	271	chr11	52181689	52182278	DM	590	0	5	0	4	0	4	1	5	0.428571	7	0.833333	6	0.0165289	121	0.571429	7	0.64	25	0.852941	34	5	0.76	0.199664	0.332255
5484	272	chr11	52182279	52184357	INT	2079	0.0454545	22	1	21	0.869565	23	1	23	0.904762	21	0.933333	30	0.0424779	565			0.696629	89	0.847352	321	25	1.09671	0.914248	0.874171
5484	273	chr11	52184358	52184653	DM	296	0	7	0.142857	7	0	5	1	7	1	1	0.909091	11	0.00970874	206			0.745098	51	0.823529	85	5	2.09027	1.75141	1.34972
5484	274	chr11	52184654	52184686	CG_0	33		0	1	1		0	1	1	1	1		0									0	0.915045	3.16371	1.34677
5499	275	chr11	54767341	54767608	INT	268	0	2	1	2	1	2	1	2	1	4	1	2	0.0519481	77	0.333333	9	0.794118	34	0.837209	43	2	2.6148	1.85366	1.33364
5499	276	chr11	54767609	54767946	DM	338	0	8	0	8	0	8	1	8	0.833333	6	0.2	5	0.012	250	0	22	0.380952	42	0.910448	67	6	2.34026	1.73633	1.23646
5499	277	chr11	54767947	54768516	INT	570	0	8	1	8	0.75	8	1	8	0.714286	7	1	12	0.008	250			0.485294	68	0.811765	85	8	0.645245	0.386566	0.778078
5499	278	chr11	54768517	54769137	DM	621	0.25	16	0	14	0	15	1	10	0.277778	18	0.833333	18	0.0219378	547	0.147059	68	0.391304	23	0.475	80	15	0.956983	0.190326	0.654546
5499	279	chr11	54769138	54769169	CG_0	32		0		0		0		0	0	1		0									0	0	0	0
5499	280	chr11	54769170	54769996	PU	827	0.016129	62	0	61	0	62	0	61	0.166667	18	0.208333	24	0.0153238	2023	0	53	0.027027	74	0.066313	377	60	2.70331	1.64056	3.65288
5499	281	chr11	54769997	54770034	CG_0	38		0		0		0		0		0		0									0	0	0	0
5499	282	chr11	54770035	54770708	DM	674	0.0714286	14	0	14	0.428571	14	1	14	0.733333	15	0.6875	16	0.0162866	307	0	29	0.423529	170	0.651515	132	12	0.562648	0.176236	0.872826
5499	283	chr11	54770709	54776297	INT	5589	0.0277778	36	1	35	0.861111	36	1	37	0.84375	32	0.871795	39	0.0273585	1060			0.754386	171	0.808057	422	38	0.909579	0.896695	0.612169
5499	284	chr11	54776298	54776840	DM	543	0	10	0	10	0	10	1	10	1	3	0.875	8	0.0465116	301			0.775	40	0.763636	110	8	1.09104	0.976488	1.85852
5499	285	chr11	54776841	54785832	INT	8992	0.484375	64	0.921875	64	1	69	1	70	0.793651	63	0.902439	82	0.0637744	2305	0.121212	66	0.814268	813	0.88149	886	72	0.395357	0.433609	0.403661
5533	286	chr11	62324296	62324322	CG_0	27		0		0		0		0		0		0									0	1.05827	2.08525	1.52927
5533	287	chr11	62324323	62327092	DM	2770	0.0512821	39	0	40	0	41	1	41	0.210526	19	0.818182	33	0.0125418	1196	0.028169	71	0.227848	158	0.836283	452	39	2.27829	1.9898	0.92674
5533	288	chr11	62327093	62327251	CG_0	159		0	0	1		0	1	1		0		0									0	1.68065	2.27961	0.4009
5553	289	chr11	66733372	66736186	INT	2815	0.230769	13	0.75	12	0.583333	12	1	13	0.6	15	1	14	0.0285036	421			0.551724	87	0.843537	147	14	1.48342	1.38831	0.573878
5553	290	chr11	66736187	66736837	DM	651	0	9	0	9	0	9	1	9	0.285714	7	0.25	12	0.0262295	305			0.04	25	0.2	35	7	1.57304	1.1445	0.955202
5553	291	chr11	66736838	66746990	INT	10153	0.253165	79	1	75	1	77	1	82	0.836066	61	0.939024	82	0.0399257	2154	0.311111	90	0.848375	554	0.906089	969	83	0.765095	0.821844	0.567142
5555	292	chr11	66824791	66824884	INT	94	0	1	0	1	0	1	1	1	0.5	2	0	1	0.0882353	34	0	9	0.3125	16	0.666667	12	1	1.16585	1.92407	1.05913
5555	293	chr11	66824885	66825612	PU	728	0	6	0	7	0	7	0	7	0.1	10	0	4	0.0157068	191	0	7	0.0701754	57	0.037037	27	5	3.43235	3.14063	2.94793
5555	294	chr11	66825613	66825792	CG_0	180		0		0		0		0	0	1		0									0	0.572497	1.29841	0
5555	295	chr11	66825793	66826455	DM	663	0	6	0	6	0	6	1	6	0.6	5	1	5	0.0236686	169	0.0909091	33	0.353846	65	0.66	50	4	0.570357	0.178986	0.620822
5555	296	chr11	66826456	66831270	INT	4815	0.254237	59	0.966102	59	0.964912	57	1	60	0.862745	51	0.95	80	0.0263505	1518	0.157143	140	0.775148	507	0.914446	713	60	0.721994	0.710677	0.582231
5555	297	chr11	66831271	66832136	PU	866	0	14	0	14	0	14	0	14	0.181818	11	0.142857	14	0.0296736	337			0.224138	58	0.236111	72	12	3.98633	3.37915	2.81922
5555	298	chr11	66832137	66834082	INT	1946	0.181818	11	1	9	0.625	8	1	8	0.583333	12	0.714286	14	0.0795455	264	0.266667	60	0.494505	91	0.755906	127	15	0.993646	1.17636	0.607352
5555	299	chr11	66834083	66834265	DM	183	0	5	0	5	0	5	1	5	1	3	0.75	4	0	92			0.531915	47	0.638298	47	3	1.69414	1.54309	0.638437
5555	300	chr11	66834266	66834275	CG_0	10		0		0		0		0		0		0									0	0	0	0
5555	301	chr11	66834276	66834864	PU	589	0.0769231	13	0	15	0	17	0	11	0.111111	9	0.307692	13	0.00607287	494	0	45	0.272727	44	0	7	16	1.87948	2.23789	2.09963
5555	302	chr11	66834865	66836053	INT	1189	0.631579	19	1	19	1	20	1	20	0.73913	23	0.809524	21	0.00337838	592	0.0384615	26	0.715447	123	0.843137	204	20	0.776375	0.452351	0.514366
5555	303	chr11	66836054	66837215	DM	1162	0.181818	11	0	7	0.416667	12	1	13	0.5	8	0.916667	12	0.0511182	313	0	14	0.508772	57	0.864865	111	13	1.23766	1.48993	0.766647
5555	304	chr11	66837216	66837293	CG_0	78		0		0		0		0	0	1	1	1									0	0	0	0.725072
5555	305	chr11	66837294	66837714	PU	421	0	6	0	6	0	6	0	6	0	4	0.222222	9	0.0422535	142			0	58	0.12	25	4	1.8904	1.71728	2.54577
5555	306	chr11	66837715	66838230	INT	516	0	3	0	1	0	10		0	0	13	0.0625	16	0.0266667	225			0.0357143	28	0.0666667	30	11	1.78051	1.33769	2.15534
5565	307	chr11	69517060	69517510	INT	451	0	1	0	2	0	1		0	0.5	2	1	3	0.025	40	0.142857	21			0.25	8	4	0.82995	1.11441	0
5565	308	chr11	69517511	69518549	DM	1039	0	9	0	9	0	7	1	7	0.625	8	0.833333	6	0.00847458	118			0.375	16	0.627907	86	7	1.79715	1.28266	0.425616
5565	309	chr11	69518550	69520368	INT	1819	0.047619	21	1	21	0.473684	19	1	18	0.65	20	0.875	16	0.0147929	338			0.707317	41	0.792135	178	21	0.470517	0.78422	0.641553
5565	310	chr11	69520369	69522588	DM	2220	0.0555556	18	0	18	0	19	1	19	0.181818	11	0.733333	15	0.0132159	454	0.0869565	23	0.406977	86	0.678363	171	17	0.807676	0.961066	0.611343
5565	311	chr11	69522589	69522803	CG_0	215		0	0	1		0	1	1	0	1	0	1									0	0.346948	2.22215	1.64711
5597	312	chr11	77697704	77697924	INT	221	0	1	1	1	0	1	1	1	1	1	1	1	0.290323	31			0.428571	7	1	9	1	0.482052	1.57595	0.546887
5597	313	chr11	77697925	77699174	DM	1250	0	18	0	20	0	18	1	19	0.5	12	0.8125	16	0.148624	545	0.0666667	15	0.0795455	88	0.684	250	18	0.843935	2.00452	0.983975
5597	314	chr11	77699175	77700939	INT	1765	0.433333	30	1	28	0.645161	31	1	32	0.970588	34	0.916667	36	0.177874	922	0.276119	134	0.768868	212	0.953125	320	32	0.448146	0.430092	0.575864
5597	315	chr11	77700940	77701391	DM	452	0	14	0	14	0	14	1	14	0.777778	9	0.909091	11	0.0703518	398	0.0434783	46	0.625	8	0.883117	154	12	0.929958	1.11269	1.5438
5597	316	chr11	77701392	77706056	INT	4665	0.255814	43	0.930233	43	0.931818	44	1	47	0.895833	48	0.942857	70	0.146084	1328	0.163636	55	0.770889	371	0.883013	624	48	0.329824	0.940999	0.555302
5597	317	chr11	77706057	77707784	PU	1728	0	24	0	24	0	24	0	24	0.28	25	0.0689655	29	0.0559541	697			0.186047	86	0.064	125	22	1.71513	1.94037	3.91261
5597	318	chr11	77707785	77707928	CG_0	144		0		0		0		0	0	1		0									0	0.686047	2.01463	3.39915
5597	319	chr11	77707929	77708172	DM	244	0	4	0	4	0.25	4	1	4	0	4	0.5	4	0.0722892	83	0	17			0.375	16	2	1.05519	0.44245	2.94105
5597	320	chr11	77708173	77710228	INT	2056	0.24	25	1	23	0.928571	28	1	25	0.714286	35	0.93617	47	0.119845	776	0.230769	117	0.676101	318	0.885135	296	28	0.328684	0.511918	0.556485
5597	321	chr11	77710229	77710930	DM	702	0	18	0	19	0	19	1	19	0.105263	19	0.842105	19	0.025	560	0.0441176	68	0.12	25	0.409091	176	17	1.1423	0.32135	1.45485
5597	322	chr11	77710931	77717214	INT	6284	0.603448	58	1	56	0.982759	58	1	59	0.661017	59	0.925373	67	0.204142	1690	0.307692	104	0.702439	410	0.874453	685	62	0.349816	0.446084	0.474095
5597	323	chr11	77717215	77718620	DM	1406	0	12	0	12	0	12	1	12	0.0909091	11	0.588235	17	0.160305	262	0.172414	58	0.4	50	0.72	125	10	1.24605	1.61138	1.1105
5597	324	chr11	77718621	77718786	CG_0	166		0	0	1		0	1	1		0	0	1									0	1.04009	0.611224	0.94146
5666	325	chr11	88481360	88481442	INT	83	0	1	0	1	0	1	1	1	0.5	2	0	1	0.0869565	23							1	0.43522	0	1.15529
5666	326	chr11	88481443	88481939	PU	497	0	11	0	14	0	14	0	14	0.0909091	11	0	6	0.0826211	351	0.151515	33	0.146341	82	0.0862069	58	12	2.482	2.28585	3.21737
5666	327	chr11	88481940	88483394	INT	1455	0.0909091	11	0.846154	13	0.933333	15	1	15	0.5	14	0.875	16	0.318777	458	0.44	25	0.728571	140	0.895197	229	15	0.866743	0.881772	0.765625
5666	328	chr11	88483395	88484382	DM	988	0.181818	11	0	11	0.727273	11	1	14	0.857143	7	0.888889	9	0.217666	317	0.25	20	0.879518	83	0.880795	151	13	0.559042	0.773239	0.49816
5666	329	chr11	88484383	88485427	INT	1045	0.176471	17	1	17	1	15	1	18	0.75	8	1	11	0.215768	482	0.25	8	0.794393	107	0.875862	145	18	0.588238	0.50489	0.474997
5666	330	chr11	88485428	88486868	DM	1441	0.210526	19	0	22	0.173913	23	1	21	0.454545	11	0.846154	13	0.386648	719	0.571429	7	0.67094	234	0.860606	330	24	1.51899	1.10748	0.510096
5666	331	chr11	88486869	88488002	INT	1134	0.117647	17	1	17	0.777778	18	1	18	0.681818	22	0.9	20	0.242531	569			0.743243	148	0.953846	195	22	0.599741	1.39053	0.621966
5666	332	chr11	88488003	88489314	DM	1312	0	16	0.1875	16	0.117647	17	1	17	0	2	0	1	0.406716	268			0.745098	51	0.869318	176	15	1.39294	0.617288	1.23801
5666	333	chr11	88489315	88489993	INT	679	0	6	1	6	1	5	1	7	0.333333	6	0.833333	6	0.284848	165			0.813953	43	0.795455	88	7	0.680407	0.331075	0.867995
5666	334	chr11	88489994	88491805	DM	1812	0.0625	16	0	16	0.25	16	1	16	0.75	4	0.272727	11	0.271478	291	0.483871	31	0.54902	102	0.733333	75	14	0.940619	0.939807	1.77287
5666	335	chr11	88491806	88491812	CG_0	7		0	0	1		0	1	1	0	1	1	1									0	2.37159	0	3.04895
5711	336	chr11	97517673	97517747	CG_0	75		0		0		0		0		0		0									0	1.73901	3.00107	0
5711	337	chr11	97517748	97520880	DM	3133	0.05	40	0	39	0	40	1	39	0.551724	29	0.736842	38	0.0817556	1162			0.596774	62	0.62069	290	43	0.765217	0.640661	0.541209
5711	338	chr11	97520881	97520998	CG_0	118		0		0		0		0	0	1	0	1									0	0.801594	1.68995	1.44707
5711	339	chr11	97520999	97524159	PU	3161	0	143	0	148	0	155	0	136	0.0545455	55	0.0169492	59	0.0127108	4091			0.0511628	215	0.0421525	1115	156	1.69074	1.23727	2.28306
5719	340	chr11	98823511	98823740	INT	230	0	2	0	2	0	2	1	2	0	1	0	3	0.130841	107							2	0.592898	1.33516	1.68458
5719	341	chr11	98823741	98826142	PU	2402	0.0227273	44	0	43	0	52	0	44	0.285714	14	0.0810811	37	0.0456349	1512					0.0181818	165	54	1.24787	1.7682	2.78106
5719	342	chr11	98826143	98826151	CG_0	9		0		0		0		0		0		0									0	0	0	0
5719	343	chr11	98826152	98826370	DM	219	0	4	0	4	0	4	1	4		0	0	3	0.207407	135					0.155556	45	2	1.37929	1.37825	2.37469
5719	344	chr11	98826371	98826466	CG_0	96		0	0	1		0	1	1	0	1		0									0	0.383424	1.90176	1.64256
5741	345	chr11	102190649	102191449	CG_0	801		0		0		0		0		0		0									0	1.27678	1.40052	1.01248
5741	346	chr11	102191450	102191940	DM	491	0	7	0	7	0.285714	7	1	7	0.714286	7	0.9	10	0	313	0.0967742	62	0.5	106	0.689076	119	5	0.777598	0.919755	0.271982
5741	347	chr11	102191941	102193692	INT	1752	0.0416667	24	0.869565	23	0.869565	23	1	24	0.923077	13	1	24	0.0547264	804			0.748971	243	0.906752	311	26	0.78014	1.03541	0.301669
5752	348	chr11	104150171	104150182	CG_0	12		0		0		0		0		0		0									0	0	0	0
5752	349	chr11	104150183	104150620	DM	438	0	7	0	8	0	8	1	8	0.5	6	0.5	6	0.0365854	164					0.778761	113	6	3.74534	3.43257	1.45642
5752	350	chr11	104150621	104150647	CG_0	27		0		0		0		0		0		0									0	0	0	0
5752	351	chr11	104150648	104151415	PU	768	0	14	0	14	0	14	0	14	0.333333	3	0.222222	9	0.0268456	447			0.428571	7	0.192857	140	12	3.24582	2.79275	2.73055
5752	352	chr11	104151416	104156358	INT	4943	0.0735294	68	0.984615	65	0.972222	72	0.986111	72	0.85	40	0.907692	65	0.0330882	2176			0.810811	296	0.910749	1042	72	0.969257	0.994319	0.5496
5752	353	chr11	104156359	104157285	DM	927	0.0666667	15	0	14	0.333333	15	1	15	0.615385	13	0.6	20	0.0189873	474			0.435897	78	0.710983	173	13	2.64005	1.66577	0.469475
5752	354	chr11	104157286	104167544	INT	10259	0.321839	174	0.994152	171	1	167	1	174	0.803738	107	0.945946	148	0.0318898	5519	0.281837	479	0.76493	787	0.913221	2201	175	0.987562	0.849931	0.414281
5768	355	chr11	107296669	107296687	CG_0	19		0		0		0		0		0		0									0	0	0	0
5768	356	chr11	107296688	107297909	DM	1222	0.133333	15	0	17	0	18	1	17	0.894737	19	1	24	0.174912	566	0.0714286	28	0.79932	294	0.958333	168	16	2.34078	2.2625	0.222457
5768	357	chr11	107297910	107308740	INT	10831	0.304348	92	1	84	0.885417	96	1	97	0.914286	105	0.983193	119	0.0657709	2828	0.194444	216	0.820614	1009	0.921368	1170	105	0.69414	0.554795	0.331862
5768	358	chr11	107308741	107308906	DM	166	0	4	0	4	0	4	1	4	1	1	1	3	0.025	120			0.785714	14	1	44	2	1.86429	2.23048	0.690325
5768	359	chr11	107308907	107309518	INT	612	0	4	1	5	1	5	1	5	1	3	1	4	0.0149254	134			0.954545	44	0.972222	36	5	0.779315	0.192945	0.321547
5768	360	chr11	107309519	107310981	DM	1463	0	25	0	24	0.0833333	24	1	24	0.454545	11	1	18	0.00413223	726	0.0869565	46	0.598684	152	0.864469	273	23	2.27961	1.95354	0.701904
5819	361	chr11	116943025	116943052	CG_0	28		0		0		0		0	1	1		0									0	0	3.37614	2.69088
5819	362	chr11	116943053	116943268	PU	216	0.125	8	0	8	0	8	0	8	0	4	0.5	2	0.113703	343			0.285714	7	0.448276	87	6	2.98195	3.52874	3.62274
5819	363	chr11	116943269	116943545	CG_0	277		0		0		0		0		0	1	1									0	1.53563	1.3678	2.43641
5819	364	chr11	116943546	116945178	DM	1633	0.0967742	31	0	33	0	33	1	33	0.28	25	0.939394	33	0.155113	1154			0.668508	181	0.873278	363	34	1.24979	0.934835	0.584034
5819	365	chr11	116945179	116949952	INT	4774	0.303571	56	1	52	0.892857	56	1	55	0.756757	37	0.983607	61	0.275756	1621	0.505376	186	0.841751	297	0.9301	701	57	0.575068	0.793903	0.468923
5819	366	chr11	116949953	116950511	DM	559	0	9	0	8	0.142857	7	1	10	0.666667	6	0.875	8	0.0869565	207	0.25	8	0.285714	7	0.844828	58	8	1.93479	1.99153	0.125802
5819	367	chr11	116950512	116952511	INT	2000	0.0909091	22	1	24	1	21	1	24	0.947368	19	1	29	0.101471	680	0.304348	46	0.770563	231	0.943953	339	25	0.52445	1.06673	0.412578
5819	368	chr11	116952512	116953560	DM	1049	0.030303	33	0	33	0.0909091	33	1	29	0.612903	31	0.809524	21	0.0260708	1074			0.604167	96	0.700696	431	31	1.73997	1.46108	1.29667
5819	369	chr11	116953561	116953583	CG_0	23		0	0	1		0	1	1		0		0									0	1.18313	2.26531	0
5831	370	chr11	117833701	117833717	CG_0	17		0		0		0		0		0		0									0	0	0	0
5831	371	chr11	117833718	117836316	DM	2599	0.102564	39	0.075	40	0	40	1	40	0.545455	33	0.596491	57	0.0187354	1281	0.257426	101	0.565385	260	0.461717	431	38	0.976047	0.90772	0.956546
5831	372	chr11	117836317	117836786	INT	470		0		0	0	1	1	1		0	0	2	0.0285714	35							1	1.31752	1.92407	2.12413
5831	373	chr11	117836787	117838005	PU	1219	0	30	0	29	0	28	0	29	0.047619	21	0	11	0.0181818	770			0.125	16	0.0207254	193	28	2.16234	2.26531	3.14651
5831	374	chr11	117838006	117838253	INT	248	0	1	0	1	0	1	1	1	0	1	0	1	0	19			0.6	10	0.0909091	11	1	1.04307	0.770823	0.865123
5875	375	chr12	12790432	12790698	INT	267	0	2	0	2	0	2	1	2	0	2	0	2	0	48							2	1.51642	2.71718	1.3369
5875	376	chr12	12790699	12791584	PU	886	0	9	0	7	0	10	0	9	0	7	0.1	10	0.148876	356	0.111111	36	0	8	0	42	10	1.8635	1.98742	1.86567
5875	377	chr12	12791585	12791675	CG_0	91		0		0		0		0		0		0									0	0.401807	0.972585	1.08366
5875	378	chr12	12791676	12793807	DM	2132	0	20	0	20	0	22	1	19	0.227273	22	0.85	20	0.112108	446	0.247059	85	0.244898	98	0.427083	96	20	0.496967	0.655411	0.467002
5875	379	chr12	12793808	12794161	INT	354	0	1	0	1	0	1		0	0	2	0	2	0.0357143	28							1	1.31386	1.68995	0.517662
5875	380	chr12	12794162	12795586	PU	1425	0	32	0	32	0	29	0	30	0	15	0	22	0.0107914	834			0.175	40	0.0428571	210	30	3.20543	2.40651	1.47877
5875	381	chr12	12795587	12795607	CG_0	21		0		0		0		0		0		0									0	0	0	0
5875	382	chr12	12795608	12795677	DM	70	0	5	0	5	0	5	1	5	0	1		0	0.00380228	263					0.281818	110	3	2.8605	1.1706	0
5875	383	chr12	12795678	12795881	CG_0	204		0	0	1		0	1	1	0	1	1	1									0	2.36587	3.60424	1.16887
5876	384	chr12	12810177	12811020	INT	844	0	3	1	3	0	3	1	3	0.2	5	0.75	4	0.0652174	92			0.416667	24	0.6	35	3	2.10085	2.00327	1.18096
5880	385	chr12	12933791	12943381	INT	9591	0.407895	76	0.864198	81	0.870588	85	0.953125	64	0.675325	77	0.846154	78	0.0805063	1975	0.238095	42	0.830853	739	0.869565	805	87	0.990805	1.14692	0.788714
5880	386	chr12	12943382	12945800	DM	2419	0	78	0	78	0	79	1	80	0.0422535	71	0.710526	76	0.0169409	2066	0.0643275	171	0.395349	215	0.775901	888	81	1.73629	1.39458	1.15134
5880	387	chr12	12945801	12945937	INT	137	0	2	0	2	0	2		0		0	0	3	0.0952381	63					0	22	2	3.08175	2.75554	2.63339
5880	388	chr12	12945938	12950585	PU	4648	0	214	0	209	0	209	0	192	0.0266667	75	0.0277778	108	0.0163109	5763	0.0188679	265	0	14	0.03125	1504	225	2.26616	2.10971	2.7055
5880	389	chr12	12950586	12950936	INT	351	0	3	0	2	0	3	1	3	0	4	0	4	0	66							3	1.96873	2.24564	1.01132
5995	390	chr12	55407498	55413943	INT	6446	0.538462	52	0.966102	59	0.825397	63	1	54	0.723684	76	0.911392	79	0.0848688	1791	0.315789	114	0.759513	657	0.866071	672	63	0.748538	0.68828	0.536433
5995	391	chr12	55413944	55414866	PU	923	0	29	0	29	0	28	0	26	0.333333	6	0.142857	14	0.0420624	737	0	58	0.0434783	23	0.0659341	182	27	2.70255	2.72201	3.39111
5995	392	chr12	55414867	55415046	CG_0	180		0	0	1		0	0	1		0	0	1									0	0.721994	0	0.64701
6000	393	chr12	56587347	56592513	INT	5167	0.28169	71	1	75	0.986842	76	1	70	0.887097	62	0.907895	76	0.130068	2491	0.210526	171	0.820296	473	0.92364	956	79	0.61512	0.560289	0.798505
6000	394	chr12	56592514	56592729	DM	216	0	8	0	8	0	8	1	8	0	2	0.4	5	0	198			0.37931	29	0.181818	44	6	1.59911	0.856684	2.32441
6000	395	chr12	56592730	56592739	CG_0	10		0		0		0		0		0		0									0	0	0	0
6000	396	chr12	56592740	56594115	PU	1376	0	86	0	111	0	77	0	99	0.047619	21	0	18	0.00907912	2313	0.0454545	22	0.285714	7	0.0160514	623	118	2.7379	1.60246	4.24712
6000	397	chr12	56594116	56596196	INT	2081	0.142857	21	1	21	0.875	24	1	18	0.62963	27	0.916667	24	0.0503937	635	0.2	70	0.793991	233	0.740586	239	25	0.403828	0.463355	0.710484
6000	398	chr12	56596197	56596433	PU	237	0	5	0	5	0	5	0	5	0.4	5	0	7	0.0277778	108			0.351351	37	0.272727	33	3	2.56867	1.68575	3.16213
6000	399	chr12	56596434	56597163	INT	730	0	5	1	5	0.6	5	1	5	0.5	6	0.5	8	0	197	0.470588	17	0.7375	80	0.890625	64	5	1.23952	1.7134	0.763589
6000	400	chr12	56597164	56597943	DM	780	0	10	0	10	0	9	1	10	0.230769	13	0.7	10	0.0280374	214	0	32	0.694444	36	0.875	48	8	1.9156	2.30147	0.88665
6000	401	chr12	56597944	56598775	INT	832	0	5	1	7	1	7	1	5	0.666667	6	1	7	0.0327869	122	0	8	0.714286	35	0.916667	60	7	0.909332	1.24388	0.844646
6000	402	chr12	56598776	56599583	DM	808	0	15	0	15	0	13	1	13	0.428571	7	0.833333	12	0.0087146	459	0.0588235	68	0.461538	39	0.671642	134	13	1.39378	1.13239	0.6483
6000	403	chr12	56599584	56599893	CG_0	310		0		0		0		0		0	0	1									0	0.557172	1.27052	0.865123
6000	404	chr12	56599894	56600307	PU	414	0	14	0	14	0	14	0	14	0.2	10	0.153846	13	0.00519481	385	0	7	0.269231	52	0.428571	63	12	1.93498	1.98603	2.73535
6000	405	chr12	56600308	56604786	INT	4479	0.571429	56	1	57	1	57	1	55	0.805556	36	0.948718	39	0.0503792	1846	0.188679	159	0.738824	425	0.910426	681	57	0.581017	0.718282	0.563256
6000	406	chr12	56604787	56605276	DM	490	0	13	0	13	0.153846	13	1	13	0	5	0.818182	22	0.0849858	353			0.531646	79	0.583333	144	11	1.20925	0.440894	0.142667
6000	407	chr12	56605277	56606088	INT	812	0	13	0.923077	13	0.333333	15	1	9	0.826087	23	0.904762	21	0.0376471	425	0.0483871	62	0.809524	21	0.723404	94	15	0.898258	0.897472	0.322966
6000	408	chr12	56606089	56606740	DM	652	0	7	0	6	0.375	8	1	5	0.714286	7	1	9	0.079646	226	0	18	0.797468	79	0.898734	79	7	3.488	2.47683	0.554546
6000	409	chr12	56606741	56606825	CG_0	85		0		0		0		0		0		0									0	1.90714	1.6138	0
6000	410	chr12	56606826	56607114	PU	289	0	6	0	6	0	6	0	6	0	7	0.4	5	0	145	0	58	0.0517241	58	0.195122	41	4	2.2454	2.11546	0.911645
6000	411	chr12	56607115	56607146	CG_0	32		0	0	1		0	0	1	0	1		0									0	3.4655	1.90176	2.881
6004	412	chr12	57385208	57397174	INT	11967	0.709677	93	1	95	0.928571	98	1	82	0.858491	106	0.935185	108	0.196975	2843	0.147541	61	0.812771	924	0.904192	1169	103	0.503465	0.224427	0.323208
6004	413	chr12	57397175	57398060	DM	886	0	12	0	12	0	12	1	11	0.111111	9	0.846154	13	0.0253623	276	0.0285714	35	0.530612	49	0.651685	89	10	3.09657	3.0895	0.601578
6004	414	chr12	57398061	57398872	INT	812	0	6	1	6	0	6	1	6	0.666667	6	0.777778	9	0.00653595	153			0.776316	76	0.966387	119	9	0.751766	0.517427	0.586693
6004	415	chr12	57398873	57399313	DM	441	0	14	0	15	0	15	1	15	0.5	4	0.157895	19	0.00638298	470	0.12963	108	0.56	25	0.215686	102	13	1.75948	0	1.38787
6004	416	chr12	57399314	57399395	CG_0	82		0		0		0		0		0	0	1									0	0	0	0
6004	417	chr12	57399396	57399743	PU	348	0	7	0	7	0	7	0	7	0.285714	7	0.125	8	0.0128755	233	0.0178571	56	0.243902	41	0.133333	30	5	3.58516	2.4	2.54345
6004	418	chr12	57399744	57400114	INT	371		0	0	1	0	1		0	1	1		0	0	30			0.777778	9			1	1.64475	1.2728	0.971585
6112	419	chr12	87807046	87810909	INT	3864	0	46	0.933333	45	0.829787	47	1	42	0.641026	39	1	50	0.0148588	1346			0.7343	207	0.898678	454	47	0.762009	1.01427	0.61094
6112	420	chr12	87810910	87814729	DM	3820	0	92	0.0217391	92	0	91	1	83	0.226415	53	0.9375	64	0.0140625	2560	0.06	100	0.634271	391	0.618885	879	90	1.41981	1.79739	0.53936
6112	421	chr12	87814730	87815346	INT	617	0	8	1	8	0	8	1	8	0.5	6	1	7	0.00671141	149			0.8	30	1	86	8	1.18835	0.511778	0.801523
6112	422	chr12	87815347	87816357	DM	1011	0	12	0	12	0	12	1	12	0	2	0.625	8	0.013363	449	0.0987654	81	0.775	40	0.9	110	10	1.14674	1.20121	0.682162
6112	423	chr12	87816358	87816892	INT	535	0	4	1	6	0.333333	6	1	6	0.333333	6	1	7	0.0153846	195			0.806452	62	0.692308	78	6	0.628797	0.576348	0.561699
6112	424	chr12	87816893	87817430	DM	538	0	10	0	10	1	10	1	10	0.333333	12	0.888889	9	0.029304	273	0	14	0.790323	62	0.895161	124	8	1.06106	0.217575	0.46329
6112	425	chr12	87817431	87818754	INT	1324	0	11	1	11	1	11	1	9	0.555556	9	1	9	0.015625	256			0.759615	104	0.940678	118	11	0.482671	1.08708	0.657212
6112	426	chr12	87818755	87819126	DM	372	0	5	0	5	0.2	5	1	5	1	1	0.75	4	0	134			0.96	25	0.80303	66	3	1.44806	2.1799	1.95428
6112	427	chr12	87819127	87819685	INT	559	0	5	1	5	0	5	1	5	0.857143	7	1	9	0.0295858	169	0.125	8	0.941176	51	0.978723	47	5	1.06896	1.67503	0.629178
6112	428	chr12	87819686	87820211	DM	526	0	7	0	7	0	6	1	6	0.5	6	1	5	0.0534759	187	0.0833333	24	0.863636	22	0.94	50	5	2.02003	2.83999	0.36792
6112	429	chr12	87820212	87820319	CG_0	108		0	0	1		0	1	1		0		0									0	2.25958	2.33753	1.7476
6113	430	chr12	87839385	87839394	CG_0	10		0		0		0		0		0		0									0	1.9718	0	0
6113	431	chr12	87839395	87840514	DM	1120	0	11	0	12	0.0833333	12	1	12	0.25	4	0.5	8	0.117486	366			0.740741	27	0.91	100	10	2.33475	2.29559	2.54112
6113	432	chr12	87840515	87842635	INT	2121	0	4	0	4	0	4		0	1	6	0.8	10	0.0351759	199			0.87037	108	0.885057	87	12	0.802464	1.18901	0.194189
6113	433	chr12	87842636	87842944	DM	309	0	9	0	9	0	9	1	9		0	0.75	8	0.00687285	291			0.692308	26	0.739837	123	7	3.59288	3.78173	1.31236
6113	434	chr12	87842945	87843618	INT	674	0	12	1	12	0	12	1	12	0.5	6	0.888889	9	0.0401146	349			0.727273	33	0.971223	139	12	2.21486	2.47187	0.987235
6113	435	chr12	87843619	87844300	DM	682	0	11	0.181818	11	0.545455	11	1	11	0.833333	6	1	11	0.0630631	333			0.902439	41	0.919355	124	9	1.05055	1.10814	0.377097
6113	436	chr12	87844301	87844834	INT	534	0	9	1	9	0.333333	9	1	9	1	8	1	10	0.0428135	327					0.950355	141	9	1.5706	1.10298	0.251882
6113	437	chr12	87844835	87846134	DM	1300	0	8	0.0769231	13	0.0769231	13	1	10	0.9	10	1	7	0.0236407	423					0.883212	137	13	2.47605	2.53179	0.736426
6113	438	chr12	87846135	87846192	CG_0	58		0	1	1		0	1	1		0		0									0	1.32865	1.32763	0
6118	439	chr12	88239069	88239110	CG_0	42		0		0		0		0		0		0									0	1.25804	0	1.1458
6118	440	chr12	88239111	88241176	DM	2066	0	21	0	23	0	21	1	20	0.277778	18	0.842105	19	0.0723077	650			0.594595	148	0.701422	211	21	1.7373	1.33684	1.2211
6118	441	chr12	88241177	88244764	INT	3588	0.0526316	19	1	19	0.529412	17	1	17	0.923077	26	0.851852	27	0.0628272	573			0.720238	168	0.876712	219	20	0.589778	0.397581	0.32828
6118	442	chr12	88244765	88245128	DM	364	0	6	0	6	0	6	1	5	0.6	5	1	8	0.161458	192			0.142857	7	0.763636	55	4	2.37159	1.42445	0.765217
6118	443	chr12	88245129	88245155	CG_0	27		0	0	1		0	1	1		0	1	1									0	2.08655	3.80467	1.52927
6151	444	chr12	103940487	103940725	INT	239	0	3	0.6	5	0.4	5	1	5		0	0.8	5	0.0287356	174					0.571429	7	5	1.93074	1.50187	1.64666
6151	445	chr12	103940726	103941605	PU	880	0	18	0	18	0	18	0	14	0.25	8	0.230769	13	0.00848896	589			0.152778	72	0.390244	41	16	1.53258	1.62753	1.93961
6151	446	chr12	103941606	103941953	INT	348	0	5	1	5	0	5	1	5	0.333333	3	0.428571	7	0.0277778	180			0.714286	35	0.688889	45	5	0.812159	1.00475	0.792265
6151	447	chr12	103941954	103942286	DM	333	0	9	0	8	0	9	1	9	0	4	0.25	12	0.0166667	300			0.218182	55	0.465116	86	7	1.09825	1.50635	1.42356
6151	448	chr12	103942287	103942388	CG_0	102		0		0		0		0		0		0									0	0.894976	1.44209	0.584328
6151	449	chr12	103942389	103943915	PU	1527	0	155	0	154	0	145	0	125	0	5	0.0185185	54	0.0106936	3273			0	30	0.0262966	1369	159	2.63364	1.74475	3.56156
6151	450	chr12	103943916	103953004	INT	9089	0.0608696	115	0.929825	114	0.542373	118	1	105	0.786408	103	0.916667	144	0.0226383	3578	0.164491	383	0.706494	770	0.894309	1353	121	1.48909	1.64143	0.545484
6186	451	chr12	111655417	111655455	CG_0	39		0		0		0		0		0		0									0	2.45845	2.95168	0
6186	452	chr12	111655456	111656585	DM	1130	0	33	0	33	0	33	1	26	0.125	24	0.818182	33	0.00638978	939	0.0666667	30	0.227273	110	0.483051	236	31	2.3095	2.21489	1.23401
6186	453	chr12	111656586	111656705	CG_0	120		0	0	1		0	1	1		0		0									0	1.87932	1.97054	0
6187	454	chr12	111709296	111709426	INT	131	0	1	1	1	0.5	2	1	2	0	2	1	2	0.102564	78			1	7	0.913043	23	1	0.532261	2.11853	0.473838
6187	455	chr12	111709427	111710687	DM	1261	0	14	0	14	0	15	1	9	0.615385	13	0.9375	16	0.0604027	596	0.0444444	45	0.558442	77	0.847682	151	14	1.87394	1.7785	0.947843
6187	456	chr12	111710688	111710794	CG_0	107		0	0	1		0	1	1		0		0									0	1.06526	3.1992	2.11505
6188	457	chr12	111725920	111727948	INT	2029	0	30	0.888889	27	1	27	1	30	0.894737	19	0.826087	23	0.267928	1004	0.254902	51	0.753425	146	0.910995	382	30	0.70821	0.560493	1.02091
6188	458	chr12	111727949	111728422	DM	474	0	16	0	16	0	16	1	16	0.0714286	14	0.8	5	0.329923	391	0.210526	38	0.421053	19	0.664865	185	14	2.09351	1.91507	1.19499
6188	459	chr12	111728423	111736467	INT	8045	0.243243	111	1	113	1	113	1	111	0.810811	111	0.924658	146	0.25305	3853	0.472222	288	0.862524	1062	0.938525	1464	119	0.536515	0.521474	0.382819
6188	460	chr12	111736468	111738371	DM	1904	0	39	0	39	0.216216	37	1	38	0.2	25	0.975	40	0.151321	1249			0.653846	52	0.94832	387	37	1.80184	2.0128	0.618246
6188	461	chr12	111738372	111742691	INT	4320	0.104167	48	1	47	0.958333	48	1	44	0.842105	38	0.857143	35	0.285714	1771			0.880137	292	0.920325	615	48	0.546002	0.360426	0.436907
6188	462	chr12	111742692	111743643	DM	952	0	9	0	10	0.0833333	12	1	12	0.8	10	0.818182	11	0.26455	378			0.642857	28	0.828947	152	10	2.67876	2.5547	1.7912
6188	463	chr12	111743644	111743677	CG_0	34		0	0	1		0	1	1		0		0									0	1.83945	0	0
6460	464	chr13	64069823	64080657	INT	10835	0.448718	78	0.87013	77	0.853659	82	1	79	0.714286	70	0.84058	69	0.062109	2238	0.196078	102	0.769697	825	0.872267	869	91	0.541863	0.472967	0.415492
6460	465	chr13	64080658	64082002	PU	1345	0	11	0	12	0	11	0	9	0.25	4	0	7	0.00696864	287	0.714286	7	0.272727	22	0	35	10	3.03428	2.35106	3.85232
6460	466	chr13	64082003	64082322	INT	320	0	2	0	2	0	3	1	3	0	3	0	2	0.0120482	83			0.53125	32	0	14	3	2.24627	2.69452	2.11851
6544	467	chr13	96295094	96295096	CG_0	3		0		0		0		0		0		0									0	0	5.89197	0
6544	468	chr13	96295097	96295389	PU	293	0	22	0	22	0	22	0	11	0	5	0.4	10	0.0093633	534					0.0581395	86	20	2.88436	2.37419	3.55797
6544	469	chr13	96295390	96296880	INT	1491	0.0555556	18	0.846154	13	0.666667	15	1	14	0.428571	14	1	20	0.167587	543			0.758621	87	0.751412	177	18	1.06879	1.58352	0.495615
6544	470	chr13	96296881	96297266	DM	386	0	3	0	4	0	5	1	5	1	4	0.857143	7	0.02	200			0.787879	33	0.942308	52	3	1.8679	1.49314	0.611456
6544	471	chr13	96297267	96301361	INT	4095	0	31	0.862069	29	0.571429	28	1	32	0.761905	21	0.933333	30	0.0294118	884			0.814545	275	0.908854	384	39	0.492422	0.535155	0.457472
6544	472	chr13	96301362	96303332	DM	1971	0	13	0	15	0	16	1	13	0.416667	12	0.764706	17	0.0441501	453	0.15	40	0.746032	63	0.878049	123	17	1.66214	1.56315	0.672963
6544	473	chr13	96303333	96304405	INT	1073	0	2	0	1	0	3	1	1	0	5	0.333333	6	0.0502793	179	0	18			0.555556	9	14	2.14793	2.34506	2.34546
6544	474	chr13	96304406	96306095	PU	1690	0	22	0	21	0	23	0	19	0	13	0	18	0.0151261	595	0.0375	80	0	49	0	63	24	2.4675	1.94488	2.48051
6544	475	chr13	96306096	96306119	CG_0	24		0	0	1		0	0	1		0		0									0	0	3.05274	0
6557	476	chr13	98052562	98052629	INT	68	0	1	0	1	0	1		0	0	2		0	0.132075	53			0	14			2	0	2.89516	0
6557	477	chr13	98052630	98053530	PU	901	0	19	0	19	0	19	0	17	0.0384615	26	0.0434783	23	0.026975	519			0.059322	118	0.117647	34	19	2.54426	1.7367	1.97802
6557	478	chr13	98053531	98060563	INT	7033	0.510204	49	0.93617	47	0.882353	51	1	56	0.864407	59	0.951613	62	0.0571147	2031			0.826087	598	0.910755	874	64	0.340223	0.320817	0.350717
6557	479	chr13	98060564	98062686	DM	2123	0	40	0	39	0	27	1	32	0.190476	21	0.783784	37	0.0898662	1046			0.383562	73	0.695522	335	41	0.963378	1.10769	1.16834
6557	480	chr13	98062687	98062842	INT	156		0	0	1		0		0	0	1		0	0	28			0.428571	7			1	0.247738	0.642815	0.985118
6559	481	chr13	98202400	98202450	CG_0	51		0		0		0		0		0		0									0	0.653567	0	0.999048
6559	482	chr13	98202451	98202661	DM	211	0	7	0	7	0	7	1	7	0	6	0.5	6	0.075	200	0.205882	34	0.416667	24	0.372549	51	5	1.9667	2.67707	1.42745
6559	483	chr13	98202662	98202715	CG_0	54		0		0		0		0	0	1	0	1									0	2.25958	0	1.52927
6559	484	chr13	98202716	98203075	PU	360	0	5	0	5	0	5	0	5	0	4	0	5	0.0403226	124					0.275862	29	3	2.95199	3.00981	2.26902
6559	485	chr13	98203076	98203191	CG_0	116		0		0		0		0	0	1	0	1									0	0.812159	0.811429	0.909312
6559	486	chr13	98203192	98204389	DM	1198	0	16	0	16	0	15	1	13	0	16	0.842105	19	0.0406504	369	0.176471	51	0.464789	71	0.666667	96	14	0.573286	1.25635	0.673744
6559	487	chr13	98204390	98204734	INT	345		0		0	0	1		0	0	2	1	3	0	31					0.285714	7	1	0.326694	0.326351	0.797557
6559	488	chr13	98204735	98207142	PU	2408	0	50	0	50	0	50	0	45	0	42	0.0816327	49	0.0199362	1254	0.0402685	149	0.0909091	110	0.162791	129	50	1.59203	0.960191	2.76008
6559	489	chr13	98207143	98208482	INT	1340	0	6	1	6	0.833333	6	1	6	0.8	5	1	9	0.0314465	159	0.151515	66	0.619048	63	0.929577	71	6	0.477764	0.177226	0.424476
6559	490	chr13	98208483	98209703	DM	1221	0	30	0	28	0.0689655	29	0.925926	27	0.157895	19	0.36	25	0.0375235	533	0.0731707	82	0.330508	118	0.554113	231	28	0.951214	1.10271	1.50356
6559	491	chr13	98209704	98212330	INT	2627	0.517241	29	0.928571	28	0.931034	29	1	15	0.583333	24	0.8	25	0.0891632	729	0.333333	36	0.678832	137	0.850704	355	30	0.378931	0.450694	0.812407
6559	492	chr13	98212331	98212664	DM	334	0	11	0	11	0	11	1	8	0.166667	6	0	1	0.284091	176			0	16	0.583333	72	9	1.26305	0.837212	1.15052
6559	493	chr13	98212665	98225162	INT	12498	0.285714	168	0.982036	167	0.893082	159	1	156	0.835294	170	0.879397	199	0.095446	4809			0.743316	1309	0.90738	2019	176	0.631832	0.308291	0.472124
6615	494	chr13	110418702	110419108	INT	407	0	1	0	1	0	1		0	0.5	2	1	2	0	12							1	2.55653	1.55411	1.24887
6615	495	chr13	110419109	110419220	DM	112	0	5	0	5	0	5	1	4	0	3	1	5	0.0185185	108			0.205128	39	0.821429	56	3	0.334504	0.833426	0
6615	496	chr13	110419221	110421863	INT	2643	0.111111	18	0.947368	19	0.47619	21	1	13	0.48	25	0.866667	30	0.162963	540			0.705882	136	0.923077	273	23	0.939449	0.844164	0.277364
6615	497	chr13	110421864	110422227	DM	364	0	9	0	9	0	9	1	9	0	3	0.0769231	13	0.0779817	218			0.205882	68	0.478261	23	7	2.69148	1.54829	1.17589
6615	498	chr13	110422228	110422789	INT	562		0		0		0		0	0	3	0	3	0	22			0	7	0	12	1	3.0855	2.3367	2.53686
6615	499	chr13	110422790	110423647	PU	858	0	13	0	13	0	13	0	13	0	15	0	9	0.0621469	354			0.125	48	0	15	11	3.15972	2.48363	2.91262
6615	500	chr13	110423648	110424086	INT	439	0	2		0	0	3	1	2	0	5	0	6	0.101449	69			0.0714286	28	0.115385	26	3	1.61531	0.676679	1.45433
6615	501	chr13	110424087	110424573	DM	487	0	9	0	9	0.1	10	1	10	0.0769231	13	0.2	10	0.182979	235			0.230769	65	0.227723	101	8	0.970992	0.622435	1.23854
6615	502	chr13	110424574	110426283	INT	1710	0	5	1	5	0.666667	6	1	4	0.25	8	1	7	0.131783	129			0.77907	86	0.816667	60	6	0.691782	0.495392	0.44087
6615	503	chr13	110426284	110426405	DM	122	0	5	0	5	0.4	5	1	5	1	2	0.5	2	0.126582	79			0.813953	43	0.843137	51	3	2.04062	1.65694	1.17149
6615	504	chr13	110426406	110434755	INT	8350	0.180328	61	0.969231	65	0.955224	67	1	57	0.783133	83	0.949367	79	0.102706	1441	0.297561	205	0.822045	753	0.941406	512	77	0.930943	0.713487	0.51912
6615	505	chr13	110434756	110435944	DM	1189	0	20	0.1	20	0.55	20	1	19	0.833333	18	0.909091	33	0.104034	471	0.125	48	0.757962	157	0.909091	165	18	1.74833	2.03332	0.753079
6615	506	chr13	110435945	110442750	INT	6806	0.337838	74	1	75	1	74	1	66	0.769231	91	0.954545	110	0.170342	1814	0.291096	292	0.850967	879	0.920327	979	76	1.00656	0.574299	0.51254
6709	507	chr14	22293688	22299617	INT	5930	0.184211	38	0.885714	35	0.794118	34	1	31	0.589744	39	0.857143	35	0.0427662	1099	0.138298	94	0.711656	163	0.913253	415	40	0.912414	0.992373	0.340572
6709	508	chr14	22299618	22302107	DM	2490	0	26	0.0384615	26	0.0384615	26	1	26	0.103448	29	0.76	25	0.0106242	753	0.0222222	135	0.367347	98	0.862348	247	26	1.21804	0.988971	0.515564
6709	509	chr14	22302108	22305165	INT	3058	0	20	0.869565	23	0.238095	21	1	21	0.846154	13	1	20	0.0526316	646	0	28	0.661905	210	0.915612	237	29	1.04991	1.4578	0.43271
6709	510	chr14	22305166	22307370	DM	2205	0	20	0	21	0.526316	19	1	21	0.473684	19	0.857143	21	0.0714286	658			0.735426	223	0.939655	232	22	1.67817	1.18327	0.429194
6709	511	chr14	22307371	22308989	INT	1619	0	12	0.75	12	0.5	10	1	11	1	8	0.666667	9	0.00315457	317			0.858491	106	0.87574	169	14	0.914207	1.50544	0.785396
6789	512	chr14	49273113	49273399	INT	287	0	1		0	0	1	0	1		0	0	2	0	30			0	7	0	11	2	1.01315	1.33667	1.27484
6789	513	chr14	49273400	49276025	PU	2626	0	87	0	87	0	84	0	85	0	58	0.0963855	83	0.0142405	1896			0.095	200	0.0449898	489	92	1.84525	1.91378	1.24919
6789	514	chr14	49276026	49280629	INT	4604	0.0909091	33	0.866667	30	0.722222	36	1	33	0.4375	32	0.823529	51	0.0334572	807			0.678899	327	0.81749	263	41	0.319118	0.484857	0.377061
6789	515	chr14	49280630	49282658	DM	2029	0	60	0	64	0	55	0.962963	54	0.0666667	15	0.0188679	53	0.0236862	1351	0.037931	290	0.0699088	329	0.280943	509	69	0.876119	0.897802	1.07348
6789	516	chr14	49282659	49283200	INT	542	0	1	0	1	0	2		0	0	2	0	4	0	84			0.1	20	0.181818	11	3	0.855056	0.570198	1.0241
6815	517	chr14	55704349	55704380	CG_0	32		0		0		0		0		0		0									0	3.20472	3.57855	1.37387
6815	518	chr14	55704381	55705330	DM	950	0	11	0	11	0	11	1	11	0.785714	14	0.7	10	0.0625	304			0.25	8	0.735294	68	9	2.95755	2.86165	1.12399
6815	519	chr14	55705331	55705463	CG_0	133		0	0	1		0	1	1		0		0									0	1.7728	1.2122	0
6859	520	chr14	64118817	64118858	CG_0	42		0		0		0		0		0		0									0	1.25804	1.62532	0
6859	521	chr14	64118859	64122882	DM	4024	0	41	0	40	0	43	1	42	0.612903	31	0.717949	39	0.0181438	1433			0.636364	220	0.671958	378	41	1.83635	1.63738	0.845916
6859	522	chr14	64122883	64124610	INT	1728	0	18	1	18	0.166667	18	1	16	1	12	0.933333	15	0.0375	560			0.899497	199	0.939516	248	18	0.286727	0.730169	0.405148
6859	523	chr14	64124611	64128350	DM	3740	0	69	0	73	0.0142857	70	1	54	0.595238	42	0.944444	54	0.0264362	1967	0.142857	147	0.765432	243	0.40534	824	72	1.4473	1.54601	0.362875
6859	524	chr14	64128351	64131901	INT	3551	0.238095	21	1	22	0.904762	21	1	21	0.888889	18	1	28	0.124438	667	0.327273	110	0.779167	240	0.852041	196	22	0.58693	1.25161	0.314794
6864	525	chr14	65251303	65251542	CG_0	240		0		0		0		0		0		0									0	1.61831	2.61082	0.277651
6864	526	chr14	65251543	65252172	DM	630	0	5	0	5	0	6	1	6	0.2	5	0.25	4	0.0255102	196			0.458333	24	0.914634	82	4	2.75539	2.44578	1.0921
6864	527	chr14	65252173	65258422	INT	6250	0.276596	47	0.931818	44	0.826087	46	1	44	0.758065	62	0.978723	47	0.169482	1776	0.518182	110	0.847826	460	0.907372	529	51	0.501999	0.520415	0.362019
6864	528	chr14	65258423	65259571	DM	1149	0	10	0	10	0.0833333	12	1	10	0.785714	14	0.764706	17	0.112069	348			0.847826	46	0.864078	103	11	1.7938	1.29168	0.949262
6864	529	chr14	65259572	65268562	INT	8991	0.0833333	84	0.906977	86	0.783784	74	1	74	0.774648	71	0.924051	79	0.0454936	2330	0.107639	288	0.81638	757	0.905963	872	90	0.664573	0.741638	0.52225
6864	530	chr14	65268563	65269384	DM	822	0	8	0.25	8	0.25	8	1	8	0	6	0.8	5	0.0172414	290	0.075	40	0.6	15	0.73913	69	6	1.16633	1.7415	0.852402
6864	531	chr14	65269385	65269514	CG_0	130		0	1	1		0	1	1	0	1		0									0	0	1.595	0.476942
6887	532	chr14	71022659	71022969	INT	311	0	4	0.5	6	0	5	1	6	0.428571	7	0.666667	3	0.00413223	242			0.229167	48	0.353846	65	6	1.5258	2.38511	1.30681
6887	533	chr14	71022970	71023326	PU	357	0	6	0	6	0	7	0	7	0	4	0	9	0.00446429	224			0	7	0.0491803	61	5	3.05067	3.02039	2.23554
6887	534	chr14	71023327	71023408	CG_0	82		0		0		0		0		0		0									0	1.0491	2.66446	0
6887	535	chr14	71023409	71026040	DM	2632	0	33	0	34	0	34	1	32	0.375	24	0.794118	34	0.00426621	1172			0.634146	164	0.578692	413	41	1.42643	1.89855	0.660418
6887	536	chr14	71026041	71026509	INT	469	0	3	0	2	0	3	1	2		0		0	0	110			0	12	0.285714	7	4	0.997862	0.951309	1.06073
6887	537	chr14	71026510	71027869	PU	1360	0	21	0	25	0	34	0	30	0.4	5	0	21	0.0180807	719					0.0243902	123	38	1.19495	1.41911	1.32079
6887	538	chr14	71027870	71027876	INT	7		0		0	0	1	1	1		0		0	0.08	25							1	0	0	0
6887	539	chr14	71027877	71028738	DM	862	0	9	0	8	0	12	1	9	0.857143	7	0.181818	11	0.0622951	305					0.272727	55	12	0.625245	1.08239	1.20158
6887	540	chr14	71028739	71028859	INT	121	0	2	0	2	0	5		0		0	0	2	0.0576923	52					0	14	5	1.96289	0	1.17811
6887	541	chr14	71028860	71029437	PU	578	0	6	0	5	0.125	8	0	6	0.5	2	1	2	0.0164835	182	0.375	8			0.227273	66	6	1.71165	2.9945	1.9664
6887	542	chr14	71029438	71033631	INT	4194	0.0444444	45	0.755556	45	0.808511	47	0.977778	45	0.763158	38	0.756098	41	0.0177749	1519	0.140625	128	0.677083	288	0.823864	528	49	0.559595	0.859454	0.651478
6887	543	chr14	71033632	71033768	DM	137	0	5	0	5	0	5	1	5	0.75	4	1	1	0.0258621	116			0.714286	7	0.716667	60	3	0.278968	2.27362	0
6887	544	chr14	71033769	71034169	INT	401		0		0	0	1		0	0	1	1	1	0	14							1	0.523353	0.726978	0.465758
6887	545	chr14	71034170	71035667	PU	1498	0	25	0	28	0	32	0	25	0	20	0.0952381	21	0.00415512	722	0.166667	30	0.0909091	33	0.0255102	196	33	2.91749	3.22649	2.13752
6887	546	chr14	71035668	71035930	INT	263	0	9	0	8	0	7		0	0	1		0	0.0309278	97			0	34	0.0625	16	19	3.20527	2.99867	3.02953
6904	547	chr14	76894682	76894805	INT	124	0	3	1	3	0	3	1	3	1	3	0.666667	3	0.0606061	99					0.833333	24	3	2.02289	3.34783	0.49646
6904	548	chr14	76894806	76895194	DM	389	0	6	0	6	0	7	1	7	1	2	0.666667	3	0.14876	242			0.277778	18	0.714286	70	5	3.44853	2.8686	1.28703
6904	549	chr14	76895195	76902761	INT	7567	0.156627	83	0.918605	86	0.97	100	1	100	0.71028	107	0.867647	68	0.235859	2917	0.563536	181	0.837275	1057	0.925771	1199	117	0.506892	0.648083	0.461456
6904	550	chr14	76902762	76903180	PU	419	0	8	0	8	0	8	0	6	0	6	0.166667	12	0.13242	219	0.0689655	29	0.36	125	0.391304	23	6	1.34171	1.03213	2.28979
6904	551	chr14	76903181	76903680	INT	500	0	9	0.777778	9	0	10	0.6	10	0	4	0.352941	17	0.266409	259	0.741935	31	0.786667	75	0.597938	97	10	1.11705	1.15448	1.90703
6904	552	chr14	76903681	76906072	PU	2392	0	102	0	92	0	99	0	84	0.025641	39	0.016129	62	0.0767511	2684	0.0628931	159	0.3	70	0.0496124	645	106	2.51505	2.02692	3.82582
6904	553	chr14	76906073	76906095	CG_0	23		0		0		0		0		0		0									0	0	0	0
6904	554	chr14	76906096	76906733	DM	638	0	16	0	17	0	17	1	17	0.5	8	0.615385	13	0.298174	493	0.272727	22	0.395833	96	0.588496	226	15	1.54792	1.67637	2.06808
6904	555	chr14	76906734	76906848	INT	115	0	4	1	6	0	5	1	6	0	4		0	0.136364	110					0.914894	47	6	1.01189	0	1.21951
6904	556	chr14	76906849	76906891	DM	43	0	2	0	4	0	4	1	4	0	1		0	0.126984	63					0.769231	39	2	0	0	1.12729
6904	557	chr14	76906892	76912835	INT	5944	0.180723	83	0.956522	92	0.886598	97	1	82	0.788732	71	0.886792	53	0.121967	3050	0.29927	274	0.835006	897	0.940577	1178	99	0.552967	0.69492	0.68561
6904	558	chr14	76912836	76915903	DM	3068	0	41	0	40	0	47	0.933333	45	0.189189	37	0.804348	46	0.0395387	1214	0.105556	180	0.469613	181	0.623626	364	46	2.06079	1.83552	0.884922
6904	559	chr14	76915904	76915946	CG_0	43		0	0	1		0	1	1		0	1	1									0	3.19472	1.60246	1.7523
6906	560	chr14	77015215	77022460	INT	7246	0.369565	92	0.946809	94	0.954545	88	1	95	0.818182	66	0.827586	58	0.0354094	3163			0.848598	535	0.899418	1203	102	0.797515	0.893825	0.514778
6906	561	chr14	77022461	77025285	DM	2825	0	34	0	33	0.225806	31	1	46	0.692308	26	0.5	16	0.0209268	1338					0.787472	447	46	1.44219	1.57724	1.66153
6906	562	chr14	77025286	77030315	INT	5030	0.468085	47	0.88	50	0.886792	53	1	50	0.729167	48	0.818182	44	0.146167	1813	0.5	10	0.847575	433	0.901991	653	58	0.567792	0.670797	0.551675
6957	563	chr14	99738540	99738541	CG_0	2		0		0		0		0		0		0									0	0	0	0
6957	564	chr14	99738542	99741854	DM	3313	0.0454545	22	0.26087	23	0.24	25	1	23	0.181818	22	0.56	25	0.0446429	560	0.126126	111	0.314815	162	0.815126	119	28	2.3977	1.4143	0.705153
6957	565	chr14	99741855	99747422	INT	5568	0.431818	44	0.883721	43	0.761905	42	1	48	0.612903	31	0.916667	36	0.0306486	1403	0.27044	159	0.855556	450	0.912685	607	59	0.583656	0.557624	0.275472
6957	566	chr14	99747423	99749191	DM	1769	0	24	0	24	0	22	1	27	0.555556	27	0.857143	28	0.0125698	716	0.125	128	0.592357	157	0.821656	157	26	1.46008	1.52666	0.733104
6957	567	chr14	99749192	99752234	INT	3043	0	19	0.954545	22	0.857143	21	1	17	0.814815	27	0.730769	26	0.0201005	597	0.175	40	0.761194	268	0.876777	211	28	0.682634	0.602191	0.22327
6957	568	chr14	99752235	99753768	DM	1534	0	10	0	12	0	10	1	12	0.285714	7	0.666667	9	0.0479042	334			0.616438	73	0.7	90	11	1.71644	0.84739	1.0901
6957	569	chr14	99753769	99755307	INT	1539	0	14	0.923077	13	0.692308	13	1	13	0.846154	13	0.928571	14	0.0247253	364			0.826087	92	0.947826	115	15	1.75436	1.68671	0.447887
6981	570	chr14	106250319	106250684	INT	366	0	1	1	1	0	1	1	1	0	2	1	2	0.210526	19			0.8	10	0.666667	12	1	2.17424	1.95281	2.37151
6981	571	chr14	106250685	106251106	DM	422	0	7	0	7	0	7	1	7	0.5	4	0.8	10	0.00621118	161			0.597015	67	0.733333	90	5	3.28187	2.81109	3.6117
6981	572	chr14	106251107	106258295	INT	7189	0.653846	52	0.945455	55	0.703704	54	1	50	0.896552	58	0.951613	62	0.178378	1665			0.863395	754	0.919003	642	59	0.715738	0.821666	0.286443
6981	573	chr14	106258296	106258840	PU	545	0	8	0	8	0	8	0	8	1	2	0.777778	9	0.0077821	257			0.0649351	77	0.0606061	66	7	3.77707	3.7755	1.9624
6981	574	chr14	106258841	106259023	CG_0	183		0		0		0		0	0	1	0	1									0	3.8654	3.3352	1.25798
6981	575	chr14	106259024	106260290	DM	1267	0	9	0	9	0	12	0.7	10	0	9	0.888889	18	0.0277778	216			0.294118	34	0.5	18	11	2.40339	2.36378	0.357717
6981	576	chr14	106260291	106260753	INT	463	0	2	0	3	0	3		0	1	1	0.666667	6	0	85			0.113636	44	0.125	8	3	2.88272	2.51819	1.14409
6982	577	chr14	106296486	106296518	INT	33		0		0		0	0	1		0		0	0	15							2	3.53947	0	4.49875
6982	578	chr14	106296519	106298646	PU	2128	0	96	0	105	0	96	0	97	0	35	0.016129	62	0.00961538	2704	0.0175439	114	0.176471	17	0.00911854	329	134	3.22288	2.58004	4.21102
6982	579	chr14	106298647	106299252	INT	606	0	3	1	2	0.333333	3	1	2	0.6	5	0.666667	3	0	87	0.117647	17	0.368421	19	0.941176	34	3	1.14122	1.72778	0.812643
6982	580	chr14	106299253	106300277	DM	1025	0.25	4	0	7	0.142857	7	1	6	0.571429	7	0.8	5	0.0116732	257	0	44	0.788235	85	0.820513	117	5	2.3997	2.11506	0.581982
6982	581	chr14	106300278	106304433	INT	4156	0.513514	37	0.888889	45	0.804878	41	1	36	0.702128	47	0.901961	51	0.0485669	1256			0.772622	431	0.892265	362	45	0.97336	1.20567	0.412392
7104	582	chr15	25654102	25654276	CG_0	175		0		0		0		0		0		0									0	0.585936	1.00061	0.368538
7104	583	chr15	25654277	25654433	DM	157	0	6	0	6	0	6	1	6	0.666667	6	1	5	0.0652174	184	0.117647	34	0.903846	52	0.980392	102	4	2.45091	1.08106	0.721438
7104	584	chr15	25654434	25658335	INT	3902	0.105263	38	1	37	0.902439	41	1	38	0.814815	27	0.910714	56	0.135504	952	0.358209	134	0.845433	427	0.927948	458	42	1.19897	1.29797	0.407434
7104	585	chr15	25658336	25658585	DM	250	0	4	0	4	0	4	1	4	0	3	0.571429	7	0.0746269	134			0.551724	29	0.47619	21	2	3.04404	2.47349	1.94569
7104	586	chr15	25658586	25669432	INT	10847	0.464789	142	0.993007	143	0.958333	144	1	132	0.762712	118	0.891566	166	0.294193	3909	0.514286	420	0.852149	1373	0.910633	1768	154	0.678831	0.668456	0.596282
7104	587	chr15	25669433	25670917	DM	1485	0.0666667	15	0.2	15	0.0625	16	1	14	0	11	0.545455	22	0.19171	386	0.169014	71	0.363636	99	0.427481	131	14	2.02509	1.64294	1.83688
7104	588	chr15	25670918	25681012	INT	10095	0.325581	86	0.963855	83	0.823529	85	1	75	0.69697	66	0.952381	84	0.173095	2126	0.304348	69	0.737123	563	0.868869	999	92	0.523216	0.545746	0.409198
7104	589	chr15	25681013	25682258	DM	1246	0	22	0	22	0	22	1	22	0	11	0.666667	24	0.176563	640			0.756098	82	0.612903	186	20	1.78215	2.26164	1.0446
7104	590	chr15	25682259	25682647	CG_0	389		0		0		0		0	0	1	1	1									0	2.22694	1.9733	2.72903
7104	591	chr15	25682648	25685506	PU	2859	0.0243902	41	0	43	0	41	0	40	0.030303	33	0	43	0.233251	806			0.246377	207	0.191176	272	42	2.33864	2.31673	3.20919
7104	592	chr15	25685507	25685611	CG_0	105		0		0		0		0	0	1	0	1									0	1.69007	0	0
7104	593	chr15	25685612	25690751	DM	5140	0.0133333	75	0	75	0	77	1	68	0	47	0.333333	63	0.254866	2209			0.388	250	0.562977	524	76	1.13359	1.17683	0.751658
7104	594	chr15	25690752	25691095	INT	344	0	2	0	2	0	2		0	0	3	0.333333	3	0.217391	46					0.555556	9	2	1.014	1.18452	0.671058
7104	595	chr15	25691096	25692847	PU	1752	0	31	0	31	0	31	0	31	0	26	0	27	0.254634	1025			0.461538	39	0.131004	229	37	3.48013	2.0176	4.03374
7104	596	chr15	25692848	25692940	CG_0	93		0		0		0		0		0	0	1									0	1.67797	1.52773	1.67385
7104	597	chr15	25692941	25693519	DM	579	0	10	0	10	0	10	1	10	0	4	0.6	5	0.190476	231					0.780488	123	8	1.11167	0.539781	1.36927
7104	598	chr15	25693520	25694301	INT	782	0.2	10	1	9	0.266667	15	1	15	0.25	4	0.8	15	0.311765	340			0.871429	70	0.917526	194	15	0.607126	0.641488	0.779423
7104	599	chr15	25694302	25695060	DM	759	0	9	0	13	0	14	1	11	0.142857	7	1	5	0.17931	290			0.4	15	0.864865	148	12	1.7101	1.82309	0.852207
7104	600	chr15	25695061	25695545	INT	485	0	6	1	6	0	6	1	4	0.428571	7	0.8	10	0.20339	177					0.922078	77	6	0.785015	0.928144	0.505955
7104	601	chr15	25695546	25698413	DM	2868	0.0263158	38	0.153846	39	0.27027	37	1	43	0.30303	33	0.977273	44	0.17163	1276			0.709302	344	0.893836	584	44	1.53376	1.30198	0.632759
7104	602	chr15	25698414	25698462	INT	49	0	6	1	6	1	6	1	6	0.4	5	1	7	0.281369	263					1	87	6	0	0	0
7104	603	chr15	25698463	25700830	DM	2368	0.0357143	28	0.0357143	28	0.222222	27	1	27	0.423077	26	0.777778	27	0.115099	808			0.737931	145	0.875	288	26	2.47997	1.90176	1.34972
7104	604	chr15	25700831	25701174	INT	344	0	6	1	6	0	4	1	6	0.5	6	0.857143	7	0.231343	134			0.743902	82	0.957746	71	6	1.07345	1.33769	0.671058
7104	605	chr15	25701175	25703237	DM	2063	0	23	0	22	0.48	25	1	24	0.35	20	0.846154	26	0.104775	754			0.736842	95	0.849693	326	24	1.42537	1.31368	0.954694
7104	606	chr15	25703238	25703663	CG_0	426		0		0		0		0		0		0									0	3.91959	2.9981	4.25199
7104	607	chr15	25703664	25704000	PU	337	0	11	0	11	0	12	0	11	0	8	0.166667	12	0.165829	199			0.166667	12			11	3.85221	3.00294	4.6543
7104	608	chr15	25704001	25704054	INT	54	0	1	0	1	0	1		0		0	0	1	0.173913	23			0.125	8	0.5	12	1	1.05827	0	1.52927
7104	609	chr15	25704055	25704097	DM	43	0	4	0	4	0	4	1	4		0	0	4	0.256098	82			0.375	8	0.615385	52	2	1.23838	0	1.7523
7104	610	chr15	25704098	25704265	INT	168	0	3	0	3	0	2		0		0	0	2	0.117647	85					0.384615	26	3	1.85177	2.04532	2.6215
7202	611	chr15	61918415	61918969	INT	555	0	3	0	3	0	3	0	2	0	3	0	3	0.0675676	74					0	9	3	0.839866	1.88067	1.00682
7202	612	chr15	61918970	61919735	DM	766	0.0625	16	0	16	0.0625	16	1	16	0.266667	15	0.222222	9	0.158317	499			0.407407	27	0.2625	80	14	1.04845	1.50041	0.615354
7202	613	chr15	61919736	61923528	INT	3793	0.375	32	0.764706	34	0.78125	32	1	30	0.655172	29	1	34	0.206458	1022			0.803109	193	0.858289	374	34	0.563373	1.01142	0.327841
7202	614	chr15	61923529	61924737	PU	1209	0	14	0	12	0	13	0	11	0.1	10	0.357143	14	0.155313	367			0.285714	7	0.290909	55	12	3.46993	3.55095	3.81781
7202	615	chr15	61924738	61924748	CG_0	11		0	0	1		0	0	1		0	0	1									0	2.6585	0	3.35903
7248	616	chr15	77168852	77168909	CG_0	58		0		0		0		0		0		0									0	1.81535	1.32763	2.64821
7248	617	chr15	77168910	77169262	PU	353	0	7	0	7	0	7	0	7	0.5	2	0	7	0.0319149	188			0.533333	30	0.561983	121	5	3.00672	1.89877	2.37414
7248	618	chr15	77169263	77169485	CG_0	223		0		0		0		0		0	0	1									0	1.36327	1.74685	1.24512
7248	619	chr15	77169486	77170112	DM	627	0	11	0	11	0	11	1	11	0	12	0.294118	17	0.0131579	380	0	15	0.323529	68	0.916667	120	9	1.26205	1.42011	0.921098
7248	620	chr15	77170113	77172684	INT	2572	0.12	25	1	25	0.708333	24	1	25	0.5	22	0.96875	32	0.080597	670	0.340909	88	0.810056	179	0.92236	322	25	0.517825	0.689642	0.418618
7248	621	chr15	77172685	77173793	DM	1109	0	25	0.08	25	0	27	1	25	0.517241	29	0.964286	28	0.00564175	709	0.0833333	84	0.244755	143	0.588462	260	25	0.610761	1.1273	0.716309
7248	622	chr15	77173794	77173868	CG_0	75		0		0		0		0		0		0									0	0.831352	0	0
7248	623	chr15	77173869	77174243	PU	375	0	12	0	12	0	12	0	12	0	1	0.166667	6	0.018797	266					0	32	10	2.24516	1.9269	2.55815
7248	624	chr15	77174244	77174730	INT	487	0	7	0.625	8	0	8	1	4	0	4	0.857143	7	0.0193798	258	0.133333	15	0.761905	21	0.605634	71	9	1.05673	0.443232	1.6284
7248	625	chr15	77174731	77175089	DM	359	0	6	0	7	0	7	1	7	0.625	8	1	7	0.0274725	182	0	28			0.8125	64	5	1.67718	1.78215	1.5081
7248	626	chr15	77175090	77178824	INT	3735	0.425532	47	1	47	0.8125	48	1	44	0.788462	52	0.965517	58	0.199646	1693	0.340741	135	0.823009	565	0.900662	604	49	0.516383	1.00591	0.316677
7248	627	chr15	77178825	77178981	DM	157	0	6	0	6	0	6	1	6	0.571429	7	0.833333	6	0.236967	211	0.571429	7	0.738462	65	0.873684	95	4	0.949165	0.639507	0.405352
7248	628	chr15	77178982	77186069	INT	7088	0.160714	56	0.943396	53	0.54717	53	1	52	0.64	50	0.903226	62	0.136192	1586	0.297297	37	0.786802	394	0.856115	834	61	0.591834	0.530859	0.700583
7248	629	chr15	77186070	77187215	DM	1146	0.05	20	0	22	0	20	1	14	0.466667	15	0.384615	13	0.055666	503	0.217391	23	0.694118	85	0.656934	137	20	1.35369	1.90728	1.27632
7248	630	chr15	77187216	77187251	CG_0	36		0	0	1		0	1	1		0		0									0	0.857444	0	1.93719
7285	631	chr15	88539016	88539124	CG_0	109		0		0		0		0		0		0									0	2.32823	2.72771	0.553137
7285	632	chr15	88539125	88539824	DM	700	0	10	0	10	0	10	1	10	0.0769231	13	1	5	0.0148148	405	0	15	0.485437	103	0.902655	113	8	3.8482	3.61583	1.2077
7285	633	chr15	88539825	88539831	CG_0	7		0	0	1		0	1	1		0		0									0	0	5.26798	0
7317	634	chr15	97198605	97198652	CG_0	48		0		0		0		0		0		0									0	1.78051	1.49798	0
7317	635	chr15	97198653	97200006	DM	1354	0	26	0	25	0	25	1	25	0	15	0.933333	30	0.0108527	645			0.221053	95	0.760684	234	24	1.64933	1.78984	0.499559
7317	636	chr15	97200007	97201454	INT	1448	0.142857	14	0.923077	13	0.866667	15	1	13	0.909091	11	0.933333	15	0.00342466	584			0.751174	213	0.798851	174	19	0.489204	0.381169	0.0980813
7317	637	chr15	97201455	97203395	DM	1941	0.0333333	30	0	28	0	30	1	18	0.44	25	0.736842	38	0.010568	757	0.0784314	102	0.462185	119	0.775229	218	28	0.917138	0.927791	0.794713
7317	638	chr15	97203396	97203856	INT	461	0	1	0	1	0	1		0	0	2	0	2	0	24			0	7	0.545455	11	1	1.94592	1.43813	2.18125
7317	639	chr15	97203857	97204197	PU	341	0.1	10	0	7	0	15	0	7	0	10	0.416667	12	0.00833333	360							14	1.13743	1.19161	2.19683
7317	640	chr15	97204198	97204287	CG_0	90		0		0		0		0		0		0									0	0.405698	0	0.64701
7317	641	chr15	97204288	97206033	DM	1746	0.037037	27	0.208333	24	0.125	24	1	22	0.0740741	27	0.566667	30	0.0122324	654	0.0486111	144	0.380711	197	0.690909	110	30	0.587038	0.537458	0.608884
7317	642	chr15	97206034	97206827	INT	794	0	5	0	4	0	5		0	0.125	8	0.375	8	0.0314961	127	0	38	0.444444	81	0.626866	67	6	1.21729	1.52357	0.972476
7317	643	chr15	97206828	97207896	PU	1069	0	31	0	30	0	30	0	27	0	17	0	15	0.0140187	856	0.00636943	157	0.0149254	67	0.0178571	56	33	2.46945	2.62318	2.59703
7317	644	chr15	97207897	97207934	CG_0	38		0		0		0		0		0		0									0	0	0	0
7317	645	chr15	97207935	97208954	DM	1020	0	16	0	19	0	19	1	18	0	11	0.6	15	0.0147059	612			0.344444	90	0.542373	59	19	0.730323	0.894193	0.584328
7317	646	chr15	97208955	97210039	INT	1085	0	4	1	4	0	4	1	4	0.5	2	1	5	0	93			0.78	50	0.901961	51	4	0.313159	0.569764	0.0661823
7317	647	chr15	97210040	97210811	DM	772	0	16	0	16	0	16	1	16	0.111111	9	1	13	0.0110375	453			0.170732	41	0.419355	93	15	0.716834	1.01503	0.481144
7317	648	chr15	97210812	97213859	INT	3048	0.0789474	38	0.923077	39	0.642857	42	1	36	0.675676	37	0.926829	41	0.0148148	1080			0.717391	276	0.888664	494	42	0.527141	0.731903	0.537222
7317	649	chr15	97213860	97216289	DM	2430	0.0181818	55	0	55	0.0727273	55	1	58	0.8	30	0.944444	36	0.0165582	1691			0.661692	201	0.763955	627	58	1.42427	1.52307	0.547074
7317	650	chr15	97216290	97224778	INT	8489	0.520548	73	1	76	0.986486	74	1	70	0.871429	70	0.944444	90	0.12126	2507	0.247863	117	0.852229	785	0.929957	928	88	0.339244	0.366088	0.462566
7317	651	chr15	97224779	97225344	DM	566	0	19	0	19	0	19	1	19		0	0.941176	17	0.0250391	639			0.415385	130	0.759434	212	17	1.51545	2.03368	0.704792
7317	652	chr15	97225345	97227633	INT	2289	0.0625	16	0.9375	16	0.95	20	1	10	0.642857	14	0.913043	23	0.0322581	589			0.840237	169	0.893204	206	20	0.467839	0.654326	0.462857
7318	653	chr15	97422878	97423082	INT	205	0	2		0		0		0	0.5	2	1	2	0	80			0.571429	7	0.608696	23	2	1.09796	0.513178	0
7318	654	chr15	97423083	97425194	DM	2112	0	34	0	33	0	36	1	29	0.30303	33	0.68	50	0.0407701	883	0.269231	26	0.391813	171	0.67623	244	35	1.97587	1.80236	1.89728
7318	655	chr15	97425195	97425328	INT	134	0	1		0	0	1	1	1	0	2	1	2	0	21					0.769231	13	1	1.56702	1.85366	0.464767
7343	656	chr15	103349226	103349945	INT	720	0	3	0	3	0	2		0	0	1	0	6	0.2	105					0.428571	7	5	1.25102	2.2169	3.34996
7343	657	chr15	103349946	103351348	DM	1403	0	4	0	5	0	5	1	5	0	3	0.25	4	0.164557	158			0.4375	32	0.482759	29	3	2.08733	2.84388	3.60228
7343	658	chr15	103351349	103353500	INT	2152	0.130435	23	0.913043	23	0.869565	23	1	23	0.769231	13	1	16	0.265924	628			0.772152	79	0.937677	353	23	1.60913	2.0041	0.851758
7359	659	chr16	8758173	8766562	INT	8390	0.0581395	86	1	87	0.926829	82	1	83	0.589744	78	0.946809	94	0.0977175	2804	0.235294	119	0.809375	640	0.860987	1115	89	0.702224	0.95562	0.467228
7359	660	chr16	8766563	8767565	DM	1003	0	15	0	13	0.266667	15	1	13	0.0769231	13	0.809524	21	0.0914634	492	0.121212	33	0.512821	117	0.829457	129	13	1.44316	1.1521	0.543024
7359	661	chr16	8767566	8768986	INT	1421	0	16	0.875	16	0	16	1	16	0.666667	9	0.916667	24	0.122407	482	0.1875	32	0.681416	113	0.927273	220	16	1.50104	1.37981	0.867411
7359	662	chr16	8768987	8769495	PU	509	0	10	0	10	0	10	0	10	0	9	0.125	8	0.118785	362			0.375	24	0.392857	84	8	1.84149	2.09389	2.80815
7359	663	chr16	8769496	8769739	INT	244	0	2	0	1	0	1		0	0	3	0.333333	3	0.235294	85	0	15	0.4	25	0.625	32	3	1.42055	1.2843	1.89283
7359	664	chr16	8769740	8771422	DM	1683	0	34	0.0285714	35	0	31	1	24	0.2	20	0.88	25	0.230028	726	0.3125	64	0.356589	129	0.580153	131	33	1.3675	1.49631	0.627359
7359	665	chr16	8771423	8773073	INT	1651	0	12	0.923077	13	0.5	14	1	9	0.894737	19	0.944444	18	0.234848	396	0.37037	27	0.688172	93	0.954545	176	15	0.474504	0.663093	0.486503
7359	666	chr16	8773074	8773699	DM	626	0	8	0	9	0	9	1	9	0.714286	7	1	11	0.234637	179			0.545455	22	0.959459	74	7	0.725619	1.495	0.492428
7359	667	chr16	8773700	8776603	INT	2904	0.0333333	30	1	30	0.666667	30	1	29	0.757576	33	0.921053	38	0.134372	1027	0.183486	109	0.726531	245	0.934837	399	30	0.380639	0.508114	0.316775
7359	668	chr16	8776604	8779312	DM	2709	0	27	0.0384615	26	0	27	1	26	0.285714	28	0.708333	24	0.0115385	780	0.048	125	0.489362	141	0.870036	277	26	2.01903	1.78946	2.39723
7359	669	chr16	8779313	8779472	CG_0	160		0	0	1		0	1	1		0	1	1									0	1.06761	0.629789	0.710754
7434	670	chr16	23099373	23099957	INT	585	0	8	0	7	0	8		0	0	9	0	3	0.00390625	256			0.0172414	58	0	55	8	1.48466	1.82574	1.40829
7434	671	chr16	23099958	23101254	PU	1297	0	25	0	24	0	23	0	22	0	20	0	25	0.0129702	771			0.16129	62	0.0685714	175	27	2.02309	2.29754	2.5724
7434	672	chr16	23101255	23102462	INT	1208	0	4	0.4	5	0	4	1	3	0.363636	11	1	10	0.00657895	152			0.672131	122	0.9	60	5	0.420842	0.100971	0.224845
7434	673	chr16	23102463	23103210	PU	748	0	22	0	22	0	22	0	22	0.0555556	18	0.0833333	12	0.0150068	733			0.0252101	119	0.190476	42	20	2.36222	2.24686	1.78714
7434	674	chr16	23103211	23103389	INT	179	0	1	0	1	0	1		0	0	2	0.5	2	0	33					0	12	1	2.0927	1.56412	1.09637
7434	675	chr16	23103390	23103463	DM	74	0	6	0	6	0	6	1	6	0	6	0.875	8	0.00568182	176					0.510638	47	4	1.12752	1.1266	0.755554
7434	676	chr16	23103464	23103471	CG_0	8		0	0	1		0	1	1		0		0									0	0	0	0
7452	677	chr16	29657509	29657778	INT	270		0	1	1	0	1	1	1	1	1	1	1	0	18			0.666667	9	0.785714	14	1	1.33079	0.721326	1.21442
7452	678	chr16	29657779	29657850	DM	72	0	4	0	4	0	4	1	4	1	2	0.333333	3	0	107					0.581395	43	2	2.08655	0	1.93719
7452	679	chr16	29657851	29657888	CG_0	38		0		0		0		0		0	0	1									0	1.72565	0	2.32798
7452	680	chr16	29657889	29658123	PU	235	0	9	0	9	0	9	0	9	0	2	0	1	0.0226415	265			0.111111	9	0.244898	49	7	3.22225	2.7996	3.53854
7452	681	chr16	29658124	29664449	INT	6326	0.0722892	83	0.9125	80	0.848101	79	1	75	0.810345	58	0.90411	73	0.026672	2512	0.114894	235	0.704057	419	0.858546	1018	84	0.686909	0.828012	0.89646
7452	682	chr16	29664450	29665045	DM	596	0	8	0	8	0	7	1	7	0	5	0.555556	9	0.0353535	198	0	40	0	9	0.307692	26	6	1.4928	1.46636	0.751601
7452	683	chr16	29665046	29667118	INT	2073	0.148148	27	0.964286	28	0.75	28	1	28	0.642857	28	0.9375	32	0.0281518	817	0.545455	33	0.70922	282	0.815678	472	29	0.605623	0.670325	0.34513
7452	684	chr16	29667119	29668064	DM	946	0	22	0.227273	22	0.190476	21	1	20	0.384615	13	0.545455	11	0.0041841	478	0	9	1	7	0.384615	78	20	1.63264	1.60246	0.671058
7452	685	chr16	29668065	29668114	CG_0	50		0	1	1		0	1	1		0		0									0	0.66404	1.46021	0
7597	686	chr16	84769173	84769459	INT	287	0	5	0	5	0	3		0		0	0.666667	3	0.0526316	76	0.428571	7	0.714286	7	0.933333	15	5	3.31632	1.6489	0.773881
7597	687	chr16	84769460	84771456	DM	1997	0	30	0	31	0	28	1	27	0.540541	37	0.787879	33	0.0252898	949	0	21	0.758242	91	0.848057	283	32	2.88663	2.53106	1.08556
7597	688	chr16	84771457	84772806	INT	1350	0	4	1	6	0.888889	9	1	6	1	13	0.916667	12	0.0301887	265			0.82	150	0.931507	73	9	0.848799	1.31731	0.575761
7597	689	chr16	84772807	84773853	DM	1047	0	18	0	16	0	18	0.933333	15	0.125	16	0.230769	13	0.0174129	402			0.372093	43	0.666667	24	16	2.34352	2.03379	2.04032
7597	690	chr16	84773854	84773882	CG_0	29		0		0		0		0		0	0	1									0	0	0	0
7597	691	chr16	84773883	84774788	PU	906	0	45	0	43	0	42	0	25	0	2	0.1	30	0.00793651	1260			0	70	0.032491	277	47	3.48874	2.84524	3.48224
7597	692	chr16	84774789	84774832	CG_0	44		0		0		0		0		0		0									0	0.734847	0	0
7597	693	chr16	84774833	84776658	DM	1826	0	55	0.0535714	56	0	55	1	52	0.1875	32	0.5	40	0.00831947	1803			0.620833	240	0.355623	329	54	1.63073	1.22828	1.57551
7597	694	chr16	84776659	84778932	INT	2274	0	14	1	15	0.647059	17	1	10	0.75	20	0.6875	16	0.100707	566			0.745833	240	0.906736	193	17	1.51132	1.15857	0.368681
7597	695	chr16	84778933	84780629	DM	1697	0	18	0.235294	17	0.166667	18	1	16	0.384615	13	0.928571	14	0.0239316	585			0.724138	174	0.933962	106	16	3.5814	3.20245	0.506081
7597	696	chr16	84780630	84780686	CG_0	57		0	1	1		0	1	1		0		0									0	2.19822	2.02601	0
7680	697	chr17	10549089	10549140	CG_0	52		0		0		0		0		0		0									0	1.42551	3.23582	0.985118
7680	698	chr17	10549141	10549578	DM	438	0	10	0	10	0	10	1	10	0.454545	11	0.583333	12	0.0102041	294			0.75	68	0.807407	135	8	2.61773	2.7221	0.859169
7680	699	chr17	10549579	10557861	INT	8283	0.247423	97	0.9375	96	0.958333	96	1	99	0.847826	92	0.911765	102	0.0353734	3562	0.166667	126	0.862912	941	0.938144	1067	107	0.48773	0.592151	0.310123
7680	700	chr17	10557862	10559771	DM	1910	0.0714286	28	0	27	0.259259	27	1	22	0.8	25	0.896552	29	0.00930714	967			0.938889	180	0.920455	176	29	1.41568	1.83496	0.457677
7680	701	chr17	10559772	10563061	INT	3290	0.121212	33	0.967742	31	0.862069	29	1	30	0.864865	37	0.909091	33	0.06914	1186			0.901587	315	0.942478	452	42	0.54787	0.758794	0.245828
7680	702	chr17	10563062	10563271	DM	210	0	5	0	6	0.25	4	1	7	1	3		0	0.040201	199			1	28	0.872093	86	5	1.07954	0.50286	0
7680	703	chr17	10563272	10564896	INT	1625	0.0625	16	0.772727	22	0.5625	16	1	17	0.8	10	0.947368	19	0.0292683	820			0.808989	89	0.840336	357	29	0.639266	1.05508	0.645404
7680	704	chr17	10564897	10564958	DM	62	0	4	0	4	0	4	1	4		0	1	1	0.025	80			0.466667	15	0.61039	77	2	0	0	0
7680	705	chr17	10564959	10567430	INT	2472	0	26	1	27	0.703704	27	1	30	0.777778	18	0.892857	28	0.0174263	746			0.752137	117	0.882911	316	32	0.942736	0.941923	0.559627
7680	706	chr17	10567431	10567535	DM	105	0	4	0	4	0	4	1	4	1	1	0.333333	3	0.0336134	119			0.891304	46	0.847458	59	2	1.80944	0	0.570534
7680	707	chr17	10567536	10570838	INT	3303	0.791667	24	1	25	1	24	1	22	0.888889	18	0.833333	24	0.0755208	768			0.842294	279	0.930556	288	26	0.779643	0.638569	0.370703
7728	708	chr17	26631721	26639794	INT	8074	0.637931	58	0.948276	58	0.964912	57	1	54	0.877551	49	0.83871	62	0.0818374	1894			0.838235	544	0.883453	695	61	0.441859	0.283245	0.631166
7728	709	chr17	26639795	26640569	PU	775	0	13	0	13	0	15	0	12	0	6	0	11	0.0139165	503			0.25	8	0.05	80	17	1.30493	1.89219	3.25453
7728	710	chr17	26640570	26644429	INT	3860	0.1	60	0.915254	59	0.734375	64	0.949153	59	0.655172	58	0.710526	76	0.11563	2041	0.212766	188	0.617347	392	0.799703	674	64	0.356305	0.605793	1.10297
7728	711	chr17	26644430	26646353	PU	1924	0.0307692	130	0	122	0	116	0	128	0	7	0.1	60	0.0121918	3691	0	21	0.0675676	74	0.0215889	1158	131	1.74608	1.62937	3.95975
7728	712	chr17	26646354	26648033	INT	1680	0	29	0.923077	26	0.517241	29	1	28	0.518519	27	0.810811	37	0.014068	853			0.659574	141	0.760369	217	30	0.747133	0.915457	1.04341
7728	713	chr17	26648034	26648335	DM	302	0	4	0	5	0	5	1	4	0	4	0.833333	6	0.0328947	152			0.666667	18	0.833333	18	3	0.903782	1.29272	0.743821
7728	714	chr17	26648336	26648689	INT	354		0		0		0	1	1		0		0	0.0243902	41			0.583333	12	0.428571	14	1	1.26513	1.89578	0.897834
7747	715	chr17	29209618	29209666	CG_0	49		0		0		0		0		0		0									0	0.674861	1.47883	0
7747	716	chr17	29209667	29210719	DM	1053	0	20	0	20	0.05	20	1	20	0.789474	19	0.913043	23	0.0194805	616			0.669643	112	0.689655	232	18	1.32121	1.27132	0.615473
7747	717	chr17	29210720	29211156	INT	437	0	8	1	8	0.75	8	1	8	0.6	5	1	11	0.0261438	306			0.656716	67	0.814815	135	8	0.416181	0.679149	0.552085
7747	718	chr17	29211157	29211291	DM	135	0	10	0	10	0	10	1	10	0.6	15	1	5	0.00694444	432			0.611111	36	0.526946	167	8	1.05827	0	0
7747	719	chr17	29211292	29214906	INT	3615	0.1	40	1	39	1	40	1	39	0.808511	47	0.87234	47	0.0319934	1219	0.175182	137	0.762987	308	0.918072	415	41	0.331941	0.19579	0.225363
7747	720	chr17	29214907	29216366	DM	1460	0.027027	37	0	38	0.025	40	1	34	0.0434783	23	0.35	40	0.00726895	963			0.349515	103	0.19788	283	38	1.07105	1.09738	2.31526
7747	721	chr17	29216367	29217643	INT	1277	0.117647	17	0.941176	17	0.866667	15	1	14	0.4375	16	0.95	20	0.0182149	549			0.690265	113	0.944444	234	17	0.425774	0.6935	0.846147
7747	722	chr17	29217644	29218414	PU	771	0	17	0	17	0	14	0	17	0.125	8	0	13	0.0238854	628			0	23	0.0704225	71	15	2.06493	2.10231	2.87614
7747	723	chr17	29218415	29218426	CG_0	12		0	0	1		0	0	1	0	1		0									0	0	0	0
7752	724	chr17	29587776	29587993	INT	218	0	1	0	1	0	1		0	0	1	0	1	0.0555556	36							3	1.38336	0.850745	2.09454
7752	725	chr17	29587994	29588665	PU	672	0	29	0	29	0	29	0	29	0	7	0.0588235	17	0.00997151	702					0.0144928	69	27	2.55359	2.29559	2.96742
7752	726	chr17	29588666	29588693	CG_0	28		0		0		0		0		0	1	1									0	0	0	1.4952
7752	727	chr17	29588694	29588885	DM	192	0	9	0	9	0	9	1	9	0	4	0.4	10	0.00997506	401					0.0833333	108	7	1.33467	1.24388	1.51446
7752	728	chr17	29588886	29588942	CG_0	57		0	0	1		0	1	1		0		0									0	0	0	0.921098
7767	729	chr17	31939569	31939754	INT	186		0		0	0	1	1	1		0	0	1	0	22					0.277778	18	2	2.15601	0	0.630092
7767	730	chr17	31939755	31940115	DM	361	0.142857	7	0	8	0	8	1	8	0.5	8	0.727273	11	0.0166667	240	0	9	0.744681	47	0.815534	103	6	1.29704	1.55616	0.358594
7767	731	chr17	31940116	31942984	INT	2869	0.137931	29	0.896552	29	0.833333	30	1	30	1	29	0.758621	29	0.0507519	1064	0.149254	67	0.852941	272	0.92053	453	34	0.461433	0.631744	0.419326
7767	732	chr17	31942985	31945538	DM	2554	0	20	0	22	0	21	1	21	0.307692	13	0.571429	21	0.0483642	703			0.65035	143	0.604878	205	23	1.68704	1.34653	0.797317
7767	733	chr17	31945539	31946649	INT	1111	0.0714286	14	0.928571	14	0.571429	14	1	11	0.714286	7	0.5	4	0.117188	384			0.871429	70	0.956044	182	14	0.961258	1.22652	0.93876
7767	734	chr17	31946650	31947013	DM	364	0	12	0	12	0.0909091	11	1	12	0.75	8	0.916667	12	0.224181	397			0.76	50	0.8	115	10	0.643425	1.28897	0.355975
7767	735	chr17	31947014	31948317	INT	1304	0.0666667	15	1	15	0.133333	15	1	12	0.909091	11	0.9	10	0.11165	618			0.854545	55	0.77686	121	19	0.641831	0.852715	0.665286
7767	736	chr17	31948318	31949127	DM	810	0	5	0	6	0.142857	7	1	5	0.285714	7	0.75	4	0.0204082	147			0.52809	89	0.609375	64	8	0.721994	1.5588	0.64701
7767	737	chr17	31949128	31956000	INT	6873	0.244898	49	0.96	50	0.847826	46	1	48	0.83871	31	0.818182	33	0.094086	1488	0.0421053	95	0.80597	335	0.861492	657	50	0.422427	0.384936	0.574437
7767	738	chr17	31956001	31956688	DM	688	0	16	0	16	0	14	1	16	0.25	8	0.75	4	0.0545455	550			0.714286	7	0.902098	143	14	1.45504	1.71861	0.799337
7767	739	chr17	31956689	31956756	CG_0	68		0	0	1		0	1	1		0	1	1									0	0.894976	2.89516	0
7784	740	chr17	35639211	35639456	INT	246		0	0	1	0	2		0	0	4	0	2	0	50					0	7	3	1.20592	0.439349	2.41898
7784	741	chr17	35639457	35639876	PU	420	0	4	0	4	0	4	0	4	0	7	0	4	0	133			0.0384615	26	0	16	2	1.41686	1.71967	1.61427
7784	742	chr17	35639877	35639908	CG_0	32		0		0		0		0	0	1	1	1									0	0	0	0
7784	743	chr17	35639909	35640349	DM	441	0	6	0	7	0	8	1	7	0.466667	15	0.5	10	0.0198675	151					0.42623	61	6	0.613693	0.261327	0.429194
7784	744	chr17	35640350	35640613	CG_0	264		0		0		0		0	0	1	0	1									0	0.915045	1.2184	0.658811
7784	745	chr17	35640614	35642407	PU	1794	0	15	0	14	0	19	0	12	0.037037	27	0.0555556	18	0.0311419	578					0.0561798	89	18	2.35659	1.93782	3.48076
7784	746	chr17	35642408	35642435	CG_0	28		0	0	1		0	0	1	0	1		0									0	1.62646	3.75602	2.21352
7792	747	chr17	37110202	37110213	CG_0	12		0		0		0		0		0		0									0	3.42518	0	0
7792	748	chr17	37110214	37111933	DM	1720	0	14	0	13	0	15	1	12	0.5	12	1	9	0.0991957	373			0.738095	42	0.838462	130	14	2.52122	2.23781	0.469841
7792	749	chr17	37111934	37117923	INT	5990	0	36	0.904762	42	0.813953	43	1	34	0.767442	43	0.913043	46	0.227375	1337	0.443299	97	0.747664	321	0.846304	514	48	0.64706	0.664303	0.403936
7792	750	chr17	37117924	37120207	DM	2284	0.0606061	33	0	32	0	35	1	32	0.294118	17	0.869565	23	0.0958466	939			0.318182	44	0.375887	141	33	2.60102	2.01044	0.850233
7792	751	chr17	37120208	37125062	INT	4855	0.192308	26	0.913043	23	0.703704	27	1	20	0.733333	15	0.928571	42	0.186019	844			0.826446	363	0.859477	306	27	0.679848	0.536996	0.473172
7792	752	chr17	37125063	37126646	DM	1584	0.0196078	51	0	52	0.0204082	49	1	51	0.277778	18	1	14	0.151798	1502	0.101562	128	0.107143	56	0.126582	395	50	1.59911	1.70786	0.470775
7792	753	chr17	37126647	37130593	INT	3947	0.178571	28	1	27	0.851852	27	1	17	0.9	40	0.914286	35	0.157692	780	0.136986	73	0.725322	233	0.858369	233	30	0.63723	0.573496	0.389236
7792	754	chr17	37130594	37134726	DM	4133	0	27	0.0689655	29	0.0689655	29	0.892857	28	0.5	34	0.916667	24	0.151316	912	0.220779	154	0.642336	274	0.682274	299	27	2.18804	2.14125	0.703539
7792	755	chr17	37134727	37134996	INT	270	0	4	0	4	0	4		0	0.25	4	1	7	0.0350877	114			0.64	25	0.826923	52	4	1.80306	2.70353	0
7794	756	chr17	37209046	37209075	CG_0	30		0		0		0		0		0		0									0	2.55359	1.97054	0
7794	757	chr17	37209076	37210231	DM	1156	0.047619	21	0	22	0	22	1	20	0.5	28	0.923077	26	0.0137174	729			0.695652	23	0.826446	121	22	2.14177	2.32627	0.877453
7794	758	chr17	37210232	37214629	INT	4398	0.15625	32	0.966667	30	0.870968	31	1	25	0.769231	26	0.903226	31	0.0524752	1010	0.172414	87	0.790262	267	0.918782	394	33	0.682318	0.829101	0.514493
7794	759	chr17	37214630	37214963	DM	334	0	9	0	9	0	9	1	9	0	8	0.666667	9	0.0107143	280			0.545455	66	0.444444	81	7	1.09594	1.03477	0.204758
7794	760	chr17	37214964	37215651	INT	688	0	2	0	2	0	3		0	0	3	0.333333	3	0.0882353	68			0.727273	11			3	1.68209	1.54068	0.799337
7794	761	chr17	37215652	37216645	PU	994	0	12	0	10	0	12	0	11	0.111111	9	0	6	0.08	200	0.25	20	0	12	0.225806	31	10	2.67369	2.33706	2.91815
7794	762	chr17	37216646	37217116	INT	471	0	3	0	2	0	3		0	0	3	0.666667	3	0	88			0.285714	7	0.555556	18	3	1.89926	1.92181	1.05754
7794	763	chr17	37217117	37217560	DM	444	0	6	0	6	0	6	1	6	0	1		0	0.0547945	146	0.142857	14	0.214286	42	0.257576	66	4	2.94748	2.56827	0.426683
7794	764	chr17	37217561	37217726	CG_0	166		0	0	1		0	1	1	0	1	1	1									0	1.1586	0.611224	0.386064
7812	765	chr17	45593477	45593656	INT	180	0	6	0.666667	6	0	6	1	6	0.571429	7	0.6	10	0.0487805	123	0.0243902	41	0.528302	53	0.833333	60	6	1.84713	1.77931	1.43176
7812	766	chr17	45593657	45594740	DM	1084	0	16	0	15	0	16	1	15	0.166667	12	0.809524	21	0.0609244	476	0.0952381	42	0.4625	160	0.740741	189	14	1.5564	1.14523	1.08927
7812	767	chr17	45594741	45595678	INT	938	0	7	0.75	8	0	9	1	6	0.666667	9	1	11	0.0141844	282	0	33	0.679245	53	0.911765	68	9	1.10623	1.85366	0.464767
7812	768	chr17	45595679	45596488	DM	810	0	17	0.176471	17	0	13	1	14	0.75	8	0.916667	12	0.0546075	586			0.783133	83	0.908571	175	15	1.78807	1.66099	0.323681
7812	769	chr17	45596489	45596503	CG_0	15		0	0	1		0	1	1		0		0									0	2.77508	0	0
7822	770	chr17	47640414	47641077	CG_0	664		0		0		0		0		0		0									0	1.2144	1.21343	1.25139
7822	771	chr17	47641078	47642544	DM	1467	0.0227273	44	0.139535	43	0	44	1	39	0.2	20	0.44186	43	0.0167715	1431			0.326923	104	0.347953	342	42	0.892702	1.24672	1.37689
7822	772	chr17	47642545	47644884	INT	2340	0.478261	23	0.95	20	0.954545	22	1	22	0.785714	14	1	22	0.0216895	876			0.855491	173	0.937158	366	23	0.666313	0.710369	0.903535
7822	773	chr17	47644885	47645414	DM	530	0	10	0	8	0	10	1	7	0.111111	9	0.166667	12	0.022508	311			0.258065	31	0.32	50	8	2.12556	2.44925	2.30453
7822	774	chr17	47645415	47646142	INT	728	0	7	1	7	0.428571	7	1	7	0.444444	9	0.9	10	0.186747	166			0.142857	7	0.791667	72	7	0.643425	0.311024	0.432759
7822	775	chr17	47646143	47646422	DM	280	0	4	0	4	0.25	4	1	4	0.857143	7	0.428571	7	0.10274	146	0.037037	54			0.875	8	2	1.17155	0	0.628267
7822	776	chr17	47646423	47648060	INT	1638	0.205882	34	0.4	35	0.565217	23	1	12	0.5	32	0.66	50	0.0445247	831	0.307692	78	0.612335	227	0.844221	398	39	0.731327	0.513705	0.778354
7822	777	chr17	47648061	47648512	PU	452	0.125	16	0	16	0	16	0	16		0	0	4	0.00721501	693	0	21	0.138889	36	0.0153846	65	14	3.83993	2.84798	4.24158
7822	778	chr17	47648513	47648549	CG_0	37		0		0		0		0		0	0	1									0	1.36724	0	0
7822	779	chr17	47648550	47649024	DM	475	0	10	0	10	0	10	1	10	0.2	5	0.285714	7	0.00837989	358	0.142857	7	0.641026	39	0.590909	132	8	2.96894	3.24502	1.12399
7822	780	chr17	47649025	47649043	CG_0	19		0	0	1		0	1	1	0	1	1	1									0	2.02729	2.48779	1.87997
7876	781	chr17	66818723	66818763	CG_0	41		0		0		0		0		0		0									0	1.27837	0	1.16495
7876	782	chr17	66818764	66820020	DM	1257	0	14	0	13	0	14	1	7	0.166667	24	0.681818	22	0.034965	429	0.259259	81	0.047619	126	0.265625	192	15	1.74342	1.83906	1.47656
7876	783	chr17	66820021	66828273	INT	8253	0.391892	74	0.973684	76	0.714286	77	1	75	0.771084	83	0.942529	87	0.0465376	2686	0.466667	30	0.74613	646	0.893154	964	79	0.679881	0.861607	0.381172
7876	784	chr17	66828274	66828566	DM	293	0	9	0	9	0	9	1	9	0.428571	7	0.25	8	0.01875	320			0.4	35	0.5	16	7	1.76295	2.10023	1.03068
7876	785	chr17	66828567	66828570	CG_0	4		0		0		0		0	0	1	0	1									0	0	0	0
7876	786	chr17	66828571	66830261	PU	1691	0	52	0	52	0	53	0	49	0.0606061	33	0	60	0.0148741	1748			0.0736196	163	0.0588235	425	51	3.4558	2.96056	3.74841
7876	787	chr17	66830262	66830580	INT	319	0	1	0	2	0	2		0	0	3	0	4	0	53					0.25	8	2	1.54792	2.27601	1.54397
7876	788	chr17	66830581	66833893	DM	3313	0.0222222	45	0	48	0	44	1	42	0.688889	45	0.761905	63	0.0178004	1573	0.174194	310	0.463768	552	0.779032	620	47	1.60301	1.86526	1.93107
7876	789	chr17	66833894	66834445	INT	552	0	5	1	5	0	5	1	5	0	3	1	6	0.0157895	190			0.357143	14	0.884615	78	5	1.11423	1.53793	1.50863
7876	790	chr17	66834446	66835675	DM	1230	0	24	0	24	0	24	1	24	0.470588	17	0.695652	23	0.0278607	1005			0.289157	83	0.461538	299	22	1.67174	1.88968	1.36375
7876	791	chr17	66835676	66836409	INT	734	0	9	1	8	0.363636	11	1	7	0.578947	19	0.928571	14	0.0361842	304			0.433566	143	0.804688	128	11	2.05156	1.05227	0.63703
7884	792	chr17	71096763	71096809	CG_0	47		0		0		0		0		0		0									0	1.16585	1.51767	0
7884	793	chr17	71096810	71098703	PU	1894	0.0238095	42	0	45	0	42	0	44	0.0263158	38	0.025	40	0.0181518	1212	0	62	0.0774194	155	0.0244898	245	44	2.50475	1.91619	3.50504
7884	794	chr17	71098704	71099539	INT	836	0	2	1	4	0	4	1	3	0	1	1	4	0.041958	143	0	9	0.444444	45	0.584906	53	4	0.672925	0.27442	0.449478
7884	795	chr17	71099540	71099711	DM	172	0	6	0	6	0	6	1	6	0.333333	6	0.833333	6	0.0258621	116	0.0869565	23	0.333333	45	0.435294	85	4	1.6036	1.33769	0.671058
7884	796	chr17	71099712	71099807	CG_0	96		0		0		0		0		0		0									0	1.14909	0	0.614049
7884	797	chr17	71099808	71100901	PU	1094	0	24	0	25	0	25	0	26	0	24	0	9	0.0553064	669			0.0133333	75	0.046875	128	24	2.65906	2.63302	2.19687
7884	798	chr17	71100902	71100905	CG_0	4		0	0	1		0	0	1		0		0									0	0	0	0
7886	799	chr17	71177302	71177346	CG_0	45		0		0		0		0		0		0									0	1.84713	0	0
7886	800	chr17	71177347	71178822	DM	1476	0	11	0	11	0	14	1	8	0.363636	11	0.692308	13	0.0136986	292			0.678571	28	0.717557	131	13	3.235	2.44623	0.786306
7886	801	chr17	71178823	71179324	INT	502	0	8	1	8	0	8	1	6	0.666667	3	1	8	0.0597484	318			0.763158	38	0.977528	89	8	1.36283	1.3618	0.491431
7886	802	chr17	71179325	71179944	DM	620	0	16	0	17	0	21	1	19	0.454545	11	1	27	0.0483163	683			0.62963	54	0.877551	196	19	2.2109	1.35261	0.409905
7886	803	chr17	71179945	71179956	CG_0	12		0	0	1		0	1	1	1	1	1	1									0	0	0	0
7887	804	chr17	71213804	71213883	CG_0	80		0		0		0		0		0		0									0	1.83076	3.57855	1.1848
7887	805	chr17	71213884	71216280	DM	2397	0.037037	27	0	23	0	31	1	25	0.65	20	0.95	20	0.0567633	828	0.0740741	54	0.654762	84	0.884746	295	29	2.74023	2.59498	0.594515
7887	806	chr17	71216281	71220623	INT	4343	0.457143	35	0.947368	38	0.875	40	1	30	0.846154	39	0.869565	46	0.224558	1189	0.289474	76	0.81388	317	0.901442	416	41	0.671008	0.770411	0.370933
7887	807	chr17	71220624	71222408	DM	1785	0.0625	32	0	33	0.0588235	34	1	31	0.52381	21	0.758621	29	0.175537	1071	0.28169	71	0.568182	220	0.679365	315	32	1.99865	1.59049	3.0882
7887	808	chr17	71222409	71222433	CG_0	25		0	0	1		0	1	1	1	1		0									0	2.17219	0	3.48369
7888	809	chr17	71241991	71249929	INT	7939	0.613333	75	0.974026	77	0.934211	76	1	71	0.771429	70	0.944444	72	0.0263374	2430	0.253571	280	0.801394	861	0.918	1000	92	0.921856	0.82551	0.358714
7888	810	chr17	71249930	71250559	DM	630	0	15	0.0666667	15	0	15	1	15	0	5	0.846154	13	0.0361664	553	0.27451	51	0.568966	58	0.830409	171	13	3.225	2.11642	1.0921
7888	811	chr17	71250560	71250610	CG_0	51		0	1	1		0	1	1		0	1	1									0	1.71906	1.44209	0.999048
8114	812	chr18	35202713	35203454	INT	742	0	6	0.4	5	0	6	1	3	0	5	0.75	4	0.0632911	158	0.16	25	0.714286	7	0.723404	47	6	1.86353	1.98208	0.92018
8124	813	chr18	36412873	36413114	CG_0	242		0		0		0		0		0		0									0	1.29232	1.82095	0.506837
8124	814	chr18	36413115	36414120	DM	1006	0	14	0	14	0	14	1	13	0.235294	17	0.666667	15	0.0116279	258	0.294118	17	0.268293	41	0.854839	124	12	1.91069	1.85262	0.266056
8124	815	chr18	36414121	36414154	CG_0	34		0	0	1		0	1	1	1	1		0									0	1.44316	0	1.32079
8136	816	chr18	38538325	38538341	CG_0	17		0		0		0		0		0		0									0	0	0	0
8136	817	chr18	38538342	38540236	PU	1895	0	42	0	42	0	42	0	36	0.1	30	0.146341	41	0.0138889	1368	0.117647	34	0.234043	47	0.0594059	202	40	2.33363	1.76685	2.95849
8136	818	chr18	38540237	38540321	CG_0	85		0		0		0		0		0	0	1									0	0.755027	0	2.53448
8136	819	chr18	38540322	38540597	DM	276	0	4	0	4	0	4	1	4	0.2	5	0	3	0.0217391	138					0.62069	29	2	1.68872	2.06108	1.76511
8136	820	chr18	38540598	38543559	INT	2962	0.277778	18	1	17	0.777778	18	1	15	0.882353	17	0.75	20	0.0857633	583	0.05	40	0.765823	158	0.9	150	19	0.395875	0.529559	0.389035
8136	821	chr18	38543560	38545035	DM	1476	0	23	0	23	0	23	1	20	0.0454545	22	0.230769	26	0.036036	666	0.123457	81	0.111111	162	0.153226	124	21	1.82956	1.62135	1.88423
8136	822	chr18	38545036	38551037	INT	6002	0.166667	42	1	44	0.826087	46	1	42	0.923077	52	0.933333	45	0.0518519	1485	0.413333	150	0.832972	461	0.936842	475	46	0.618827	0.76584	0.375188
8139	823	chr18	38760823	38760850	CG_0	28		0		0		0		0		0		0									0	2.63665	0	3.04895
8139	824	chr18	38760851	38761902	PU	1052	0	61	0	64	0	59	0	44	0.0869565	23	0.190476	21	0.041844	1410	0	23			0.00869565	345	62	2.92298	1.77151	3.88736
8139	825	chr18	38761903	38761958	CG_0	56		0	0	1		0	0	1	1	1	0	1									0	2.5102	2.85903	3.33559
8140	826	chr18	38788269	38788295	CG_0	27		0		0		0		0		0		0									0	1.66214	2.08525	1.52927
8140	827	chr18	38788296	38790766	DM	2471	0.0606061	33	0.181818	33	0	34	1	28	0.416667	36	1	28	0.11869	733	0.755102	49	0.650685	146	0.772881	295	32	0.934113	1.31528	0.433394
8140	828	chr18	38790767	38790904	INT	138	0	1	0	1	0	2		0	0	5	0	2	0.0645161	62			0.428571	7	0.772727	22	2	0	0.708933	0.797557
8140	829	chr18	38790905	38792298	PU	1394	0	54	0	52	0	54	0	52	0	22	0	16	0.164286	1540	0.0916667	120	0	7	0.0232919	644	52	2.13632	2.00557	2.47694
8140	830	chr18	38792299	38793939	INT	1641	0.761905	21	0.761905	21	0.3	20	1	18	0.631579	19	0.684211	19	0.106918	636	0.25	16	0.669355	124	0.84507	213	22	0.600727	1.43708	0.828583
8140	831	chr18	38793940	38796791	DM	2852	0.0576923	52	0	52	0	51	1	37	0.116279	43	0.898305	59	0.0360281	1138	0.108911	101	0.205882	136	0.687166	374	52	0.911715	1.72376	0.684542
8140	832	chr18	38796792	38796942	CG_0	151		0	0	1		0	1	1		0		0									0	0.472067	0.659889	0.419326
8148	833	chr18	40467587	40468140	INT	554	0.166667	6	0.5	6	0.166667	6	1	6	0.8	5	1	7	0.2	165	0.0903955	354	0.480418	383	0.646884	337	6	3.77199	4.09793	2.98098
8209	834	chr18	61787544	61787679	CG_0	136		0		0		0		0		0		0									0	2.40542	1.194	0.458912
8209	835	chr18	61787680	61788355	DM	676	0	12	0	12	0	12	1	12	0.5	6	1	8	0.0199557	451	0.571429	7	0.666667	39	0.92	175	10	3.32708	3.0898	1.28187
8209	836	chr18	61788356	61788400	CG_0	45		0	0	1		0	1	1		0	1	1									0	1.20096	2.29048	0
8260	837	chr18	75504155	75504264	CG_0	110		0		0		0		0		0		0									0	1.87061	2.31633	1.91768
8260	838	chr18	75504265	75505138	DM	874	0	10	0	10	0.5	10	1	10	0.714286	7	0.7	10	0.0284698	281	0	30	0.72	25	0.807692	52	8	1.86461	1.92812	0.86065
8260	839	chr18	75505139	75505202	CG_0	64		0	0	1		0	1	1		0		0									0	0.542656	2.69452	0
8261	840	chr18	75520332	75520357	CG_0	26		0		0		0		0		0		0									0	1.08683	2.12705	3.14336
8261	841	chr18	75520358	75521208	PU	851	0.0588235	17	0	17	0	17	0	17	0.117647	17	0.111111	18	0.0670498	522			0.114286	70	0.147059	102	15	2.62895	2.6195	3.83055
8261	842	chr18	75521209	75522301	INT	1093	0.307692	13	1	13	0.923077	13	1	11	0.5	6	1	8	0.0714286	308			0.629032	62	0.821053	95	13	0.34186	1.0297	0.95008
8261	843	chr18	75522302	75522586	DM	285	0	5	0	5	0	5	1	5	0.2	5	1	4	0.0046729	214	0.075	40	0.705882	34	0.961538	26	3	1.01825	0.691137	0.619304
8261	844	chr18	75522587	75523885	INT	1299	0.0740741	27	1	26	0.259259	27	1	27	0.714286	14	0.870968	31	0.0302632	760	0.457143	70	0.535714	168	0.856749	363	28	0.580116	0.800399	0.702522
8261	845	chr18	75523886	75523971	DM	86	0	4	0	4	0.75	4	1	4	1	5	1	2	0.0722892	83	0.647059	17			0.933333	45	2	0	0	0
8261	846	chr18	75523972	75524808	INT	837	0	7	1	7	0.142857	7	1	5	0.4	5	1	8	0.018018	222	0.28125	32	0.576271	118	0.869565	92	8	0.931946	0.39384	0.840821
8261	847	chr18	75524809	75525111	DM	303	0	3	0	4	0.7	10	1	6		0	1	3	0.017094	117					0.65	140	11	0.658761	0.366279	0.418125
8261	848	chr18	75525112	75525980	INT	869	0	5	0.8	5	0.166667	6	1	5	0.3	10	0.375	8	0.0324675	154			0	32	0.57377	61	7	0.55664	0.488621	0.910088
8261	849	chr18	75525981	75527272	PU	1292	0	90	0	95	0	91	0	90	0	5	0	17	0.00920245	1956			0.285714	7	0.00882029	907	117	3.01035	2.13392	4.77468
8261	850	chr18	75527273	75527277	CG_0	5		0	0	1		0	0	1		0		0									0	0	0	5.95697
8264	851	chr18	75738693	75739102	INT	410	0	3	1	3	0.333333	3	1	3	1	1	0.8	5	0.560345	116	0.136364	22	0.95	20	0.923077	39	3	1.65006	1.91714	1.579
8264	852	chr18	75739103	75739378	DM	276	0	7	0	7	0	6	1	7	0.333333	6	0.1	10	0.273927	303	0	7	0.333333	9	0.854545	110	5	3.24355	2.81325	3.30127
8264	853	chr18	75739379	75744735	INT	5357	0.5	56	1	58	1	57	1	58	0.928571	42	0.894737	57	0.308307	1878	0.378882	161	0.853448	464	0.916795	649	60	0.466646	0.781817	0.668552
8264	854	chr18	75744736	75744949	DM	214	0	4	0	4	0	4	1	4	1	4		0	0.361538	130			0.727273	44	0.924242	66	2	1.73191	0.862709	0.777375
8264	855	chr18	75744950	75745073	CG_0	124		0	0	1		0	1	1		0	1	1									0	0.305318	2.1799	0.49646
8324	856	chr19	5835881	5842758	INT	6878	0.10101	99	0.969072	97	0.938776	98	1	96	0.791209	91	0.92437	119	0.0231228	4022	0.0925	400	0.785603	1278	0.928028	1445	100	0.870728	0.889923	0.595462
8324	857	chr19	5842759	5845287	DM	2529	0	56	0	56	0.0178571	56	1	55	0.482759	29	0.895833	48	0.0361502	2130			0.542017	238	0.84005	794	54	1.06891	1.29536	0.990471
8324	858	chr19	5845288	5845309	CG_0	22		0		0		0		0		0	1	1									0	0	0	0
8324	859	chr19	5845310	5846899	PU	1590	0.0175439	57	0	62	0	45	0	50	0	22	0.0285714	35	0.0122879	1709			0.177215	158	0.2723	213	62	2.05711	1.95012	3.65856
8324	860	chr19	5846900	5847014	CG_0	115		0	0	1		0	0	1	0	1	0	1									0	1.47454	2.97336	3.30127
8378	861	chr19	21858770	21859023	CG_0	254		0		0		0		0		0		0									0	3.46079	2.36103	4.311
8378	862	chr19	21859024	21860346	DM	1323	0.142857	14	0	12	0.0833333	12	0.833333	12	0	11	0.0833333	12	0.220588	340			0.333333	21	0.446281	121	12	2.51787	2.5109	3.61369
8378	863	chr19	21860347	21863346	INT	3000	0.55	20	1	18	0.761905	21	1	13	0.75	24	0.888889	27	0.338673	437			0.701149	174	0.78744	207	21	0.543861	0.581355	0.912905
8378	864	chr19	21863347	21864256	DM	910	0.2	15	0	15	0	15	1	15	0.411765	17	0.434783	23	0.35426	446	0.777778	9	0.409938	161	0.416667	108	13	1.92376	0.742995	1.88228
8378	865	chr19	21864257	21866562	INT	2306	0.9	20	0.851852	27	0.9375	16	1	16	0.552632	38	0.857143	42	0.318612	634	0.274194	124	0.575221	226	0.871486	249	33	0.615697	0.684932	1.44509
8378	866	chr19	21866563	21866691	DM	129	0.333333	3	0	4	0.5	4	1	4	0.333333	3	1	3	0.389474	95			0.708333	24	0.84507	71	2	0.539146	1.60246	0.839681
8378	867	chr19	21866692	21866770	CG_0	79		0	0	1		0	1	1		0		0									0	1.98534	1.68575	0.71784
8385	868	chr19	23139991	23148939	INT	8949	0.42	50	0.903846	52	0.672414	58	1	42	0.779661	59	0.901408	71	0.0565345	1362	0.103448	87	0.807796	744	0.844051	622	63	0.670034	0.612059	0.268904
8385	869	chr19	23148940	23150340	DM	1401	0.125	24	0	23	0	24	1	22	0.363636	11	0.789474	19	0.0342342	555	0.130435	46	0.585714	140	0.723849	239	22	1.62577	1.90703	0.904973
8385	870	chr19	23150341	23161932	INT	11592	0.303371	89	0.931818	88	0.898876	89	0.953125	64	0.677778	90	0.902985	134	0.04811	2619	0.186528	193	0.700285	1051	0.837444	892	104	0.733853	0.805636	0.372265
8385	871	chr19	23161933	23162611	DM	679	0	12	0	12	0	12	1	12	0.777778	9	1	15	0.00896861	223			0.714286	28	0.911392	79	10	3.10021	1.78682	0.378562
8385	872	chr19	23162612	23164087	INT	1476	0	6	1	6	0.857143	7	1	5	1	1	1	8	0.0136054	147			0.837209	43	1	32	7	0.873125	0.501133	0.186537
8385	873	chr19	23164088	23167150	DM	3063	0	26	0	26	0	25	1	18	0.5	28	0.878788	33	0	573	0.0985915	71	0.592	250	0.804469	179	26	1.18813	1.31425	0.377746
8385	874	chr19	23167151	23167507	INT	357	0	7	1	7	0	7	1	6	0.571429	7	0.9	10	0.00641026	156	0.238095	21	0.583333	48	0.911392	79	7	0.862866	0.575904	0
8385	875	chr19	23167508	23170134	DM	2627	0	21	0.0909091	22	0.173913	23	1	18	0.482759	29	0.970588	34	0.0147059	476	0.08	25	0.601732	231	0.807692	182	22	1.5592	0.874525	0.551212
8385	876	chr19	23170135	23170189	CG_0	55		0	1	1		0	1	1	1	1		0									0	1.37525	0	0
8386	877	chr19	23207455	23207761	INT	307	0.333333	3	0	2	0	3	1	2	1	1	1	3	0.0222222	90					0.172414	29	3	3.13852	3.38038	1.41091
8386	878	chr19	23207762	23208792	PU	1031	0.047619	21	0	21	0	21	0	18	0.0714286	14	0.0555556	18	0.0205128	585					0.00649351	154	19	3.16438	2.76043	2.47117
8386	879	chr19	23208793	23208806	INT	14	0	1	0	1	0	1		0		0		0	0.0869565	23					0.125	8	1	3.225	2.85903	0
8399	880	chr19	25553498	25553521	CG_0	24		0		0		0		0		0		0									0	0	0	0
8399	881	chr19	25553522	25554108	DM	587	0	5	0	5	0	5	1	4	0.333333	3	0.666667	9	0.0301205	166			0.266667	60	0.761905	21	3	2.4804	3.00214	0.96676
8399	882	chr19	25554109	25561149	INT	7041	0.3125	64	0.952381	63	0.606061	66	1	58	0.841463	82	0.968085	94	0.0411585	1968	0.198925	186	0.774757	515	0.883309	677	70	0.339879	0.594498	0.325594
8399	883	chr19	25561150	25563671	DM	2522	0.0540541	37	0	37	0	38	0.947368	38	0.0454545	22	0.823529	34	0.0651997	1227	0.0952381	42	0.258065	62	0.32	175	37	1.63648	2.38856	0.646596
8399	884	chr19	25563672	25564092	INT	421	0	1		0	0	1	1	1	0	1	0	1	0.2	25					0.833333	12	1	1.12442	2.24618	0.569414
8519	885	chr19	53523440	53533981	INT	10542	0.794326	141	0.965035	143	0.931034	145	1	146	0.930693	101	0.878788	132	0.0650999	4255	0.285714	7	0.798523	948	0.879956	1816	167	0.745404	0.936431	0.67289
8519	886	chr19	53533982	53535292	PU	1311	0	16	0	14	0	19	0	15	0.142857	14	0.166667	12	0.00813008	492			0.1375	80	0.107143	28	19	2.40059	2.6805	1.75269
8519	887	chr19	53535293	53535319	CG_0	27		0	0	1		0	0	1	0	1		0									0	3.27194	2.08525	2.73535
746	888	chr2	20574602	20575354	CG_0	753		0		0		0		0		0		0									0	2.5866	1.39408	0.96122
746	889	chr2	20575355	20577664	DM	2310	0	27	0	29	0.0344828	29	1	27	0	24	0.692308	26	0.116307	834			0.367816	174	0.62963	189	27	2.95297	2.2942	1.48954
746	890	chr2	20577665	20580985	INT	3321	0.0625	16	1	15	0.95	20	1	10	0.703704	27	1	21	0.148405	721			0.731278	227	0.873418	237	21	0.776375	0.840841	0.515434
746	891	chr2	20580986	20581402	DM	417	0	5	0	5	0.5	4	1	5	0.5	4	1	2	0.156522	115			0.454545	11	0.914286	35	3	0.705554	0.879737	0.57392
746	892	chr2	20581403	20589328	INT	7926	0.229508	61	0.818182	66	0.701493	67	0.944444	54	0.772727	66	0.87037	54	0.100439	2051			0.767367	619	0.881879	745	72	0.883149	0.743288	1.11311
746	893	chr2	20589329	20591651	DM	2323	0.037037	27	0	27	0	28	1	28	0.0833333	24	0.842105	19	0.0422705	828			0.376623	77	0.516667	240	26	2.38951	2.68451	0.233156
746	894	chr2	20591652	20591747	CG_0	96		0	0	1		0	1	1		0	1	1									0	2.01591	0.935256	0
803	895	chr2	30913257	30916049	INT	2793	0.117647	34	1	34	0.516129	31	1	28	0.885714	35	0.970588	34	0.217963	913	0.444444	9	0.765873	252	0.942257	381	36	0.427938	0.616388	0.369353
803	896	chr2	30916050	30917149	DM	1100	0	26	0	27	0	28	1	24	0.36	25	1	23	0.10122	820	0.190476	21	0.647059	51	0.862876	299	26	0.824153	0.96743	0.548954
803	897	chr2	30917150	30922471	INT	5322	0.1875	48	1	48	0.647059	51	1	49	0.784314	51	0.969697	66	0.250466	1609	0.292683	123	0.768116	483	0.912418	765	61	0.392883	0.410452	0.309474
803	898	chr2	30922472	30925115	DM	2644	0	39	0	44	0	43	1	34	0.181818	22	0.65	40	0.287489	1127	0.426667	75	0.338889	180	0.671429	350	43	1.02789	1.3912	1.39912
803	899	chr2	30925116	30925299	CG_0	184		0	0	1		0	1	1		0		0									0	1.37203	1.27967	0.352542
812	900	chr2	32008891	32009085	INT	195	0	3	0	3	0	3		0	0	2	1	1	0	49							3	2.0522	1.231	1.85277
812	901	chr2	32009086	32010398	DM	1313	0	18	0	16	0.125	16	1	13	0.3	10	0.0714286	14	0.0199637	551	0.0645161	31	0.451613	31	0.323232	99	20	0.737913	0.415206	0.920061
812	902	chr2	32010399	32012668	INT	2270	0	38	0.789474	38	0.65	40	1	35	0.675676	37	0.93617	47	0.0346715	1096	0.0487805	123	0.781421	366	0.850575	435	40	0.549414	0.510322	0.466167
812	903	chr2	32012669	32013025	DM	357	0	8	0	8	0	8	1	8	0	4	0.222222	9	0.0200803	249	0.5	8	0.111111	9	0.702703	74	6	0.987231	0.3165	2.2786
812	904	chr2	32013026	32017619	INT	4594	0.104167	48	0.979592	49	0.921569	51	1	47	0.840909	44	0.9	50	0.0891608	1716	0.183673	49	0.779006	362	0.891892	703	54	0.550315	0.753825	0.676887
812	905	chr2	32017620	32021270	DM	3651	0	60	0.0483871	62	0	56	1	61	0.783333	60	0.864407	59	0.0319149	1786			0.757812	256	0.858808	772	61	0.994653	1.35564	0.518496
812	906	chr2	32021271	32021854	INT	584	0.25	4	1	5	0	6	1	5	0.909091	11	1	9	0.118343	169			0.837838	37	0.981481	54	6	0.137619	0.201578	0.522124
812	907	chr2	32021855	32022169	DM	315	0	7	0	8	0	6	1	8	0.625	8	0.375	8	0.0755396	278			0.44	25	0.612245	49	6	0.721994	1.07865	1.38787
812	908	chr2	32022170	32022274	CG_0	105		0		0		0		0	0	1		0									0	0.638472	2.11642	1.77626
812	909	chr2	32022275	32023749	PU	1475	0	33	0	33	0	32	0	33	0.117647	17	0.142857	35	0.101485	1212			0.443299	97	0.409241	303	31	1.54694	1.64957	2.33345
812	910	chr2	32023750	32023889	CG_0	140		0		0		0		0	0	1	0	1									0	0	0	0.447637
812	911	chr2	32023890	32024143	DM	254	0	7	0	7	0	7	1	7	0.7	10	0.875	8	0.187215	219			0.869565	23	1	76	5	0.655635	0	0.849671
812	912	chr2	32024144	32029752	INT	5609	0.142857	70	0.939394	66	0.926471	68	1	56	0.782609	69	0.895349	86	0.189539	2084			0.849237	524	0.933576	1099	73	0.564979	0.569498	0.74154
812	913	chr2	32029753	32030730	DM	978	0	17	0	20	0	20	1	20	0.111111	9	0.0526316	19	0.0151934	724			0.310345	29	0.619926	271	18	2.58267	2.04755	3.9762
812	914	chr2	32030731	32030736	CG_0	6		0	0	1		0	1	1		0		0									0	0	0	3.24622
817	915	chr2	33282029	33282222	CG_0	194		0		0		0		0		0		0									0	1.03881	1.70357	1.36471
817	916	chr2	33282223	33282506	DM	284	0	6	0	6	0	6	1	6	0	7	0.125	8	0.171429	175			0.0740741	27	0	14	4	1.2873	2.23276	2.25282
817	917	chr2	33282507	33284943	INT	2437	0.263158	19	1	19	0.789474	19	1	17	0.583333	24	0.891892	37	0.0839041	584			0.650602	249	0.795276	254	19	0.324053	0.442919	0.664659
817	918	chr2	33284944	33285179	DM	236	0	4	0	4	0	4	1	4	0.25	4	0.2	5	0	114			0	16	0.625	56	2	0.695271	1.68995	1.3281
817	919	chr2	33285180	33285948	INT	769	0	10	0.7	10	0.181818	11	1	11	0.363636	11	0.285714	14	0.00311526	321			0	14	0.5	68	11	0.579241	0.934361	1.04245
817	920	chr2	33285949	33287429	PU	1481	0	106	0	108	0	95	0	112	0.307692	13	0.0571429	35	0.0139387	2511	0	35	0.190476	21	0.034375	960	110	1.29883	0.670222	3.02128
817	921	chr2	33287430	33288453	INT	1024	0	12	0.833333	12	0.846154	13	1	12	0.608696	23	0.764706	17	0.021645	462	0.239669	121	0.566038	159	0.803922	255	14	0.514108	0.329485	0.844646
817	922	chr2	33288454	33288527	DM	74	0	4	0	4	0	4	1	4		0	1	3	0.01	100					0.621622	37	2	0.480205	2.79018	0.755554
817	923	chr2	33288528	33291869	INT	3342	0.136364	22	0.826087	23	0.535714	28	1	26	0.333333	24	0.647059	34	0.0282021	851	0.109091	110	0.394872	195	0.658537	287	31	0.624979	0.656716	0.686709
817	924	chr2	33291870	33292017	DM	148	0	5	0	6	0	6	1	6	0.142857	7	0.111111	9	0.0083682	239					0.809524	42	4	1.83476	1.75141	0.426683
817	925	chr2	33292018	33293792	INT	1775	0	24	1	24	0.318182	22	1	24	0.56	25	0.962963	27	0.0233415	814	0.202703	74			0.827795	331	24	0.686354	0.530109	0.6804
817	926	chr2	33293793	33294799	DM	1007	0	14	0	14	0	12	1	13	0.0833333	12	0.363636	11	0.0025974	385	0.20339	59			0.479167	144	13	1.55803	2.01571	1.6667
817	927	chr2	33294800	33294929	CG_0	130		0		0		0		0		0		0									0	0.535681	1.595	1.12126
817	928	chr2	33294930	33295939	PU	1010	0	15	0	15	0	15	0	14	0.2	10	0.0625	16	0.0113122	442	0.075	40			0.0178571	56	13	2.03428	2.50644	2.50839
817	929	chr2	33295940	33295953	CG_0	14		0		0		0		0		0		0									0	0	0	0
817	930	chr2	33295954	33296603	DM	650	0	9	0	9	0	9	1	9	0	5	0.5	10	0.0278422	431			0.08	25	0.333333	84	7	1.17565	1.88541	1.36017
817	931	chr2	33296604	33300028	INT	3425	0.111111	27	0.821429	28	0.793103	29	1	23	0.694444	36	0.970588	34	0.0705487	893	0.158273	139	0.754941	253	0.856678	307	30	0.612635	0.268498	0.576027
817	932	chr2	33300029	33300825	DM	797	0	6	0.333333	6	0	6	1	6	0	2	0.285714	7	0.0806452	186			0.779412	68	0.857143	63	4	0.938655	0.730556	1.06101
817	933	chr2	33300826	33300860	CG_0	35		0	1	1		0	1	1	0	1	1	1									0	0	2.58598	0
928	934	chr2	71488013	71490332	INT	2320	0.136364	22	0.782609	23	0.5	22	1	20	0.72	25	0.95	20	0.0266106	714	0.636364	33	0.804545	220	0.892308	260	24	0.47562	0.747993	0.525142
928	935	chr2	71490333	71490774	PU	442	0	8	0	9	0	9	0	8	0	2	0.5	8	0.0124481	241					0.428571	7	7	2.5751	1.37019	1.91287
928	936	chr2	71490775	71493364	INT	2590	0.0909091	11	0.6	10	0.545455	11	1	9	0.6	10	0.8	15	0.0734127	504			0.756345	197	0.870647	201	18	0.613862	0.623865	0.538338
928	937	chr2	71493365	71494516	PU	1152	0	18	0	22	0	25	0	14	0	8	0.0769231	13	0.00148368	674			0.25	56	0.124088	137	26	2.57218	2.86979	3.45838
928	938	chr2	71494517	71494617	CG_0	101		0	0	1		0	0	1		0		0									0	1.29091	1.84848	1.00617
931	939	chr2	71575856	71582435	INT	6580	0.348485	66	1	67	0.842857	70	0.969231	65	0.732558	86	0.930556	72	0.0869565	2438	0.304636	151	0.829085	667	0.85732	806	74	0.448067	0.325241	0.542695
931	940	chr2	71582436	71583611	PU	1176	0	21	0	19	0	22	0	22	0	22	0.483871	31	0.0327869	793			0.303797	79	0.130769	130	20	2.22591	2.12136	3.43715
931	941	chr2	71583612	71583914	CG_0	303		0	0	1		0	0	1		0	0	1									0	1.84971	1.84848	2.7831
1196	942	chr2	152002668	152002700	CG_0	33		0		0		0		0		0		0									0	1.47054	0	1.34677
1196	943	chr2	152002701	152003703	DM	1003	0	34	0	31	0	31	1	29	0.142857	7	0.6	25	0.00225734	886			0.157143	70	0.53271	214	32	3.12941	2.35154	0.936626
1196	944	chr2	152003704	152003777	CG_0	74		0	0	1		0	1	1		0		0									0	1.36724	2.18596	1.24887
1198	945	chr2	152552277	152552449	CG_0	173		0		0		0		0		0		0									0	1.33366	2.33619	0.667953
1198	946	chr2	152552450	152555573	DM	3124	0	41	0	42	0.0217391	46	1	42	0.607143	28	0.83871	31	0.0301047	1528	0.181818	110	0.704545	176	0.872852	582	48	1.47863	1.59376	0.605701
1198	947	chr2	152555574	152560297	INT	4724	0.478261	23	0.956522	23	0.952381	21	1	20	0.5	8	0.882353	17	0.0806452	682	0.142857	7	0.662921	178	0.818966	232	27	0.493974	0.737577	0.601717
1198	948	chr2	152560298	152560597	DM	300	0	9	0	9	0	9	1	9	0.1	10	0.625	8	0.0159363	251	0	68	0.146341	41	0.505747	87	7	0.75012	1.73782	1.75568
1198	949	chr2	152560598	152560628	CG_0	31		0		0		0		0		0		0									0	0.958111	0	0
1198	950	chr2	152560629	152561335	PU	707	0	26	0	36	0	28	0	27	0.333333	3	0.05	20	0.00358423	558	0	15	0.0243902	41			36	1.55722	1.08052	3.70385
1198	951	chr2	152561336	152561737	INT	402	0	6	0.333333	6	0.125	8	1	8	0	3	0.125	8	0.0228137	263	0	53	0.307692	78	0.285714	49	8	0.593502	0.904106	1.76862
1198	952	chr2	152561738	152563618	PU	1881	0	70	0	68	0	72	0	63	0.047619	63	0	27	0.0233892	2266	0	43	0.0982143	112	0.0476923	650	72	1.45427	1.49351	2.91182
1198	953	chr2	152563619	152563676	CG_0	58		0	0	1		0	0	1		0		0									0	1.81535	3.33047	2.17396
1210	954	chr2	154242651	154246882	INT	4232	0.487179	39	0.9	40	0.65	40	0.918919	37	0.631579	38	0.810811	37	0.0368715	895	0.328467	137	0.741818	275	0.867347	490	41	0.815286	0.56164	1.00788
1210	955	chr2	154246883	154248628	DM	1746	0	13	0	12	0	13	1	10	0.6	5	0.0833333	12	0.026616	263	0.0740741	27	0.461538	52	0.804196	143	11	1.20515	1.00226	2.40276
1210	956	chr2	154248629	154252007	INT	3379	0.0588235	17	0.941176	17	0.526316	19	1	20	0.772727	22	0.954545	22	0.0378007	582			0.735537	242	0.887906	339	23	0.844569	1.00775	1.00713
1210	957	chr2	154252008	154254127	PU	2120	0.0217391	46	0	44	0	47	0	48	0.147059	34	0.0416667	24	0.006628	1207			0.0649351	77	0.0297767	403	53	2.17043	1.76379	3.33018
1210	958	chr2	154254128	154254374	INT	247	0	2	0	2	0	2	1	2	0	3	1	1	0	84			0.375	8	0.875	8	2	1.84924	2.06728	0.867755
1256	959	chr2	162856904	162857244	INT	341	0.333333	3	1	1	0.25	4	1	2	0.6	5	0.75	4	0.101562	128	0.2	30	0.617647	68	0.94	50	4	1.96864	0.824114	0.377097
1256	960	chr2	162857245	162859698	DM	2454	0	18	0	16	0	14	1	19	0.666667	15	0.681818	22	0.0976616	727	0.204545	44	0.561497	187	0.904306	209	19	2.46613	1.99915	0.622583
1256	961	chr2	162859699	162860933	INT	1235	0.25	4	1	5	0.666667	6	1	5	0.333333	6	0.875	8	0.193333	150			0.615385	26	0.95	40	6	0.889024	0.437815	0.318978
1257	962	chr2	162877048	162877079	CG_0	32		0		0		0		0		0		0									0	1.903	0	0
1257	963	chr2	162877080	162879987	DM	2908	0	27	0	27	0	27	1	25	0.15	20	0.875	24	0.00742312	943	0.125	48	0.5	10	0.6917	253	26	2.09976	2.11861	0.920864
1257	964	chr2	162879988	162880010	CG_0	23		0		0		0		0	0	1		0									0	0	0	0
1257	965	chr2	162880011	162881305	PU	1295	0	96	0	96	0	95	0	90	0.125	8	0	19	0.0134107	2759	0.027027	74			0.0313765	988	94	2.84018	2.13134	3.3115
1257	966	chr2	162881306	162881356	CG_0	51		0		0		0		0	0	1		0									0	0	0	0
1257	967	chr2	162881357	162882652	DM	1296	0	24	0	24	0	22	1	25	0.0769231	13	0.703704	27	0.0114841	1132	0	34	0.304348	92	0.773234	269	23	1.48751	0.960524	0.668572
1257	968	chr2	162882653	162883472	INT	820	0	9	0.7	10	0	10	1	7	0.166667	6	0.875	8	0.0027027	370	0.09375	64	0.711864	118	0.914573	199	13	0.972553	0.617288	0.581982
1257	969	chr2	162883473	162888874	DM	5402	0.0147059	68	0	70	0.0461538	65	1	72	0.388889	54	0.892308	65	0.0337662	2310	0.201923	104	0.665049	618	0.910633	884	76	1.6469	1.68749	0.566428
1257	970	chr2	162888875	162891335	INT	2461	0.0416667	24	1	27	0.846154	26	1	25	0.666667	18	0.928571	28	0.145545	1010			0.896774	155	0.92429	317	27	0.477048	0.745117	0.456834
1257	971	chr2	162891336	162893046	DM	1711	0	18	0.0555556	18	0.153846	13	1	19	0.75	24	0.954545	22	0.0166163	662			0.728	125	0.934783	230	17	1.23229	1.25214	0.308177
1257	972	chr2	162893047	162893236	CG_0	190		0	0	1		0	1	1	0	1	1	1									0	1.50885	2.36408	0.619304
1279	973	chr2	165981373	165981376	CG_0	4		0		0		0		0		0		0									0	0	0	3.77959
1279	974	chr2	165981377	165981733	PU	357	0	15	0	15	0	15	0	15	0	7	0.333333	9	0.0147059	612			0.0833333	24	0.343284	67	13	1.64546	1.1548	2.04918
1279	975	chr2	165981734	165981765	CG_0	32		0		0		0		0		0	0	1									0	0.936065	0	0
1279	976	chr2	165981766	165983414	DM	1649	0	10	0	11	0	10	1	7	1	6	1	5	0.013245	302			0.813559	59	0.810811	74	10	1.89894	1.89083	0.991597
1279	977	chr2	165983415	165983444	CG_0	30		0	0	1		0	1	1		0	1	1									0	2.77508	4.21061	0
1300	978	chr2	168589688	168589783	CG_0	96		0		0		0		0		0		0									0	0.686047	1.49798	2.2369
1300	979	chr2	168589784	168593319	PU	3536	0.00628931	159	0	163	0	165	0	159	0	55	0.0192308	104	0.0141926	4298	0.0381166	446	0.0389105	257	0.0245133	1387	185	1.88536	1.13013	3.30768
1300	980	chr2	168593320	168593452	CG_0	133		0		0		0		0		0		0									0	0.525552	0.729837	1.54338
1300	981	chr2	168593453	168594028	DM	576	0	7	0	7	0	7	1	7	0.5	4	0.75	8	0.00398406	251	0.25	16	0.536232	69	0.726415	106	5	0.592053	0.935256	0.980152
1300	982	chr2	168594029	168594745	INT	717	0	10	1	9	0	9	1	9	0.428571	7	1	9	0.0182371	329			0.598039	102	0.790476	105	10	0.362136	0.891402	0.512192
1300	983	chr2	168594746	168595364	DM	619	0	11	0	11	0	11	1	10	0.714286	14	0.833333	6	0.00894855	447			0.285714	98	0.742857	105	9	0.959242	1.50548	0.92987
1300	984	chr2	168595365	168604990	INT	9626	0.64557	79	0.92	75	0.886076	79	1	79	0.762712	59	0.882979	94	0.111996	2259			0.714744	624	0.874257	1010	99	0.379151	0.348153	0.448996
1300	985	chr2	168604991	168605435	DM	445	0	5	0	5	0.75	4	1	5	0.5	2	0.6	5	0.0609756	164			0.733333	30	0.745455	55	3	0.409666	0.478808	0.29738
1300	986	chr2	168605436	168605447	CG_0	12		0		0		0		0	1	1	1	1									0	0	0	0
1300	987	chr2	168605448	168605854	PU	407	0	9	0	9	0	9	0	9	0	8	0	11	0.162281	228			0.369565	46	0.0434783	23	7	1.05458	0.281158	2.61608
1300	988	chr2	168605855	168606222	INT	368	0.25	8	0.75	8	0	8	1	8	0.230769	13	0.583333	12	0.121771	271	0.714286	7	0.4	35	0.546296	108	8	0.905809	2.11491	2.1116
1300	989	chr2	168606223	168606414	DM	192	0	6	0	6	0	6	1	6	0	3	0.166667	6	0.230392	204	0.378378	37			0.388889	18	4	1.24486	1.90176	0.614049
1300	990	chr2	168606415	168616161	INT	9747	0.778761	113	0.971963	107	0.981818	110	1	92	0.723577	123	0.905109	137	0.187447	3521	0.432624	282	0.807611	946	0.882603	1414	119	0.330977	0.334061	0.482473
1300	991	chr2	168616162	168617122	DM	961	0	8	0	9	0	8	1	9	0.166667	6	0.285714	14	0.0925926	216	0.333333	15	0.442308	52	0.205479	73	7	1.60293	2.42604	2.54176
1300	992	chr2	168617123	168617170	CG_0	48		0	0	1		0	1	1		0		0									0	1.78051	2.2169	0
1392	993	chr3	9641461	9641636	CG_0	176		0		0		0		0		0		0									0	0.413713	0	1.1094
1392	994	chr3	9641637	9642676	DM	1040	0	11	0	12	0	12	1	11	0.25	12	0.818182	11	0.0423163	449			0.612903	31	0.77193	57	10	2.40587	1.85215	0.666925
1392	995	chr3	9642677	9643621	INT	945	0	6	1	6	1	6	1	6	0.75	8	1	8	0.0615385	130			0.787879	99	0.932203	59	6	0.519012	0.875025	0.281655
1392	996	chr3	9643622	9644472	DM	851	0	9	0	8	1	9	1	9	0.8	5	1	11	0.0531915	188			0.586207	29	0.794643	112	7	0.694363	0.270008	0.504827
1392	997	chr3	9644473	9646258	INT	1786	0	8	1	8	1	9	1	5	0.571429	14	1	13	0.117925	212			0.867925	53	0.883333	60	9	0.849459	1.12221	0.484652
1392	998	chr3	9646259	9647348	DM	1090	0	16	0	16	0.125	16	1	16	0.272727	11	0.944444	18	0.0245747	529	0.0272109	147	0.693548	62	0.783251	203	14	1.70144	1.93055	0.458191
1392	999	chr3	9647349	9648072	INT	724	0	9	1	9	0.666667	9	1	9	0.833333	12	1	13	0.164875	279	0.0169492	59	0.673684	95	0.863248	117	9	0.359036	0.164733	0.357717
1392	1000	chr3	9648073	9649552	DM	1480	0	19	0	17	0	20	1	17	0.428571	21	0.9	20	0.103757	559	0.529412	34	0.628788	132	0.752066	121	18	1.04708	0.823123	0.600469
1392	1001	chr3	9649553	9655131	INT	5579	0	45	0.906977	43	0.869565	46	1	43	0.766667	30	0.87234	47	0.206337	1294			0.739927	273	0.883905	379	48	0.828064	0.716843	0.86524
1480	1002	chr3	34544904	34545068	CG_0	165		0		0		0		0		0		0									0	0	0	0.693646
1480	1003	chr3	34545069	34546524	PU	1456	0	23	0	24	0	27	0	27	0.0714286	28	0.176471	34	0.0221566	677			0.144828	290	0.228814	118	25	0.98809	0.732588	2.00302
1480	1004	chr3	34546525	34546656	INT	132	0	2	1	2	1	2	0	2	0.6	5	0.666667	3	0.129032	31			0.592593	27	0.5	24	2	0.734847	0	1.1094
1480	1005	chr3	34546657	34553266	PU	6610	0	284	0	294	0	296	0	240	0.0504202	119	0.0506329	158	0.00940734	6378	0.0563674	479	0.0394432	862	0.0221061	2488	323	1.73939	1.22535	2.82993
1480	1006	chr3	34553267	34553511	INT	245	0	1	0	1	0	1		0	0	1	0.5	2	0.304348	23	0.04	25	0.181818	11			1	0.441341	0.778117	1.16821
1482	1007	chr3	34633687	34634032	INT	346	0	2	0.5	2	0.5	2	1	1	0	1	1	2	0.03125	64			0.909091	11	0.933333	15	2	1.78641	1.33264	0.372293
1482	1008	chr3	34634033	34634653	DM	621	0	8	0	8	0	8	1	8	0.2	10	1	12	0	242			0.454545	55	0.730435	115	6	1.52732	1.35119	0.727823
1482	1009	chr3	34634654	34653919	INT	19266	0.136612	183	0.946524	187	0.840426	188	1	164	0.762821	156	0.90404	198	0.0314286	5950	0.137019	416	0.754614	1463	0.876902	2169	202	0.667737	0.508666	0.417644
1482	1010	chr3	34653920	34656673	DM	2754	0	35	0.111111	36	0.0540541	37	1	25	0.266667	30	0.636364	22	0.0189873	948			0.418605	172	0.653846	338	39	1.39158	1.45887	0.548291
1482	1011	chr3	34656674	34656741	CG_0	68		0		0		0		0	0	1	1	1									0	2.15001	0	0.806539
1482	1012	chr3	34656742	34656937	PU	196	0	10	0	10	0	10	0	10	0	9		0	0.0152672	262			0.0555556	36	0.025641	78	8	3.27029	3.17673	2.21352
1482	1013	chr3	34656938	34657187	INT	250		0		0	0	1		0	0	1	0	1	0	16							1	2.938	2.47349	2.02004
1482	1014	chr3	34657188	34660320	DM	3133	0	46	0.0869565	46	0	46	1	36	0.204545	44	0.9375	48	0.0232975	1674	0.166667	60	0.603352	179	0.733161	386	44	1.52356	1.719	0.475255
1482	1015	chr3	34660321	34660705	INT	385	0	4	0	4	0	4		0	0.2	5	0.8	5	0.0275229	109			0.285714	7	0.5625	16	4	2.96938	2.74128	0.842984
1607	1016	chr3	88375442	88375893	INT	452	0	2	1	2	0	2	1	2	1	3	0.666667	3	0.23913	46			0.625	8	0.714286	7	2	2.28674	2.10223	1.93247
1607	1017	chr3	88375894	88377354	DM	1461	0	7	0	6	0	7	1	5	0	5	0.8	10	0.0531915	188			0.44	50	0.75	44	5	2.3676	1.5151	1.78254
1607	1018	chr3	88377355	88379571	INT	2217	0	14	0.785714	14	0	14	1	8	0.619048	21	1	18	0.027027	296			0.678788	165	0.934524	168	17	0.91321	0.839979	0.29835
1607	1019	chr3	88379572	88379933	DM	362	0	4	0	4	0	4	1	4	0	3	0.5	4	0.0923077	130			0.461538	39	0.844444	45	2	2.75106	2.21063	1.57035
1607	1020	chr3	88379934	88380083	CG_0	150		0	0	1		0	1	1		0		0									0	0.981261	0	0.42175
1626	1021	chr3	95455034	95455139	CG_0	106		0		0		0		0		0		0									0	1.5509	0	0.971585
1626	1022	chr3	95455140	95456884	DM	1745	0	26	0	26	0	26	1	25	0.588235	17	1	24	0.0192878	674	0.257143	35	0.53012	83	0.758308	331	24	1.69042	1.70415	0.36947
1626	1023	chr3	95456885	95456908	CG_0	24		0		0		0		0		0		0									0	0	0	0
1626	1024	chr3	95456909	95457773	PU	865	0	12	0	12	0	15	0	10	0.0714286	14	0.571429	14	0.0136187	514	0.133333	30	0.0294118	34	0.0420168	119	14	2.29845	2.08397	1.58591
1626	1025	chr3	95457774	95457808	CG_0	35		0		0		0		0		0	0	1									0	1.41686	0	0
1626	1026	chr3	95457809	95458387	DM	579	0	7	0	8	0	8	1	8	0.2	5	0.636364	11	0.0136519	293	0.1	40	0.267606	71	0.545455	55	6	0.970152	1.04177	0.337882
1626	1027	chr3	95458388	95462069	INT	3682	0.0952381	21	0.809524	21	0.809524	21	1	19	0.588235	17	0.95	20	0.0630631	666	0.136364	44	0.8	250	0.875	240	21	0.709287	0.756808	0.542491
1626	1028	chr3	95462070	95464202	PU	2133	0	161	0	166	0	132	0	169	0.047619	42	0.0625	96	0.00695479	4026	0.00952381	210	0.0179372	223	0.0306905	1955	173	1.89787	1.3092	3.26963
1626	1029	chr3	95464203	95464556	CG_0	354		0		0		0		0	0	1	0	1									0	0.498549	0.992434	0.364859
1626	1030	chr3	95464557	95468256	DM	3700	0	26	0	25	0	27	1	24	0.129032	31	0.875	40	0.0962199	873			0.363208	212	0.755319	282	25	1.27607	1.23212	0.54029
1626	1031	chr3	95468257	95468269	CG_0	13		0	0	1		0	1	1		0		0									0	1.69961	2.95168	2.29804
1629	1032	chr3	96380383	96380411	CG_0	29		0		0		0		0		0		0									0	2.0084	0	1.46273
1629	1033	chr3	96380412	96381891	DM	1480	0	29	0	29	0	31	1	30	0.388889	18	0.473684	19	0.208626	997			0.768657	134	0.756219	402	29	2.77508	2.56346	2.95329
1629	1034	chr3	96381892	96382115	INT	224		0	0	2	0	2		0		0	1	1	0.166667	36					0.75	8	3	0.83417	1.74232	0.29558
1630	1035	chr3	96479158	96479339	INT	182	0	1	0	1	0	1		0	0	1	1	2	0	48					0.583333	12	1	0.401807	1.28897	0.355975
1630	1036	chr3	96479340	96479848	DM	509	0	3	0	4	0	5	1	5	0	4	0.666667	9	0.0184049	163			0.521739	23	0.705882	17	3	2.54179	2.40634	0.926438
1630	1037	chr3	96479849	96482224	INT	2376	0	14	0.894737	19	0.47619	21	1	20	0.8	15	0.904762	21	0.0721649	679			0.727778	180	0.890909	275	22	0.952206	0.634934	0.716411
1630	1038	chr3	96482225	96482715	DM	491	0	5	0	6	0	9	1	8	0	3	1	4	0.145631	309			0.7	20	0.688172	93	7	0.874458	0.919755	0.698126
1630	1039	chr3	96482716	96482991	CG_0	276		0		0		0		0		0		0									0	0.509504	0.397581	0.453204
1630	1040	chr3	96482992	96483720	PU	729	0	10	0	9	0	10	0	10	0	8	0	4	0.0786517	267			0.0714286	28	0.342857	70	8	1.69824	1.81669	1.52927
1630	1041	chr3	96483721	96484229	INT	509	0	4	0	4	0	6	1	3	0.571429	7	0.8	5	0.141304	184			0.36	25	0.349206	63	6	1.02398	0.75549	1.32248
1630	1042	chr3	96484230	96484669	PU	440	0	7	0	7	0	8	0	9	0	6	1	2	0.18	200					0.191781	73	8	1.25994	0.84489	2.57955
1630	1043	chr3	96484670	96484864	INT	195		0	0	1	0	2	0	1		0	0	1	0.341463	41							2	0.925432	2.19937	2.29804
1658	1044	chr3	103008304	103011052	INT	2749	0.115385	26	1	27	0.96	25	1	25	0.75	24	1	20	0.0256776	701	0.283951	162	0.746631	371	0.853211	327	27	0.757911	0.499922	0.289637
1658	1045	chr3	103011053	103011194	DM	142	0	4	0	4	0	4	1	4	0	5	0.666667	3	0.0707071	99	0.129032	31	0.217391	23	0.644068	59	2	0.693716	0.693069	0.780194
1658	1046	chr3	103011195	103011768	INT	574	0	3	0	2	0	3		0	0.333333	3	0.5	4	0.030303	99	0.142857	7	0	8	0.5	12	3	2.19033	1.57695	0.982628
1658	1047	chr3	103011769	103012106	PU	338	0	6	0	6	0	6	0	6	0	3	0	7	0	156	0.2	20	0.0526316	19	0.176471	17	4	3.51884	2.62805	2.68365
1658	1048	chr3	103012107	103019058	INT	6952	0.66	50	0.938776	49	0.923077	52	1	47	0.725	40	0.857143	49	0.0283843	1832	0.08	75	0.704348	460	0.882075	636	52	0.712813	0.670892	0.525648
1732	1049	chr3	129247012	129248037	INT	1026	0	11	0.727273	11	0.909091	11	1	11	0.5	12	1	13	0.012605	238	0.318182	44	0.802632	76	0.991736	121	11	1.66214	1.43675	0.482473
1732	1050	chr3	129248038	129248781	DM	744	0	7	0	5	0.571429	7	1	5	0.6	10	0.875	8	0	216	0.318182	22	0.75	80	0.854839	62	6	1.60533	0.770823	0.49646
1732	1051	chr3	129248782	129251832	INT	3051	0	23	0.923077	26	0.448276	29	1	17	0.923077	39	1	41	0.0208092	865	0.404762	42	0.858491	424	0.955414	314	34	0.940798	1.1782	0.486097
1732	1052	chr3	129251833	129252738	DM	906	0	10	0	14	0	15	1	9	0.357143	14	0.882353	17	0.00810811	370	0.0703125	128	0.715385	130	0.865248	141	13	2.27462	1.81277	0.224845
1732	1053	chr3	129252739	129254579	INT	1841	0	27	0.857143	21	0.333333	21	1	15	0.236842	38	0.978261	46	0.0387481	671	0.0909091	110	0.682081	173	0.887283	346	31	1.00009	1.13042	0.221561
1732	1054	chr3	129254580	129255909	DM	1330	0	16	0	16	0	14	1	15	0.142857	14	0.888889	18	0.00253807	394	0	46	0.494118	85	0.807018	114	15	2.87353	2.45351	0.756438
1732	1055	chr3	129255910	129260587	INT	4678	0.119403	67	1	67	0.941176	68	1	64	0.784615	65	0.931507	73	0.0212672	2257	0.141304	92	0.8288	625	0.935849	795	68	0.822477	0.553862	0.510578
1732	1056	chr3	129260588	129261057	DM	470	0	11	0	11	0	11	1	11	0.5	10	1	7	0	316			0.846154	52	0.955882	68	9	2.33395	1.31651	0.624651
1732	1057	chr3	129261058	129261362	INT	305	0	7	1	7	0.142857	7	1	7	0.875	8	0.923077	13	0	182			0.769231	52	0.950413	121	7	2.27288	1.44507	0.87575
1744	1058	chr3	133181431	133181613	CG_0	183		0		0		0		0		0		0									0	2.36521	2.40788	1.07949
1744	1059	chr3	133181614	133182154	DM	541	0	5	0	5	0	5	1	5	1	2	1	3	0.178862	123			0.866667	15	0.84375	32	3	3.47275	2.90207	0.73033
1744	1060	chr3	133182155	133187401	INT	5247	0.0540541	37	0.972973	37	0.75	36	1	29	0.8	40	0.923077	39	0.292596	1121	0.309392	181	0.855556	360	0.906752	311	40	0.836221	0.56951	0.432374
1744	1061	chr3	133187402	133189331	DM	1930	0	16	0	15	0.375	16	1	16	0.642857	14	0.95	20	0.0576577	555	0.0833333	12	0.925373	134	0.917949	195	14	3.32119	1.87858	0.453607
1744	1062	chr3	133189332	133195234	INT	5903	0	29	0.787879	33	0.405405	37	1	27	0.596154	52	0.907407	54	0.0349854	1029	0.0860215	93	0.776882	372	0.866438	292	44	0.631859	0.589196	0.26117
1744	1063	chr3	133195235	133197372	DM	2138	0	26	0	27	0	25	0.833333	18	0.210526	19	0.5625	32	0.00878294	797	0.0683761	117	0.631902	163	0.569106	246	25	3.10897	2.75157	1.0004
1744	1064	chr3	133197373	133197648	CG_0	276		0	0	1		0	0	1		0		0									0	2.79282	2.81325	1.07535
1749	1065	chr3	135208956	135209010	CG_0	55		0		0		0		0		0		0									0	2.88294	2.88147	0
1749	1066	chr3	135209011	135210576	DM	1566	0	22	0	25	0	29	1	25	0.142857	21	0.939394	33	0.0902439	820			0.835749	207	0.847107	242	27	3.91911	3.12387	1.22249
1749	1067	chr3	135210577	135210744	CG_0	168		0	0	1		0	1	1	0	1		0									0	1.45398	1.03037	0
1973	1068	chr4	55469259	55476756	INT	7498	0.414634	41	0.857143	42	0.785714	42	1	33	0.804348	46	0.82	50	0.0385627	1141	0.148148	27	0.749254	335	0.843373	498	48	0.595133	0.663557	0.384799
1973	1069	chr4	55476757	55479054	DM	2298	0	24	0	24	0	19	1	24	0.375	16	0.25	16	0.0100604	497			0.380952	42	0.684729	203	29	2.44322	2.21985	1.45993
1973	1070	chr4	55479055	55484128	INT	5074	0.210526	19	0.944444	18	1	16	1	19	0.789474	19	0.846154	13	0.00493421	608			0.75	152	0.918269	208	27	0.529583	0.618277	0.466176
1973	1071	chr4	55484129	55490998	DM	6870	0.0188679	53	0.0943396	53	0.210526	57	1	56	0.829268	41	0.84375	32	0.0337458	1778	0.113636	44	0.694362	337	0.865443	654	72	1.79208	1.70886	0.508516
1973	1072	chr4	55490999	55491081	CG_0	83		0	0	1		0	1	1		0		0									0	3.12872	1.03922	3.06415
2076	1073	chr4	98507649	98514709	INT	7061	0.176471	68	0.924242	66	0.647059	68	1	68	0.666667	48	0.972603	73	0.0349367	1975	0.204167	240	0.810127	395	0.869324	903	75	1.9686	1.57143	0.474582
2152	1074	chr4	118743867	118743941	INT	75		0		0	0	1	0	1		0		0	0.2	20							1	1.11705	2.50351	1.89391
2152	1075	chr4	118743942	118745017	PU	1076	0	28	0	22	0	30	0	17	0	27	0.103448	29	0.0720131	611	0.214286	112	0.0483871	62	0.047619	189	28	3.35925	2.79522	3.98331
2152	1076	chr4	118745018	118745063	CG_0	46		0		0		0		0		0		0									0	0.709592	0	1.07535
2152	1077	chr4	118745064	118745666	DM	603	0	29	0	29	0	26	1	29	0.136364	22	0.142857	7	0.0652174	552	0.0961538	52			0.103226	155	27	1.89304	2.2558	2.90763
2152	1078	chr4	118745667	118745786	INT	120	0	4	0	1	0	1		0		0		0	0.0759494	79							5	2.96705	3.39056	4.02501
2175	1079	chr4	123300547	123300554	CG_0	8		0		0		0		0		0		0									0	0	0	0
2175	1080	chr4	123300555	123301285	DM	731	0	8	0	9	0.111111	9	1	9	0.125	8	0.928571	14	0.0690691	333			0.627451	51	0.907692	65	7	1.64107	0.677172	0.431224
2175	1081	chr4	123301286	123301772	CG_0	487		0		0		0		0		0	1	1									0	1.38974	0.92533	1.6284
2175	1082	chr4	123301773	123302197	PU	425	0	7	0	7	0	7	0	7	0	6	0	9	0.0336134	238			0.166667	30	0.325	40	5	3.09834	1.7078	2.87806
2175	1083	chr4	123302198	123302393	CG_0	196		0		0		0		0	0	1	0	1									0	1.22774	2.04532	1.02818
2175	1084	chr4	123302394	123302826	DM	433	0	7	0	7	0	7	1	7	0	8	0.666667	6	0.0248963	241			1	10	0.816667	60	5	2.42954	2.21428	0.556317
2175	1085	chr4	123302827	123303179	CG_0	353		0	0	1		0	1	1		0		0									0	1.86764	1.16377	0.783605
2192	1086	chr4	125211671	125211672	CG_0	2		0		0		0		0		0		0									0	0	0	0
2192	1087	chr4	125211673	125212791	DM	1119	0	22	0.136364	22	0	20	1	22	0.142857	7	0.2	15	0.030303	528			0.395062	81	0.139535	43	20	1.89384	2.17688	2.28359
2192	1088	chr4	125212792	125222429	INT	9638	0.208	125	0.806452	124	0.711864	118	1	119	0.586957	46	0.846154	65	0.105754	3111			0.70068	735	0.834957	1745	142	0.653622	0.636234	0.879899
2192	1089	chr4	125222430	125223449	DM	1020	0	19	0.105263	19	0.0526316	19	1	19	0.0833333	12	0.615385	13	0.060241	498			0.119048	42	0.843373	83	18	1.73156	1.80317	1.86651
2205	1090	chr4	126875757	126875839	CG_0	83		0		0		0		0		0		0									0	1.79278	2.05843	1.15529
2205	1091	chr4	126875840	126877168	DM	1329	0	30	0	30	0	30	1	28	0.2	15	0.923077	13	0.0322581	837			0.636364	11	0.5	170	28	2.02811	1.98742	1.22734
2205	1092	chr4	126877169	126878224	INT	1056	0	13	0.923077	13	0	12	1	11	0.285714	7	1	9	0.013289	301			0.8	35	0.866667	120	19	1.28638	1.41067	0.132858
2205	1093	chr4	126878225	126878995	DM	771	0	13	0.153846	13	0	11	1	12	0.785714	14	1	11	0.0125523	478			0.671642	67	0.896396	222	12	1.09571	1.37306	0.673145
2205	1094	chr4	126878996	126879027	CG_0	32		0	1	1		0	1	1	1	1	1	1									0	1.49907	0	1.37387
2223	1095	chr4	130178808	130178890	CG_0	83		0		0		0		0		0		0									0	1.63817	2.05843	2.0244
2223	1096	chr4	130178891	130180114	PU	1224	0	50	0	45	0	48	0	43	0	26	0.15625	32	0.004	1250			0.0289855	69	0.0755287	331	48	3.19253	2.62092	3.35583
2223	1097	chr4	130180115	130180168	INT	54	0	1	0	1	0	1	1	1	0	1	0.333333	3	0	44			0	7	0.4	10	1	1.39158	0	1.93719
2224	1098	chr4	130195646	130195685	CG_0	40		0		0		0		0		0		0									0	0.791308	0	1.1848
2224	1099	chr4	130195686	130196480	DM	795	0	9	0	10	0.1	10	1	10	0.888889	9	0	4	0.00456621	219			0.787879	33	0.835165	91	8	1.59546	2.06851	0.596964
2224	1100	chr4	130196481	130196547	CG_0	67		0	0	1		0	1	1		0		0									0	0.904896	1.85366	0
2265	1101	chr4	137148873	137149440	INT	568	0.5	2	0	1	0	1	1	1	0.5	2	1	1	0	32			0.6875	16	0.875	16	2	1.09219	0.824482	0.923493
2265	1102	chr4	137149441	137150980	PU	1540	0	127	0	127	0	127	0	127	0.0588235	17	0.0882353	34	0.0103554	3573	0	139	0.0787402	127	0.00925926	1728	125	1.9718	1.46616	4.02208
2265	1103	chr4	137150981	137150991	CG_0	11		0		0		0		0	0	1	0	1									0	0	0	0
2265	1104	chr4	137150992	137151851	DM	860	0	14	0	14	0	15	1	15	0	7	0.5	4	0.00846262	709	0	26	0.427184	103	0.5625	192	13	0.422054	0.687941	0.43866
2265	1105	chr4	137151852	137152892	INT	1041	0	5	0	4	0	6	1	2	0.714286	7	0.857143	7	0.0222222	135			0.76	25	0.948718	39	6	0.258848	0.224349	0.371347
2265	1106	chr4	137152893	137153630	DM	738	0	6	0	6	0	6	1	6	0.6	5	0.714286	7	0.00843882	237			0.714286	49	0.903846	52	4	0.992791	1.59325	0.568617
2265	1107	chr4	137153631	137153839	CG_0	209		0	0	1		0	1	1	0	1		0									0	0.984663	0.50489	0.572787
2268	1108	chr4	137329436	137334130	INT	4695	0.30303	33	1	35	0.9	30	1	27	0.857143	28	0.933333	30	0.0380835	814	0.321839	87	0.876543	162	0.906344	331	37	0.675894	0.708575	0.594424
2268	1109	chr4	137334131	137334538	DM	408	0	10	0	9	0	10	1	10	0.7	10	0.909091	11	0.0676692	399	0.0983607	61	0.794872	78	0.928571	98	8	0.838305	0.717147	0.321547
2268	1110	chr4	137334539	137347538	INT	13000	0.263889	144	1	145	0.884354	147	1	124	0.806452	124	0.88	125	0.0703313	4166	0.156069	346	0.746269	871	0.854441	1745	151	0.40461	0.426061	0.593905
2268	1111	chr4	137347539	137348054	DM	516	0.125	8	0	8	0	8	1	8	1	1	0.142857	7	0.0393013	229			0.818182	11	0.569444	72	6	1.40192	1.68092	0.917135
2268	1112	chr4	137348055	137351628	INT	3574	0.0731707	41	0.883721	43	0.8	40	1	30	0.628571	35	0.84375	32	0.0191235	1255			0.756667	300	0.861364	440	46	0.38135	0.477211	0.513518
2268	1113	chr4	137351629	137351913	DM	285	0	18	0	18	0	18	1	18	0	6	0.0625	16	0.0180505	554					0.044586	314	16	0.780582	0.942483	2.07615
2268	1114	chr4	137351914	137351921	CG_0	8		0		0		0		0		0	0	1									0	0	0	0
2268	1115	chr4	137351922	137352550	PU	629	0	61	0	61	0	49	0	61	0	2	0	3	0.0134014	1567					0.0106132	848	59	1.69165	1.17188	3.537
2268	1116	chr4	137352551	137355964	INT	3414	0.25641	39	0.925	40	0.875	40	1	37	0.928571	28	0.666667	27	0.0146386	1093			0.75	216	0.783505	388	41	0.505349	0.737201	0.728074
2268	1117	chr4	137355965	137357211	DM	1247	0	27	0	27	0	24	1	20	0.25	8	0.888889	9	0.0177778	675			0.644231	104	0.68	150	26	0.40938	1.08654	0.4079
2268	1118	chr4	137357212	137357242	CG_0	31		0		0		0		0		0		0									0	0	0	0
2268	1119	chr4	137357243	137357569	PU	327	0	6	0	6	0	6	0	6	0	3		0	0.023622	127			0	7	0.227273	22	4	2.32823	1.98036	0.951994
2268	1120	chr4	137357570	137357766	INT	197	0	2	0	2	0	2	1	1		0	0.5	4	0.0526316	19							2	0.91848	1.87469	0.331753
2273	1121	chr4	138000554	138000644	INT	91	1	1		0	0	1	1	1	0	2		0	0	31			0.470588	17	0.666667	15	1	0.715738	0	1.42175
2273	1122	chr4	138000645	138001488	DM	844	0	15	0	15	0	15	1	15	0.142857	14	0.666667	3	0.207627	472			0.491525	59	0.575949	158	13	1.92783	2.00327	2.6439
2273	1123	chr4	138001489	138003258	INT	1770	0.666667	33	1	33	0.818182	33	1	33	0.407407	27	0.793103	29	0.0954545	660			0.581818	110	0.702479	363	33	0.319243	0.800872	0.488369
2273	1124	chr4	138003259	138003601	PU	343	0	9	0	9	0	8	0	9	0	6	0	4	0.041841	239			0	14	0.0263158	38	7	1.38897	1.34023	3.14895
2273	1125	chr4	138003602	138005070	INT	1469	0.0454545	22	0.846154	26	0.454545	22	1	20	0.347826	23	0.75	16	0.00582524	515			0.694444	36	0.58156	141	27	0.601477	0.619679	1.3366
2273	1126	chr4	138005071	138005868	DM	798	0	7	0	7	0	7	1	8	0.5	6	0.666667	6	0.0775862	116			0.296296	27	0.65625	96	6	1.3438	1.51884	0.328034
2273	1127	chr4	138005869	138006368	INT	500	0.142857	7	1	7	0.333333	6	1	7	0.833333	6	1	3	0.0277778	180					0.807229	83	7	0.766737	0.907461	1.15211
2291	1128	chr4	140826072	140826128	CG_0	57		0		0		0		0		0		0									0	1.01825	1.34278	0.921098
2291	1129	chr4	140826129	140827604	DM	1476	0.259259	27	0.107143	28	0	23	1	27	0.444444	18	0.6	15	0.0654506	932	0.289474	76	0.423077	52	0.683824	408	33	0.857444	1.16734	1.11985
2291	1130	chr4	140827605	140829127	INT	1523	0.227273	22	0.714286	21	0.583333	24	1	20	0.272727	11	0.75	20	0.0212072	613	0.2	50	0.522727	88	0.89916	238	26	0.546511	0.941119	0.850092
2291	1131	chr4	140829128	140829516	PU	389	0	16	0	15	0	15	0	17	0	8	0	2	0.00505051	396	0	49	0.0210526	95	0.0726257	179	15	1.66847	1.59748	3.58476
2291	1132	chr4	140829517	140829718	INT	202	0.333333	6	0.833333	6	0.5	6	1	6	0.571429	7	1	2	0.00623053	321	0	7			0.88	75	6	1.29091	1.45109	1.59318
2291	1133	chr4	140829719	140829799	DM	81	0	5	0	5	0	5	1	5	0.666667	3	0.333333	3	0.0195122	205			0.717949	39	0.84	75	3	0	0	0.703808
2291	1134	chr4	140829800	140830537	INT	738	0.5	10	1	9	0.5	4	1	7	0.833333	6		0	0.0702479	242			0.733333	15	0.753846	130	10	0.439794	0.872355	1.02518
2291	1135	chr4	140830538	140830899	DM	362	0.3125	16	0	16	0.125	16	1	16	0.727273	11	0.25	4	0.0479167	480			0.142857	7	0.654255	188	14	0.64629	0.312569	1.93129
2291	1136	chr4	140830900	140835101	INT	4202	0.210526	57	0.915254	59	0.83871	62	1	56	0.722222	36	0.863636	44	0.0205696	1896			0.630137	146	0.887612	783	65	0.676399	1.08775	0.923688
2291	1137	chr4	140835102	140835523	DM	422	0.0625	16	0	16	0.166667	12	1	16	0.25	8	0.75	4	0.0233766	385			0.912281	57	0.846847	222	14	1.07593	1.7149	0.445812
2291	1138	chr4	140835524	140835864	INT	341	0	4	1	4	0	5	1	4	0.5	4	1	1	0.0654206	107			0.888889	36	0.925926	54	5	0.514531	0.598014	0.377097
2291	1139	chr4	140835865	140836038	DM	174	0	4	0	4	0.5	2	1	4	1	2	1	3	0	49					0.636364	11	2	0.5887	0.588133	0
2291	1140	chr4	140836039	140838216	INT	2178	0.133333	15	1	14	0.666667	15	1	15	0.611111	18	0.684211	19	0.0603015	597			0.445378	119	0.844828	232	19	0.581581	1.31482	0.482896
2291	1141	chr4	140838217	140840904	DM	2688	0	33	0	31	0	31	1	28	0	15	0.466667	15	0.0308311	746			0.357143	42	0.681034	348	33	1.68129	1.88913	1.81562
2291	1142	chr4	140840905	140840922	CG_0	18		0	0	1		0	1	1	0	1		0									0	0	0	2.73535
2292	1143	chr4	141120768	141120861	CG_0	94		0		0		0		0		0		0									0	2.24213	3.71274	0.624651
2292	1144	chr4	141120862	141122420	DM	1559	0	24	0	22	0	28	1	20	0.0952381	21	0.653846	26	0.0209424	764	0.0454545	132	0.0621469	177	0.642023	257	27	1.83522	2.14619	1.07778
2292	1145	chr4	141122421	141125579	INT	3159	0.178571	28	0.814815	27	0.322581	31	1	32	0.625	32	0.807692	26	0.0282651	1026	0.0598291	117	0.777126	341	0.918812	505	36	0.530146	0.414314	0.331096
2292	1146	chr4	141125580	141126212	DM	633	0	8	0	8	0	8	1	9	0.2	5	0.857143	7	0.00330033	303	0	7	0.583333	24	0.966292	89	7	2.84535	2.40294	0.644536
2292	1147	chr4	141126213	141126477	INT	265	0	3	0	3	0	3		0	0.5	4	1	1	0	69	0.0666667	30			1	16	3	2.77508	3.10447	0.253625
2295	1148	chr4	141616653	141620884	INT	4232	0.0886076	79	0.9625	80	0.8375	80	1	81	0.754386	57	0.830189	53	0.0427604	2362	0.376147	109	0.730088	226	0.941794	1048	85	1.20922	1.03939	0.794223
2295	1149	chr4	141620885	141622063	DM	1179	0	22	0.136364	22	0	22	1	22	0.583333	12	0.952381	21	0.011544	693			0.705479	146	0.913223	242	20	1.45165	1.58761	0.332507
2295	1150	chr4	141622064	141622347	INT	284	0	5	1	5	0.8	5	1	5		0	1	2	0.0254777	157			0.75	16	0.880597	67	5	1.22515	1.34585	1.05384
2295	1151	chr4	141622348	141623671	DM	1324	0	27	0.0740741	27	0	27	1	27	0.857143	14	0.615385	26	0.0299003	602			0.69281	153	0.904605	304	25	1.29682	0.842957	0.509095
2295	1152	chr4	141623672	141625022	INT	1351	0	18	0.882353	17	0.181818	22	1	13	0.611111	18	0.769231	13	0.0363636	715			0.710145	69	0.812785	219	24	0.663646	1.15809	0.500496
2295	1153	chr4	141625023	141627553	DM	2531	0	42	0	39	0	41	1	37	0.176471	34	0.238095	21	0.0417802	1101			0.326087	92	0.238255	298	42	1.96285	2.07651	0.7692
2295	1154	chr4	141627554	141627603	CG_0	50		0	0	1		0	1	1		0		0									0	0.66404	2.17088	1.01339
2297	1155	chr4	141721916	141721965	CG_0	50		0		0		0		0		0		0									0	2.17219	1.46021	3.34595
2297	1156	chr4	141721966	141722926	PU	961	0	21	0	22	0	18	0	19	0	7	0	8	0.335616	584			0.179487	39	0.0903955	177	22	2.40274	2.54344	2.84819
2297	1157	chr4	141722927	141723197	INT	271	0	7	1	7	0.166667	6	0.833333	6	0	4		0	0.444444	54					0.481481	81	7	0.622199	0.977797	0.460362
2297	1158	chr4	141723198	141723500	DM	303	0	7	0	7	0.142857	7	1	7	1	2	0.888889	9	0.224852	169			0.347826	23	0.6	60	5	0.825082	0.366279	0.418125
2297	1159	chr4	141723501	141725465	INT	1965	0.103448	29	0.966667	30	0.857143	28	1	27	0.8125	16	0.9	20	0.22766	940	0.111111	9	0.709821	224	0.870432	301	33	0.471657	0.813639	0.720715
2297	1160	chr4	141725466	141726162	DM	697	0	10	0	10	0.222222	9	1	9	0.333333	3		0	0.228261	276	0.125	8			0.758065	62	8	1.35131	1.70558	0.595999
2297	1161	chr4	141726163	141726166	CG_0	4		0	0	1		0	1	1		0		0									0	0	0	0
2317	1162	chr4	147459254	147459270	CG_0	17		0		0		0		0		0		0									0	0	0	0
2317	1163	chr4	147459271	147461167	DM	1897	0	22	0	23	0	26	1	23	0.347826	23	0.851852	27	0.0277411	757	0.0416667	48	0.664516	155	0.744928	345	26	1.45465	1.62171	0.740908
2317	1164	chr4	147461168	147461252	CG_0	85		0		0		0		0	0	1	0	1									0	1.90714	1.02168	1.76419
2317	1165	chr4	147461253	147462397	PU	1145	0.0517241	58	0	60	0	59	0	60	0	9	0.030303	33	0.0124564	2007	0.0176991	113	0.0793651	63	0.034965	572	60	1.92892	1.24897	3.54546
2317	1166	chr4	147462398	147462763	INT	366	0	4	0.6	5	0.4	5	1	4	0.4	5	0.428571	7	0	68			0.5	38	0.727273	44	5	0.969543	1.54309	1.33957
2317	1167	chr4	147462764	147463659	DM	896	0	7	0	8	0	8	1	7	0	6	0.714286	7	0.0533981	206			0.60241	83	0.787879	66	6	1.56417	1.24388	0.596077
2317	1168	chr4	147463660	147463850	CG_0	191		0	0	1		0	1	1		0	0	1									0	1.24922	0.938855	0.341033
2354	1169	chr4	154537213	154537469	INT	257	0	2	1	2	0.5	2	1	2	1	1	1	2	0.296875	64					1	29	2	1.24161	2.61149	0.993427
2354	1170	chr4	154537470	154538064	DM	595	0	8	0	8	0	6	1	6	0.5	2	0.5	4	0.0735931	231	0	26	0.825	80	0.796296	108	6	1.96274	2.58598	2.14537
2354	1171	chr4	154538065	154538078	CG_0	14		0	0	1		0	1	1		0		0									0	1.62646	0	2.21352
2355	1172	chr4	154563584	154563863	INT	280	0	5	0.6	5	0.2	5	1	5		0	0	5	0.173913	115			0.707317	41	0.644068	59	5	1.47218	2.5088	3.41154
2355	1173	chr4	154563864	154564106	PU	243	0	4	0	4	0	4	0	4	0	1	0	2	0.13913	115					0	14	2	2.0451	2.50717	4.67373
2355	1174	chr4	154564107	154564383	INT	277	0	1	0	1	0	1	1	1		0		0	0.205128	39					0.916667	12	1	1.77681	3.39019	4.23539
2465	1175	chr5	33873714	33877148	INT	3435	0	20	0.782609	23	0.625	24	1	22	0.9	20	1	26	0.0623053	642	0.225	40	0.6875	144	0.831858	226	24	0.854618	1.15299	0.630983
2465	1176	chr5	33877149	33878310	PU	1162	0	46	0	46	0	45	0	46	0	7	0	20	0.0165794	1146			0.163265	49	0.147059	374	44	2.136	1.92163	2.24053
2465	1177	chr5	33878311	33878653	CG_0	343		0		0		0		0		0		0									0	3.81112	3.72849	3.1729
2465	1178	chr5	33878654	33880432	DM	1779	0	25	0.0384615	26	0.153846	26	1	26	0.615385	13	1	12	0.0233129	815			0.773196	97	0.75945	291	25	1.39308	2.08711	0.754562
2465	1179	chr5	33880433	33880481	CG_0	49		0	1	1		0	1	1		0	1	1									0	0.674861	1.47883	0
2510	1180	chr5	53933177	53933480	INT	304	0	3	1	3	0	3	1	3	0.166667	6	1	3	0.0531915	94			0.470588	17	0.810811	37	3	2.6525	2.24639	0.587485
2510	1181	chr5	53933481	53935288	DM	1808	0	12	0	14	0	14	1	9	0.75	16	0.714286	14	0.0324544	493			0.704082	98	0.766234	77	12	1.5317	1.37764	0.618468
2510	1182	chr5	53935289	53938318	INT	3030	0.708333	24	0.875	24	0.541667	24	1	20	0.944444	18	0.909091	22	0.0177839	731			0.837838	222	0.912281	285	24	0.735986	0.490193	0.285134
2510	1183	chr5	53938319	53938795	DM	477	0.714286	7	0	7	0	9	1	6	0.538462	13	0.777778	9	0.0571429	140			0.583333	24	0.916667	36	7	0.893578	0.794415	0.513095
2510	1184	chr5	53938796	53942920	INT	4125	0.740741	27	1	28	1	28	1	24	0.962963	27	0.857143	28	0.0447761	871			0.821101	218	0.945338	311	29	0.766737	0.801617	0.289542
2510	1185	chr5	53942921	53943557	DM	637	0.4	10	0	8	1	10	1	8	0.6	10	0.916667	12	0.0491228	285			0.634146	41	0.904762	126	8	1.10233	0.867797	0.910371
2510	1186	chr5	53943558	53946303	INT	2746	0.25	20	1	19	0.9375	16	1	16	0.705882	17	1	19	0.0168067	595			0.770701	157	0.840909	176	20	1.06045	0.871197	0.22272
2510	1187	chr5	53946304	53947278	DM	975	0	16	0	16	0	16	1	15	0.0526316	19	0.923077	13	0.0154185	454	0.111111	18	0.284615	130	0.827225	191	14	3.4688	2.91778	0.503765
2510	1188	chr5	53947279	53947327	CG_0	49		0	0	1		0	1	1		0	1	1									0	1.99357	2.66941	0
2535	1189	chr5	65255735	65255955	INT	221	0	1	0	1	0	1		0		0	1	1	0.142857	21			0.666667	12	0.833333	24	1	2.15001	2.42194	0.758213
2535	1190	chr5	65255956	65256653	DM	698	0	10	0	10	0	9	1	10		0	0.785714	14	0	307			0.557143	70	0.886792	106	8	3.49292	2.93539	0.790518
2535	1191	chr5	65256654	65256794	CG_0	141		0	0	1		0	1	1		0	1	1									0	2.30399	2.03755	1.28978
2712	1192	chr5	113758941	113759018	CG_0	78		0		0		0		0		0		0									0	1.85711	0	0
2712	1193	chr5	113759019	113760351	DM	1333	0	12	0	12	0	12	1	12	0.9	10	1	10	0.373333	375	0.454545	33	0.701754	114	0.863248	117	10	1.22491	2.14282	0.297784
2712	1194	chr5	113760352	113761023	INT	672	0.375	16	1	16	0.8125	16	1	16	0.866667	15	0.956522	23	0.352254	599	0.25	12	0.75641	156	0.91411	163	16	0.231386	0.605281	0.382026
2712	1195	chr5	113761024	113765541	DM	4518	0	114	0	113	0	112	1	112	0.363636	88	0.75	96	0.0468651	3158	0.147482	278	0.451852	540	0.445887	693	120	0.992562	0.934342	0.84832
2712	1196	chr5	113765542	113773712	INT	8171	0.276119	134	0.979021	143	0.911765	136	1	116	0.801724	116	0.868217	129	0.122024	4663	0.203704	162	0.748159	679	0.884771	1727	156	0.359031	0.425422	0.431963
2712	1197	chr5	113773713	113775339	DM	1627	0	52	0	53	0	53	1	50	0.185185	27	0.612903	31	0.0441767	1743	0.0277778	36	0.297297	148	0.327381	336	51	1.60776	1.84142	2.41144
2712	1198	chr5	113775340	113775389	CG_0	50		0	0	1		0	1	1		0		0									0	0.66404	2.64488	1.01339
2736	1199	chr5	116845764	116857727	INT	11964	0.321839	87	0.976744	86	0.868687	99	1	74	0.744898	98	0.897196	107	0.112373	2465	0.15	40	0.795918	588	0.87766	1128	107	0.465794	0.465326	0.481212
2736	1200	chr5	116857728	116859558	DM	1831	0	30	0.0967742	31	0	31	1	29	0.363636	22	0.807692	26	0.0422222	900	0.134615	104	0.689394	132	0.722714	339	29	1.27535	1.16578	0.713509
2736	1201	chr5	116859559	116860207	INT	649	0	2		0	0	2		0		0	0	1	0	58							6	0.705267	0.74389	2.29981
2736	1202	chr5	116860208	116860832	PU	625	0	12	0	10	0	16	0	15	0	2	0	12	0.0168269	416			0.0444444	45	0.12766	47	14	1.56753	2.25798	2.92617
2736	1203	chr5	116860833	116860853	CG_0	21		0	0	1		0	0	1		0		0									0	0	0	0
2745	1204	chr5	118884660	118884810	INT	151	0	1	0	1	0	1	1	1	0	2		0	0.115385	26					0.363636	11	1	0.827161	1.9634	0.419326
2745	1205	chr5	118884811	118887671	PU	2861	0	62	0	60	0	64	0	54	0	30	0	48	0.0166271	1684			0.0423729	118	0.0506912	434	66	2.01947	1.78608	2.69669
2745	1206	chr5	118887672	118887675	CG_0	4		0		0		0		0	0	1	0	1									0	0	0	0
2745	1207	chr5	118887676	118888683	DM	1008	0	17	0	17	0	17	1	17	0.125	16	0.315789	19	0.0296053	608	0.027027	37	0.382716	81	0.468085	94	15	0.65981	1.20363	0.854758
2745	1208	chr5	118888684	118893600	INT	4917	0.625	40	0.973684	38	0.972973	37	1	36	0.767442	43	0.918919	37	0.0451128	1330	0.0849057	106	0.827068	399	0.882591	494	41	0.341953	0.0992843	0.320316
2745	1209	chr5	118893601	118896348	DM	2748	0.0333333	30	0	31	0.0322581	31	1	31	0.173913	23	0.466667	15	0.0178759	951	0.0961538	52	0.488189	127	0.713178	129	29	1.78497	1.80146	0.875034
2745	1210	chr5	118896349	118896412	CG_0	64		0	0	1		0	1	1		0		0									0	2.21823	0	1.37387
2746	1211	chr5	118951444	118951711	INT	268	0	2	1	2	1	2	1	1	0	1	1	1	0.108108	74	0.0909091	11	0.791667	24	0.935484	31	2	1.33726	1.85366	0.464767
2746	1212	chr5	118951712	118951967	DM	256	0	5	0	5	0.2	5	1	5	0.75	4	0.6	5	0.258503	147	0.4	35	0.786885	61	0.769231	39	3	1.9885	1.24388	1.25863
2746	1213	chr5	118951968	118959567	INT	7600	0.397849	93	1	95	0.912088	91	1	91	0.85	80	0.936937	111	0.100104	2877	0.245714	175	0.770833	672	0.915441	1360	95	0.416361	0.523934	0.48759
2746	1214	chr5	118959568	118959808	DM	241	0	7	0	7	0	7	1	7		0	0.875	8	0.00892857	224			0.36	25	0.703125	64	5	1.29585	1.0636	0
2746	1215	chr5	118959809	118960269	INT	461	0	3	0	2	0	4		0		0	0.857143	7	0.00862069	116			0.37931	29	0.666667	27	4	1.74229	2.01416	0.412997
2752	1216	chr5	120029649	120037063	INT	7415	0.301887	53	0.948276	58	0.894737	57	1	49	0.896104	77	0.803571	56	0.0555556	2034			0.863378	527	0.915371	579	69	0.743286	0.647912	0.326708
2754	1217	chr5	120129592	120130286	INT	695	0	4	0	2	0	8		0	0.111111	9	0.5	4	0	119					0.037037	27	8	2.64534	1.39949	0.910283
2754	1218	chr5	120130287	120133422	DM	3136	0	110	0	108	0	109	1	87	0	19	0.269231	26	0.0177809	2812	0.0638298	47			0.0309278	1067	116	1.27295	1.44963	0.722162
2754	1219	chr5	120133423	120135301	INT	1879	0	12	0.6875	16	0.25	16	1	9	0.235294	17	0.333333	15	0.047619	483	0.12381	105	0.429577	142	0.0526316	76	31	0.457639	0.40735	0.406292
2754	1220	chr5	120135302	120137478	DM	2177	0	63	0	56	0	71	1	44	0.0232558	43	0.555556	27	0.147454	2082	0.34	50	0.189189	74	0.047619	294	80	1.0336	1.2678	1.02106
2754	1221	chr5	120137479	120141163	INT	3685	0.473684	57	0.942308	52	0.887097	62	1	51	0.634146	41	0.651163	43	0.265969	1910	0.220339	118	0.731544	298	0.585082	429	70	0.353419	0.489549	0.428186
2754	1222	chr5	120141164	120141681	DM	518	0	17	0	17	0	17	1	17	0.142857	14	0.125	8	0.0750552	453	0	38	0.202381	84	0.115044	113	15	0.839866	1.01033	1.56877
2754	1223	chr5	120141682	120145032	INT	3351	0.7	30	0.875	32	0.911765	34	1	21	0.636364	33	0.761905	21	0.243626	1059	0.617021	47	0.765886	299	0.875	320	38	0.284558	0.304749	0.399646
2754	1224	chr5	120145033	120145146	DM	114	0	4	0	4	1	4	1	4	1	2	0.666667	3	0.327869	61			0.266667	15	0.666667	12	2	0.823013	0	1.47877
2754	1225	chr5	120145147	120154924	INT	9778	0.612903	93	0.989362	94	0.979167	96	1	83	0.910448	67	0.884615	78	0.233736	2982	0.228723	188	0.834101	868	0.890436	1077	101	0.350476	0.322822	0.315936
2754	1226	chr5	120154925	120157646	DM	2722	0.0555556	36	0.0857143	35	0.131579	38	1	28	0.307692	26	0.791667	24	0.0876424	1141	0.184211	38	0.370192	208	0.293532	201	42	0.877724	0.825497	1.39391
2754	1227	chr5	120157647	120159889	INT	2243	0.148148	27	0.966667	30	0.903226	31	1	20	0.7	30	0.833333	18	0.230224	847	0.116667	60	0.578431	204	0.6875	384	34	0.677502	0.665074	0.422891
2754	1228	chr5	120159890	120160961	DM	1072	0	23	0.136364	22	0	25	1	23	0.25	12	0.666667	6	0.017094	702	0.0243902	41	0.152174	46	0.169014	142	26	1.66949	2.06557	1.16047
2754	1229	chr5	120160962	120161647	INT	686	0.5	6	1	6	1	6	1	5	1	3	0.8	5	0.0359712	139	0.142857	7	0.822222	45	0.934426	61	6	0.674861	0.467777	0.801125
2754	1230	chr5	120161648	120162430	DM	783	0	9	0.333333	9	1	9	1	9	0.333333	3	0.714286	7	0.00595238	168			0.652174	23	0.725926	135	7	0.641434	0.740769	0.541353
2754	1231	chr5	120162431	120162798	INT	368	0	8	1	7	0.444444	9	1	7	0.428571	7	0.571429	7	0.0160256	312			0.533333	30	0.764706	68	9	1.02321	0.964874	0.63563
2754	1232	chr5	120162799	120163437	DM	639	0	21	0	21	0	22	1	19	0	13	0.619048	21	0.00460829	434	0.0185185	108	0.373333	75	0.230366	191	20	1.7757	2.05385	1.8601
2754	1233	chr5	120163438	120171482	INT	8045	0.551282	78	0.818182	88	0.855422	83	1	69	0.75	68	0.789474	57	0.071911	2517	0.181818	297	0.776886	623	0.888316	1164	103	0.466175	0.190946	0.52924
2770	1234	chr5	123584659	123584778	INT	120		0		0	0	1		0	0	1	0	1	0	23					0.75	12	1	2.42864	0.790592	2.60722
2770	1235	chr5	123584779	123584815	DM	37	0	8	0	8	0	8	1	8	0.142857	7	0.666667	6	0.0133333	150					0.75	24	6	1.36724	0	2.35887
2770	1236	chr5	123584816	123585215	INT	400		0		0	0	1		0	0	1	0	1	0	20							1	2.57734	2.64488	2.48128
2770	1237	chr5	123585216	123590488	PU	5273	0	169	0	167	0	172	0	163	0.0337079	89	0.0347826	115	0.0101621	4133	0.0133929	224	0.0585366	205	0.105495	910	185	1.73699	1.58956	3.25087
2770	1238	chr5	123590489	123590728	INT	240	0	2	0	1	0	2	0	1	0	3	0	2	0.0188679	53			0.0243902	41			2	0.791308	0	0.88665
2830	1239	chr5	135417523	135417529	CG_0	7		0		0		0		0		0		0									0	3.75759	0	3.04895
2830	1240	chr5	135417530	135418054	DM	525	0	10	0	10	0	11	1	11	0.444444	9	0.9375	16	0.0844595	296	0	9	0.618421	76	0.841667	120	9	2.29183	2.8084	0.570534
2830	1241	chr5	135418055	135418714	INT	660	0	8	1	8	0.25	8	1	6	0.7	10	1	7	0.115942	207	0.244444	45	0.708333	72	0.96129	155	8	0.845642	0.84489	0.825141
2830	1242	chr5	135418715	135421692	DM	2978	0	24	0.04	25	0.266667	30	1	21	0.407407	27	0.928571	28	0.104666	793	0.227273	110	0.757895	95	0.847368	190	33	1.22928	1.55624	0.530748
2830	1243	chr5	135421693	135421698	CG_0	6		0	0	1		0	1	1		0		0									0	3.42518	3.96308	0
3005	1244	chr6	31834643	31847018	INT	12376	0.706667	75	0.855422	83	0.876543	81	1	74	0.621951	82	0.855422	83	0.193056	2160			0.754159	541	0.89375	960	84	0.367888	0.34357	0.768706
3005	1245	chr6	31847019	31849813	DM	2795	0.166667	18	0.117647	17	0.125	16	1	15	0.526316	19	0.529412	17	0.165766	555	0.222222	9	0.619048	84	0.874346	191	24	0.792397	1.13135	0.727721
3005	1246	chr6	31849814	31851610	INT	1797	0.363636	11	1	11	0.454545	11	1	11	1	18	0.8	15	0.243767	361	0.149425	87	0.807692	104	0.897436	78	11	0.388474	0.256931	0.39152
3005	1247	chr6	31851611	31852341	DM	731	0	4	0.166667	6	0.2	5	1	6	0.571429	7	0.428571	7	0.187845	181	0.285714	49	0.714286	70	0.891892	37	4	1.26262	1.42073	0.762777
3005	1248	chr6	31852342	31852445	CG_0	104		0	1	1		0	1	1	1	1	1	1									0	1.08683	1.8181	0.985118
3044	1249	chr6	39370384	39370395	CG_0	12		0		0		0		0		0		0									0	3.71999	5.70279	4.47391
3044	1250	chr6	39370396	39371038	PU	643	0	25	0	25	0	25	0	25	0.0833333	12	0.0740741	27	0.00530973	565					0.103093	97	23	3.5684	3.13145	3.88584
3044	1251	chr6	39371039	39371286	INT	248	0	2	0	2	0	2	1	2	0	3	0.666667	3	0.0338983	59					0.142857	7	2	1.9367	1.64096	1.15849
3045	1252	chr6	39395571	39395600	CG_0	30		0		0		0		0		0		0									0	0.981261	0	0
3045	1253	chr6	39395601	39396486	PU	886	0	21	0	20	0	22	0	20	0	36	0.0384615	26	0.00900901	555	0	32	0.0769231	104	0.0394737	152	20	3.7899	2.57097	3.14984
3045	1254	chr6	39396487	39396779	INT	293	0	5	0	5	0	5		0	0.142857	7	0.75	4	0	20			0.238095	21	0.185185	27	5	2.42998	0.923464	1.54208
3120	1255	chr6	64961359	64970833	INT	9475	0.144578	83	0.976471	85	0.916667	84	1	75	0.652174	115	0.92233	103	0.0183225	2456	0.121212	330	0.752252	666	0.901667	600	89	1.17929	0.964948	0.449464
3120	1256	chr6	64970834	64971821	DM	988	0	8	0	7	0	10	1	4	0	16	0.9	10	0.0387097	310	0.0714286	28	0.3	60	0.681319	91	8	1.40954	1.10587	0.330853
3120	1257	chr6	64971822	64971860	CG_0	39		0		0		0		0		0	1	1									0	2.45845	0	0
3120	1258	chr6	64971861	64972463	PU	603	0	7	0	7	0	7	0	6	0	11	0.1	10	0	171	0	11	0.0666667	30			5	3.72397	3.16795	1.28446
3120	1259	chr6	64972464	64972894	INT	431	0	1		0	0	2	1	1	0	3	1	3	0	56	0	8			0.538462	13	2	1.46625	1.3926	0.161144
3120	1260	chr6	64972895	64975479	DM	2585	0	18	0	19	0	19	1	14	0.210526	19	1	15	0.0486258	473	0.0806452	62	0.541667	24	0.859813	214	18	2.7583	2.19882	0.558636
3120	1261	chr6	64975480	64985161	INT	9682	0.431818	44	0.913043	46	0.931818	44	1	31	0.875	64	0.837838	37	0.132539	1426			0.842561	578	0.894737	361	51	0.818602	0.699648	0.318746
3130	1262	chr6	67061148	67061155	CG_0	8		0		0		0		0		0		0									0	0	0	0
3130	1263	chr6	67061156	67064183	DM	3028	0	50	0.06	50	0	53	1	50	0.229167	48	0.820513	39	0.0283133	1660	0.129032	124	0.428571	238	0.674374	519	53	2.9373	2.67994	0.994517
3130	1264	chr6	67064184	67064202	CG_0	19		0	0	1		0	1	1		0		0									0	3.11952	0	1.87997
3184	1265	chr6	83839914	83844315	INT	4402	0	18	0.833333	18	0.7	20	0.944444	18	0.608696	23	0.846154	26	0.0429185	699			0.744186	43	0.952703	148	20	0.948217	1.32881	0.442207
3217	1266	chr6	91640161	91640407	INT	247	0	3	1	3	0.333333	3	1	3	0	2	1	2	0.0887097	124			0.83871	31	0.931034	29	3	1.04607	0	1.51392
3217	1267	chr6	91640408	91640654	DM	247	0	7	0	7	0	7	1	7	0.75	4	1	4	0.177536	276			0.511111	45	0.919643	112	5	1.12646	2.06728	0.270475
3217	1268	chr6	91640655	91651028	INT	10374	0.137255	102	0.933962	106	0.942308	104	1	96	0.894737	95	0.920792	101	0.289952	3573			0.826029	753	0.924983	1493	112	0.559042	0.815372	0.690378
3217	1269	chr6	91651029	91651818	DM	790	0	13	0	11	0	13	1	12	0.333333	3	0.9	10	0.178788	330			0.905405	74	0.861111	144	11	3.24926	2.73412	1.34898
3217	1270	chr6	91651819	91656313	INT	4495	0	35	0.973684	38	0.736842	38	1	33	0.857143	28	0.891892	37	0.151965	1145			0.763393	224	0.917939	524	38	0.794691	0.514619	0.321098
3217	1271	chr6	91656314	91657639	DM	1326	0	18	0.166667	18	0.222222	18	1	11	0.466667	15	0.882353	17	0.0266075	451			0.764706	34	0.883929	112	20	1.29553	1.25515	0.725072
3217	1272	chr6	91657640	91659416	INT	1777	0.0833333	24	0.961538	26	1	24	1	18	0.8	25	0.966667	30	0.0895722	748			0.86	150	0.903101	258	26	0.771637	0.427578	0.363588
3217	1273	chr6	91659417	91661197	DM	1781	0	14	0	14	0	14	1	12	0.315789	19	0.9	10	0.0953206	577					0.661765	136	14	1.86472	1.9998	1.42614
3217	1274	chr6	91661198	91661247	CG_0	50		0	0	1		0	1	1		0		0									0	1.46129	0	0
3342	1275	chr6	122290093	122290311	INT	219	0	1	0	2	0	8		0	0	12	0.0666667	15							0.0769231	26	8	3.21318	1.76523	4.58643
3342	1276	chr6	122290312	122293014	PU	2703	0	38	0	40	0	38	0	40	0	40	0.133333	60	0.035514	1070	0.028436	211	0.111111	162	0.0422535	142	41	3.09724	2.49391	3.03528
3342	1277	chr6	122293015	122293017	CG_0	3		0	0	1		0	0	1	0	1	1	1									0	0	0	0
3347	1278	chr6	122612514	122612570	CG_0	57		0		0		0		0		0		0									0	2.02729	0	0
3347	1279	chr6	122612571	122614022	DM	1452	0	32	0	34	0	36	1	27	0.192308	26	0.764706	34	0.0172084	1046	0.0555556	54	0.769231	104	0.548654	483	34	3.05423	2.2447	1.30641
3347	1280	chr6	122614023	122614260	INT	238	0	7	0	7	0	7		0	0	11	1	5	0.021978	91			1	8	0.766355	107	7	2.59328	1.50579	0.892206
3348	1281	chr6	122640118	122643303	INT	3186	0.208333	24	1	26	0.48	25	1	20	0.648649	37	1	34	0.041721	767	0.323308	133	0.768116	276	0.945946	222	26	0.53554	0.498054	0.346837
3348	1282	chr6	122643304	122643462	DM	159	0.5	4	0	4	0	4	1	4	1	4	0.333333	3	0.096	125							2	0.633597	0.632995	0
3348	1283	chr6	122643463	122651919	INT	8457	0.197917	96	0.980198	101	0.821429	84	1	82	0.605505	109	0.944954	109	0.0438968	2597	0.172249	418	0.74772	658	0.878222	1125	109	0.602523	0.751416	0.366344
3348	1284	chr6	122651920	122652374	DM	455	0	10	0	10	0.1	10	1	10	0.3125	16	1	10	0.0120846	331	0.142857	7	0.424242	33	0.44898	98	8	1.98356	2.09491	1.15791
3348	1285	chr6	122652375	122652502	CG_0	128		0		0		0		0	0	1		0									0	3.01402	1.24388	1.92044
3348	1286	chr6	122652503	122653478	PU	976	0	21	0	22	0	24	0	21	0.0909091	22	0.0645161	31	0.00792393	631	0.0416667	48	0.0363636	55	0.185484	124	22	3.84651	2.67438	2.48344
3348	1287	chr6	122653479	122653546	CG_0	68		0		0		0		0	0	1		0									0	1.19495	0	0
3348	1288	chr6	122653547	122654170	DM	624	0	7	0	7	0.428571	7	1	7	0.222222	9	0.4	10	0.0515464	194	0	10	0.583333	36	0.392857	56	5	1.65739	1.49798	1.04341
3348	1289	chr6	122654171	122656424	INT	2254	0	25	1	26	1	23	1	22	0.744186	43	0.941176	34	0.0209302	860	0.223077	130	0.837963	216	0.90379	343	28	0.73229	0.390472	0.346145
3348	1290	chr6	122656425	122656742	DM	318	0	8	0	7	0.4	5	1	8	0	4	0.5	4	0.0711111	225	0.08	50	0.116279	43	0.553846	65	6	1.90964	2.10591	1.37943
3348	1291	chr6	122656743	122657044	INT	302	0	3	1	3	0.666667	3	1	3	0	5	0.6	5	0.00952381	105	0.3	10			0.648649	37	3	1.92844	2.41946	1.51357
3348	1292	chr6	122657045	122657601	PU	557	0	9	0	9	0	9	0	10	0	13	0	10	0.0159744	313	0	18			0.0285714	35	9	3.01497	2.92665	2.56993
3348	1293	chr6	122657602	122657871	INT	270	1	4	0.75	4	0	4	0	4	0	9	0	5	0.120301	133			0.540541	37	0.483871	31	4	1.84713	1.97054	2.00656
3349	1294	chr6	122714316	122714342	CG_0	27		0		0		0		0		0		0									0	3.27194	0	3.09518
3349	1295	chr6	122714343	122714361	DM	19	0	4	0	4	0	4	1	4	0	6	0	1	0	110			0.714286	7	0.421053	19	2	0	0	0
3349	1296	chr6	122714362	122714408	CG_0	47		0		0		0		0		0		0									0	0.697617	0	0
3349	1297	chr6	122714409	122716334	PU	1926	0	66	0	67	0	68	0	65	0	46	0.0833333	36	0.00728266	2197	0.0235294	85	0.0133333	75	0.0302491	562	71	2.72232	2.1259	3.47959
3349	1298	chr6	122716335	122716405	CG_0	71		0		0		0		0	0	1		0									0	4.05675	1.15927	1.95213
3349	1299	chr6	122716406	122717803	DM	1398	0	9	0	8	0	8	1	6	0	9	0.5	8	0.0362903	248	0.321429	28	0.369231	65	0.594937	79	8	1.79362	1.5257	0.961435
3349	1300	chr6	122717804	122720095	INT	2292	0	25	1	25	0.230769	26	1	22	0.605263	38	0.875	32	0.0928074	862	0.34	50	0.75	204	0.847134	314	26	0.76665	1.20106	0.756067
3349	1301	chr6	122720096	122720781	DM	686	0	8	0	8	0	8	1	8	0.833333	6	0.833333	6	0.213675	234	0.0178571	56	0.738462	65	0.923913	92	6	3.42136	2.23331	1.35567
3349	1302	chr6	122720782	122720862	CG_0	81		0	0	1		0	1	1	1	1	1	1									0	2.20418	2.41269	1.17479
3360	1303	chr6	125383335	125383395	CG_0	61		0		0		0		0		0		0									0	1.76364	1.95281	0
3360	1304	chr6	125383396	125385836	DM	2441	0	23	0	22	0	22	1	20	0.515152	33	0.652174	23	0.0381679	524			0.715909	88	0.739645	169	21	2.45676	1.86981	0.791016
3360	1305	chr6	125385837	125392635	INT	6799	0.388889	36	1	34	0.815789	38	1	31	0.853659	41	0.806452	31	0.0370763	944			0.779923	259	0.876214	412	39	0.600102	0.497918	0.28362
3360	1306	chr6	125392636	125393058	DM	423	0	11	0	11	0.0909091	11	1	11	0.153846	13	0.8	10	0.0181818	275			0.8	20	0.586207	29	9	2.49291	1.88417	0.31129
3360	1307	chr6	125393059	125398024	INT	4966	0	54	0.865385	52	0.846154	52	1	48	0.754386	57	0.775	40	0.0260191	1153	0.253165	79	0.732308	325	0.845588	544	54	1.20939	0.912065	0.387019
3429	1308	chr6	142458188	142460116	INT	1929	0	15	0.846154	13	0.133333	15	1	14	0.4	15	0.866667	15	0.031348	319			0.797297	74	0.627119	59	15	1.11544	1.74878	0.731263
3429	1309	chr6	142460117	142461674	DM	1558	0	15	0.0625	16	0.176471	17	1	14	0.0714286	14	0.714286	14	0.014	500			0.191489	47	0.310606	132	17	1.57937	1.59624	0.477463
3429	1310	chr6	142461675	142461905	CG_0	231		0	0	1		0	1	1		0		0									0	1.17963	1.53383	0.732455
3437	1311	chr6	143047309	143047773	INT	465	0	1	0	1	0	1	1	1	0.5	4	0.666667	3	0	53	0	8	0.384615	13	0.555556	9	2	0.461639	0.646157	0.821081
3437	1312	chr6	143047774	143049108	PU	1335	0	108	0	102	0	107	0	113	0	26	0	20	0.0101432	1676					0.0475352	568	111	2.80702	1.77701	3.95043
3437	1313	chr6	143049109	143052641	INT	3533	0.711111	45	1	45	1	45	1	42	0.919355	62	0.833333	42	0.0688211	1671			0.819599	449	0.940226	619	45	0.674098	0.62791	0.575461
3437	1314	chr6	143052642	143052890	DM	249	0	4	0	4	0.4	5	1	5	0.333333	6	0.714286	7	0.0761905	105			0.818182	44	0.619048	63	3	1.93241	0.768423	0.494772
3437	1315	chr6	143052891	143056125	INT	3235	0.142857	28	1	28	0.9375	32	1	30	0.711111	45	0.897436	39	0.197938	970	0.134752	141	0.727915	283	0.926437	435	32	0.792249	0.519173	0.394937
3437	1316	chr6	143056126	143057029	DM	904	0	22	0	22	0.0454545	22	1	22	0.166667	12	0.769231	13	0.0446429	672	0.101852	108	0.646154	65	0.927536	138	20	2.19804	1.92954	0.225305
3437	1317	chr6	143057030	143063596	INT	6567	0.303371	89	0.97619	84	0.647059	85	0.987179	78	0.67619	105	0.932584	89	0.170493	2657	0.341598	363	0.776417	653	0.850731	958	95	0.848854	0.910842	0.39834
3437	1318	chr6	143063597	143063747	DM	151	0	6	0	6	0.333333	6	1	6	0	4	1	6	0.01875	160					0.767857	56	4	2.03448	1.9634	0.743821
3437	1319	chr6	143063748	143065380	INT	1633	0	18	1	18	0.722222	18	1	18	0.037037	27	0.846154	13	0.0308642	486			0.596491	114	0.763514	148	18	1.07698	0.974749	0.491048
3437	1320	chr6	143065381	143065735	DM	355	0	7	0	7	0	7	1	7	0	4	0	1	0.0327103	214			0	25	0.403226	62	5	2.01652	1.15927	1.72052
3437	1321	chr6	143065736	143065758	CG_0	23		0	0	1		0	1	1	0	1		0									0	0	0	0
3450	1322	chr6	145223385	145223617	CG_0	233		0		0		0		0		0		0									0	0.586624	2.00246	0.523251
3450	1323	chr6	145223618	145224134	DM	517	0	7	0	7	0	7	1	6	0	11	0.714286	7	0.00956938	209	0.571429	7	0.418919	74	0.670732	82	5	1.05246	1.42969	0.756691
3450	1324	chr6	145224135	145224573	INT	439	0	1		0		0	1	1	0	1	1	1	0	14					0.555556	9	1	1.73555	0.676679	0.549994
3450	1325	chr6	145224574	145225316	PU	743	0	21	0	22	0	21	0	22	0	19	0.0555556	18	0.0110585	633	0.08	25	0.0869565	23	0.125	112	20	3.82949	2.94829	3.10586
3450	1326	chr6	145225317	145225396	CG_0	80		0		0		0		0		0	0	1									0	1.06761	2.09897	0.710754
3450	1327	chr6	145225397	145225673	DM	277	0	8	0	8	0	8	1	8	0	9	0.777778	9	0.0678733	221	0.232558	43	0.261905	42	0.354839	62	6	2.1297	1.53452	1.91
3467	1328	chr7	3193004	3193405	INT	402	0	2	0	1	0	1		0	1	2		0	0	38			0.789474	38	0.833333	18	2	3.06053	3.21384	1.65712
3467	1329	chr7	3193406	3194720	DM	1315	0	9	0	12	0	10	0.666667	9	0	6		0	0.170213	282			0.5	28	0.826531	98	12	1.76566	1.94996	1.03264
3467	1330	chr7	3194721	3199064	INT	4344	0.208333	24	0.733333	30	0.583333	24	1	26	0	1	0.722222	18	0.109091	660			0.846154	117	0.807095	451	36	0.712943	0.753119	0.290155
3467	1331	chr7	3199065	3199433	PU	369	0	8	0	8	0	7	0	8	0.166667	6		0	0.0837696	191			0.428571	7	0.202532	79	6	1.8215	0.962966	1.48253
3467	1332	chr7	3199434	3200963	INT	1530	0.25	4	0.2	5	0	4	1	4	0.75	4	0.875	8	0.0552147	163			0.465517	58	1	40	6	0.525408	0.894193	0.551935
3467	1333	chr7	3200964	3206176	DM	5213	0.0869565	46	0.0851064	47	0.166667	48	1	43	0.264706	34	0.652174	46	0.0358902	1421			0.579515	371	0.668571	525	52	1.83499	1.47545	0.611265
3467	1334	chr7	3206177	3206265	CG_0	89		0		0		0		0		0	1	1									0	0.409666	0	0.652856
3467	1335	chr7	3206266	3207275	PU	1010	0	17	0	18	0	19	0	19	0	14	0.294118	17	0.0740741	540			0.0227273	44	0.202703	74	17	2.94734	2.85657	2.21128
3467	1336	chr7	3207276	3209992	INT	2717	0	13	0.4375	16	0.785714	14	1	10	0.769231	13	0.909091	11	0.08	475			0.636364	121	0.857143	147	20	0.449667	0.71777	0.378439
3467	1337	chr7	3209993	3214992	DM	5000	0	44	0	44	0	53	1	43	0.2	45	0.8	65	0.0208465	1583			0.375	320	0.575563	311	56	1.82244	1.78746	1.19767
3467	1338	chr7	3214993	3217587	INT	2595	0	14	0.357143	14	0	9	1	9	0.384615	13	0.916667	12	0.0226244	221	0	27	0.262295	122	0.833333	102	15	0.744797	0.55823	0.394005
3467	1339	chr7	3217588	3218175	PU	588	0	12	0	12	0	11	0	12	0	13	0.214286	14	0	307	0.0333333	30	0.0204082	49	0.0588235	102	11	2.38538	2.09646	1.66244
3467	1340	chr7	3218176	3218183	CG_0	8		0	0	1		0	0	1	0	1	0	1									0	0	0	0
3475	1341	chr7	4772296	4777612	INT	5317	0.148936	47	0.744681	47	0.607843	51	1	41	0.588235	34	0.93617	47	0.0394449	1369			0.736967	422	0.895204	563	54	0.968214	1.12822	0.457951
3481	1342	chr7	13599334	13599357	CG_0	24		0		0		0		0		0		0									0	0	0	1.64256
3481	1343	chr7	13599358	13600225	DM	868	0	6	0	6	0	9	1	6	0.1	10	0.555556	9	0	332	0.125	8	0.108108	37	0.32	25	7	3.80701	3.53526	1.33665
3481	1344	chr7	13600226	13600325	CG_0	100		0	0	1		0	1	1		0		0									0	1.46129	0.907461	0
3523	1345	chr7	30982397	30982681	INT	285	1	1	1	1	1	1	1	1	0	1	1	1	0	48					0.928571	14	1	0.943296	1.15647	0.619304
3523	1346	chr7	30982682	30983048	DM	367	0	5	0	5	0	5	1	5	0.5	4	0.6	5	0	108			0.466667	15	0.75	56	3	2.42757	2.03636	0.63703
3523	1347	chr7	30983049	30983339	INT	291	0	6	0	6	0	6		0	0.875	8	1	6	0	73			0.875	40	0.833333	90	6	1.26667	2.20517	0.433016
3525	1348	chr7	31248315	31248379	CG_0	65		0		0		0		0		0		0									0	0.535681	2.33396	0.834776
3525	1349	chr7	31248380	31250603	DM	2224	0	35	0	36	0	37	1	33	0.176471	17	0.735294	34	0.0515723	795	0.0769231	91	0.115789	95	0.235808	229	36	0.634058	1.5699	1.03806
3525	1350	chr7	31250604	31250619	CG_0	16		0	0	1		0	1	1		0	1	1									0	2.21823	0	0
3550	1351	chr7	38812914	38812981	CG_0	68		0		0		0		0		0		0									0	0.515803	1.194	0
3550	1352	chr7	38812982	38816063	DM	3082	0.04	25	0	24	0	24	1	20	0.407407	27	0.869565	23	0.00963597	934	0.24	25	0.615385	143	0.685393	267	25	1.50571	1.43557	0.429796
3550	1353	chr7	38816064	38816123	CG_0	60		0	0	1		0	1	1		0		0									0	1.29941	1.29841	0
3568	1354	chr7	52806853	52806929	CG_0	77		0		0		0		0		0		0									0	0.814845	1.71134	0
3568	1355	chr7	52806930	52807591	DM	662	0	13	0	13	0.25	12	1	13	0.666667	9	1	10	0.0486618	411	0.04	75	0.511628	43	0.868421	76	11	1.68139	1.69994	0.691982
3568	1356	chr7	52807592	52809510	INT	1919	0	23	0.869565	23	1	25	1	26	0.625	8	0.83871	31	0.0849598	871	0	51	0.711409	149	0.852234	291	27	0.400344	0.828469	0.427645
3568	1357	chr7	52809511	52810865	DM	1355	0	12	0	11	0.117647	17	1	13		0	0.75	12	0.0324484	339	0.139706	136	0.561538	130	0.716981	159	16	0.380688	0.538451	0.574008
3568	1358	chr7	52810866	52811050	CG_0	185		0		0		0		0	0	1		0									0	0.211606	0	0.632849
3568	1359	chr7	52811051	52811517	PU	467	0	6	0	7	0	8	0	8	0	4	0.2	5	0.0119048	252	0.0555556	18	0.194444	36	0.233333	30	6	0.907771	0.954289	1.71823
3568	1360	chr7	52811518	52811554	CG_0	37		0		0		0		0	0	1	0	1									0	0	0	0
3568	1361	chr7	52811555	52812796	DM	1242	0	11	0.181818	11	0.4	10	1	11	0.666667	9	0.666667	9	0.0627451	255			0.37931	29	0.602041	98	9	0.332098	0.578769	0.537142
3568	1362	chr7	52812797	52813502	INT	706	0.333333	6	1	8	1	10	1	10		0	1	5	0.0206186	97			0.555556	18	0.795455	44	10	0.367117	0.696184	0.365772
3568	1363	chr7	52813503	52814582	DM	1080	0	14	0	12	0.16	25	1	11	0	1		0	0.05386	557			0.639344	61	0.946996	283	23	1.28346	1.2	0.64701
3568	1364	chr7	52814583	52814768	INT	186	0	1	0	1		0		0		0	0	1	0	9							1	0.836439	2.25297	0.865123
3576	1365	chr7	56592909	56598144	INT	5236	0.333333	24	0.92	25	0.9	30	1	26	0.7	30	0.944444	36	0.177871	714	0.288462	52	0.815884	277	0.872263	274	30	0.56017	0.570498	0.599844
3576	1366	chr7	56598145	56598423	DM	279	0.1	10	0	10	0	10	1	10	0.166667	6	1	3	0.0452962	287			0.6	15	0.513043	115	8	1.36248	1.81192	1.29891
3576	1367	chr7	56598424	56598816	INT	393	0.0909091	11	1	11	0	11	1	11	0.363636	11	1	2	0.00704225	284					0.693182	88	11	0.86237	1.22466	0.720715
3576	1368	chr7	56598817	56599075	DM	259	0.222222	9	0	9	0	8	1	9	0.142857	7	0.285714	7	0.0776256	219					0.477273	88	7	1.08977	0.420212	0.987872
3576	1369	chr7	56599076	56602860	INT	3785	0.294118	17	0.727273	22	0.533333	30	1	21	0.347826	23	0.84	25	0.149132	979	0	9	0.645161	186	0.787179	390	34	0.806515	0.740692	1.01628
3576	1370	chr7	56602861	56604426	PU	1566	0	22	0	24	0	29	0	27	0.037037	27	0.111111	18	0.126866	670	0.242857	140	0.0754717	106	0.10274	146	27	2.13639	2.10414	3.11698
3576	1371	chr7	56604427	56604632	INT	206	0	1	1	1	0	4	1	4	0	1		0	0	73					0.241379	29	4	0.888487	0.887708	1.16107
3601	1372	chr7	71092246	71092306	INT	61		0		0	0	1	1	1	0	1	1	2							0.4	10	1	1.2853	0	0
3601	1373	chr7	71092307	71094294	DM	1988	0	16	0	18	0.263158	19	1	19	0.333333	18	0.791667	24	0.0129151	542	0	55	0.333333	120	0.709821	224	17	2.04146	1.63898	0.903873
3601	1374	chr7	71094295	71101005	INT	6711	0.230769	39	0.894737	38	1	41	1	40	0.694444	36	0.810811	37	0.0250809	1236			0.719577	189	0.842742	496	41	0.622937	0.758401	0.663924
3601	1375	chr7	71101006	71101757	DM	752	0	16	0	16	0.0625	16	1	16	0.25	4	0.777778	18	0.012285	407			0.515152	66	0.610687	131	14	1.83391	2.3764	1.6938
3601	1376	chr7	71101758	71101942	INT	185		0		0	0	1		0	0	2	0	1	0.0294118	34							1	3.29964	3.51276	3.74298
3601	1377	chr7	71101943	71102427	PU	485	0	13	0	15	0	15	0	15	0	9	0	6	0.00931099	537			0	7	0.0714286	42	13	4.30309	3.94909	5.27037
3601	1378	chr7	71102428	71102481	CG_0	54		0	0	1		0	0	1		0		0									0	2.55359	2.08525	3.62274
3652	1379	chr7	86355826	86356391	INT	566		0		0		0		0		0		0	0	45					0.567568	37	7	1.48915	1.34894	0.622858
3652	1380	chr7	86356392	86356816	DM	425	0	7	0	7	0	7	1	7	1	1	1	2	0.0331492	181			0.75	20	0.509804	51	5	3.2624	2.75907	1.86256
3652	1381	chr7	86356817	86368339	INT	11523	0.696203	79	1	81	0.961039	77	1	74	0.760563	71	0.931034	87	0.0683363	2795	0.319588	97	0.811927	654	0.902484	1087	89	0.620768	0.496101	0.313948
3658	1382	chr7	87159908	87159925	CG_0	18		0		0		0		0		0		0									0	3.80624	3.42364	0
3658	1383	chr7	87159926	87160759	DM	834	0	18	0	18	0	18	1	18	0.545455	22	1	20	0.0021322	469	0	23	0.322034	118	0.73399	203	16	1.90047	2.5693	0.513483
3658	1384	chr7	87160760	87169165	INT	8406	0.171875	64	0.955882	68	0.910448	67	1	59	0.880597	67	0.910256	78	0.0225564	2128	0.170909	275	0.785112	712	0.853892	835	74	0.415509	0.448512	0.408376
3658	1385	chr7	87169166	87169936	PU	771	0	15	0	15	0	13	0	14	0	5	0.285714	21	0.0184758	433	0	24			0.05	100	13	2.7574	2.66414	4.16281
3658	1386	chr7	87169937	87169963	CG_0	27		0	0	1		0	0	1		0	0	1									0	1.66214	2.90438	4.44297
3661	1387	chr7	87274999	87275010	CG_0	12		0		0		0		0		0		0									0	1.78051	3.05274	0
3661	1388	chr7	87275011	87275853	DM	843	0	13	0	13	0	13	1	13	0.375	8	0.571429	7	0.0165094	424			0.597222	72	0.780142	141	11	3.09724	3.15302	1.39577
3661	1389	chr7	87275854	87276022	CG_0	169		0	0	1		0	1	1	1	1	1	1									0	1.44855	1.61954	1.14111
3662	1390	chr7	87333420	87333440	CG_0	21		0		0		0		0		0		0									0	2.37159	0	0
3662	1391	chr7	87333441	87334930	DM	1490	0.0666667	15	0	15	0	15	1	13	0.333333	15	0.736842	19	0.0120773	414			0.650685	146	0.825911	247	13	1.70296	1.69307	0.968736
3662	1392	chr7	87334931	87335815	INT	885	0	13	1	13	0.923077	13	1	13	0.8	10	1	11	0.00831025	361			0.8	35	0.933014	209	13	0.260797	0.672401	0.364859
3662	1393	chr7	87335816	87336962	DM	1147	0	14	0.0714286	14	0.0714286	14	1	13	0.545455	11	0.888889	9	0.00413223	484			0.529412	34	0.702703	74	12	1.23293	1.71831	1.27558
3662	1394	chr7	87336963	87337196	CG_0	234		0		0		0		0	0	1	1	1									0	1.52278	1.69844	1.45485
3662	1395	chr7	87337197	87337755	PU	559	0	14	0	13	0	14	0	11	0	3	0.142857	7	0.0234987	383					0.125	40	12	2.15401	1.67503	3.56591
3662	1396	chr7	87337756	87342520	INT	4765	0.617021	47	0.897959	49	0.808511	47	1	45	0.787234	47	0.885246	61	0.0398496	1330	0.294118	136	0.837647	425	0.926244	583	50	0.439078	0.451617	0.686405
3662	1397	chr7	87342521	87344011	PU	1491	0	79	0	85	0	78	0	73	0.125	8	0	15	0.0497566	1849	0	106	0	15	0.030722	651	92	1.88947	1.26882	3.28466
3662	1398	chr7	87344012	87344071	CG_0	60		0		0		0		0		0		0									0	0	0	1.82645
3662	1399	chr7	87344072	87345171	DM	1100	0	18	0	18	0	18	1	18	0.117647	17	0.785714	14	0.0224551	668			0.318841	69	0.658537	123	16	1.28375	1.82685	0.799783
3662	1400	chr7	87345172	87345334	INT	163		0	0	1	0	1		0	1	3	1	2	0	32			0.571429	7	0.941176	17	1	1.88342	2.54483	0.700387
3685	1401	chr7	91027196	91030734	INT	3539	0.105263	19	0.8	20	0.6	20	1	13	0.666667	6	0.882353	17	0.0374016	508			0.79	200	0.871622	148	23	1.61567	1.07966	0.984513
3685	1402	chr7	91030735	91031555	DM	821	0.0151515	66	0	66	0	62	1	64		0	0.853659	41	0.0129601	1929	0	9			0.514286	945	64	2.37866	0.890128	1.57783
3685	1403	chr7	91031556	91031558	CG_0	3		0		0		0		0		0		0									0	0	0	0
3685	1404	chr7	91031559	91033670	PU	2112	0.026178	191	0	193	0	183	0	153	0.111111	18	0.225	40	0.0139905	4646	0	182	0.215686	51	0.0484069	1632	194	3.12459	1.86938	3.57877
3685	1405	chr7	91033671	91039926	INT	6256	0.369565	46	0.933333	45	0.914894	47	1	44	0.738095	42	0.901639	61	0.0427292	1451	0.103448	58	0.709302	516	0.903101	516	51	0.880406	0.654376	0.605068
3685	1406	chr7	91039927	91040049	DM	123	0	5	0	5	0	5	1	5	0.428571	7	0.666667	9	0.00793651	126			0.472222	72	0.584906	53	3	1.27837	0.77567	1.96296
3685	1407	chr7	91040050	91040131	CG_0	82		0		0		0		0		0		0									0	2.49399	1.6489	2.03761
3685	1408	chr7	91040132	91041587	PU	1456	0.028169	71	0	71	0	71	0	68	0	19	0.122449	49	0.0122592	1713			0.203125	64	0.0564103	390	69	3.90018	2.77279	4.15024
3685	1409	chr7	91041588	91051830	INT	10243	0.532609	92	0.988889	90	0.976744	86	1	80	0.842105	76	0.94186	86	0.169361	2474			0.889209	695	0.919081	1001	95	1.35655	0.994044	0.478012
3765	1410	chr7	119831735	119831856	CG_0	122		0		0		0		0		0		0									0	1.54421	1.65694	1.17149
3765	1411	chr7	119831857	119835580	DM	3724	0.025641	39	0	39	0	37	0.818182	33	0.133333	30	0.487805	41	0.056797	1074			0.571429	84	0.658915	258	38	2.66013	2.06977	1.25179
3765	1412	chr7	119835581	119835688	CG_0	108		0	0	1		0	1	1	0	1		0									0	1.39158	1.39053	0.557385
3856	1413	chr7	140304156	140304207	CG_0	52		0		0		0		0		0		0									0	1.69961	2.5975	1.97762
3856	1414	chr7	140304208	140306397	DM	2190	0	34	0	33	0	32	1	30	0.1875	16	0.37931	29	0.0288184	1041	0	83	0.21	100	0.453125	192	33	1.87014	2.08374	1.56247
3856	1415	chr7	140306398	140306486	CG_0	89		0		0		0		0		0		0									0	1.21009	0	0.652856
3856	1416	chr7	140306487	140307208	PU	722	0	23	0	23	0	23	0	23	0	15	0	14	0.00769231	520	0.03125	32	0	29	0.111111	9	22	3.57153	2.96208	3.27455
3856	1417	chr7	140307209	140307245	CG_0	37		0	0	1		0	0	1		0		0									0	0.839866	1.75141	1.90809
3890	1418	chr7	147131117	147131124	CG_0	8		0		0		0		0		0		0									0	0	0	0
3890	1419	chr7	147131125	147132252	PU	1128	0.0588235	17	0	15	0	19	0	21	0	14	0	4	0.0130246	691	0.0434783	23	0	67	0.0472441	127	19	2.31905	2.16789	2.36572
3890	1420	chr7	147132253	147135345	INT	3093	0.36	25	0.84	25	0.68	25	1	23	0.478261	23	1	28	0.0425791	822			0.725275	182	0.784431	334	25	0.338649	0.621017	0.428474
3890	1421	chr7	147135346	147135545	DM	200	0.142857	7	0	7	0	7	1	7	0.428571	7	0.5	6	0.0217391	230	0.571429	7	0.444444	63	0.583333	48	5	1.38262	1.67326	0.327301
3890	1422	chr7	147135546	147135631	CG_0	86		0		0		0		0		0	0	1									0	0	0	0.671058
3890	1423	chr7	147135632	147136213	PU	582	0	13	0	15	0	19	0	14	0	8	0	6	0.0256917	506	0	7	0.0175439	57	0.0535714	112	17	2.80234	2.92993	2.72265
3890	1424	chr7	147136214	147136231	CG_0	18		0	0	1		0	0	1		0		0									0	3.18876	2.55219	2.73535
3914	1425	chr7	152036872	152042326	INT	5455	0.0645161	31	0.875	32	0.878788	33	1	27	0.73913	23	0.913043	23	0.0167323	1016			0.745763	177	0.881643	414	33	0.6439	1.15062	0.366748
3914	1426	chr7	152042327	152044341	DM	2015	0	19	0	19	0	20	1	21	0	11	0.947368	19	0.010101	594			0.151515	33	0.646739	184	21	1.35159	1.96787	0.989716
3914	1427	chr7	152044342	152046758	INT	2417	0.105263	19	0.714286	28	0.705882	17	1	17	0.52381	21	0.9	10	0.00858896	815			0.205882	34	0.704698	298	28	0.626792	1.31356	0.570144
3914	1428	chr7	152046759	152046902	DM	144	0	4	0	4	0	4	1	4		0	0.666667	3	0.0144928	138					0	7	2	0.857444	0	0.436907
3914	1429	chr7	152046903	152046915	CG_0	13		0		0		0		0		0	0	1									0	0	0	0
3914	1430	chr7	152046916	152048741	PU	1826	0.0238095	126	0	127	0	125	0	119	0	9	0.0833333	24	0.00828089	3019	0.0625	64	0.170732	41	0.0145594	1305	127	1.53836	1.13684	1.43375
3914	1431	chr7	152048743	152050639	DM	1897	0	25	0	28	0	32	1	27	0.107143	28	0.358974	39	0.0258929	1120	0.0888889	45	0.211921	302	0.245161	155	34	1.45465	1.13769	0.669643
3914	1432	chr7	152050640	152050716	CG_0	77		0	0	1		0	1	1		0		0									0	2.4737	2.9679	0.732455
3947	1433	chr8	12499468	12499770	INT	303		0		0	0	1	0	1		0		0	0.230769	26							2	1.10933	2.56399	0.741902
3947	1434	chr8	12499771	12499961	PU	191	0	3	0	4	0	4	0	4		0		0	0.0747664	107					0	7	2	3.16297	2.59539	2.32191
3947	1435	chr8	12499962	12501909	INT	1948	0.125	24	0.916667	24	0.875	24	1	19	0.258065	31	0.761905	21	0.125691	724			0.696203	79	0.734513	339	25	0.608906	1.11693	0.606843
3947	1436	chr8	12501910	12504711	PU	2802	0.0144928	69	0	69	0	74	0	67	0	43	0.0338983	59	0.00982226	2138			0.143498	223	0.0600962	416	73	1.96333	2.18006	3.09484
3947	1437	chr8	12504712	12504771	INT	60		0		0	0	1	1	1	0	1	0.5	2	0.0434783	23			0.25	8	0.625	8	1	0.981261	2.42726	2.13603
4014	1438	chr8	35023426	35023650	CG_0	225		0		0		0		0		0		0									0	3.45965	3.75007	2.13603
4014	1439	chr8	35023651	35024067	DM	417	0	4	0	4	0	4	1	4	0	4	0.6	5	0.10687	131	0	23	0.0416667	24			2	2.23712	3.09767	1.78359
4014	1440	chr8	35024069	35027439	PU	3371	0.0208333	48	0	48	0	49	0	50	0	35	0.204082	49	0.0600924	1298	0.0504202	119	0.0346821	173	0.103226	155	52	1.98418	2.00487	1.9694
4014	1441	chr8	35027440	35027483	INT	44	0	1	0	1	0	1		0	0	1	0	1	0	19			0	7			1	1.58143	4.51687	2.76295
4033	1442	chr8	37602064	37602220	CG_0	157		0		0		0		0		0		0									0	1.31569	3.31103	0.980564
4033	1443	chr8	37602221	37603015	DM	795	0	13	0.153846	13	0	15	1	15	0.666667	3	0.75	4	0.00793651	252			0.479452	73	0.772727	66	13	3.44479	3.17655	0.4009
4033	1444	chr8	37603016	37608789	INT	5774	0.533333	45	0.886364	44	1	50	1	40	0.705882	34	0.846154	39	0.0226904	1234	0.0882353	136	0.75063	397	0.894958	476	51	0.495685	0.737554	0.378418
4033	1445	chr8	37608790	37609132	DM	343	0.333333	6	0	5	1	7	1	7	0.571429	7	0.7	10	0	124			0.897959	49	0.81	100	5	0.227017	0	0.199741
4033	1446	chr8	37609133	37610396	INT	1264	0.6	5	1	6	0.857143	7	1	6	0.333333	6	0.666667	3	0.025	120			0.882353	51	0.875	56	8	0.454119	0.272441	0.264806
4033	1447	chr8	37610397	37612092	DM	1696	0	27	0	27	0	32	1	24	0	3	0.727273	11	0.00795455	880			0.225352	71	0.461039	154	31	2.68826	3.11997	0.971585
4033	1448	chr8	37612093	37612123	CG_0	31		0		0		0		0	0	1		0									0	0.958111	0	0
4033	1449	chr8	37612124	37612416	PU	293	0	17	0	16	0	16	0	17		0	0	9	0	397			0	35	0.0139535	215	15	4.24446	3.76057	2.63574
4033	1450	chr8	37612417	37612532	INT	116	0	3	0	3	0	3		0		0		0	0	71			0	14	0	8	3	3.43641	2.00712	1.86174
4033	1451	chr8	37612533	37613718	DM	1186	0	15	0	16	0	18	1	18	0.0769231	13	0.611111	18	0.0233051	472			0.482456	114	0.77193	171	18	2.76361	2.38097	0.790825
4033	1452	chr8	37613719	37613850	INT	132		0		0	0	1	1	1	0	1		0					0.777778	9	1	12	1	1.78051	2.31633	0.470775
4034	1453	chr8	37642521	37642670	INT	150	0	5	1	5	0	5	1	5		0	0.75	4	0.454545	99	0	7	0.470588	17	0.859155	71	5	2.17219	2.77363	1.23769
4034	1454	chr8	37642671	37645765	DM	3095	0	33	0	31	0	31	1	31	0.142857	14	0.823529	17	0.351792	614	0.195122	82	0.382022	89	0.766571	347	33	2.25615	2.05973	0.799535
4034	1455	chr8	37645766	37655728	INT	9963	0.389535	172	0.880952	168	0.972222	180	1	165	0.797619	84	0.829787	94	0.337483	4498	0.177778	270	0.809031	1063	0.905172	1856	189	0.728649	0.882709	0.419436
4034	1456	chr8	37655729	37657176	DM	1448	0	19	0	20	0	21	1	21	0	13	0.777778	18	0.0305677	458	0.2	15	0.335616	146	0.891429	175	19	1.5246	1.96459	0.963261
4034	1457	chr8	37657177	37659228	INT	2052	0.533333	15	1	18	0.95	20	1	17	0.769231	13	0.909091	11	0.243902	369	0.209302	43	0.716102	236	0.847826	184	23	0.987492	1.26805	0.532844
4034	1458	chr8	37659229	37661278	DM	2050	0.05	20	0.25	20	0.5	20	1	19	0	16	0.727273	11	0.146667	450	0.144928	69	0.469136	162	0.604651	301	19	0.776375	1.31914	0.482873
4034	1459	chr8	37661279	37665625	INT	4347	0.166667	48	0.816327	49	0.68254	63	1	40	0.658537	41	0.844444	45	0.317818	1375	0.365079	189	0.778443	501	0.898455	453	73	0.633479	0.752714	0.531306
4034	1460	chr8	37665626	37667153	DM	1528	0.0357143	28	0	25	0.2	30	1	28	0.875	8	0.818182	11	0.161783	785			0.393064	173	0.833333	312	29	2.24758	2.52531	0.793542
4034	1461	chr8	37667154	37669351	INT	2198	0	13	1	13	0.909091	11	1	13	1	14	1	9	0.157303	356			0.80597	67	0.892473	93	13	0.856855	1.61909	0.273278
4034	1462	chr8	37669352	37671964	DM	2613	0	33	0.09375	32	0.0882353	34	1	22	0.411765	34	0.666667	27	0.207337	627			0.541899	179	0.752896	259	32	1.71444	1.60616	0.86288
4034	1463	chr8	37671965	37671979	CG_0	15		0	0	1		0	1	1		0		0									0	0	0	0
4046	1464	chr8	44405736	44405862	INT	127		0		0	1	1	1	1		0		0	0.484848	33			1	10			1	0.75734	1.25043	0
4046	1465	chr8	44405863	44406730	DM	868	0	14	0	14	0.533333	15	1	17	0.166667	6		0	0.125843	445	0.1	10	0.8875	80	0.928571	70	16	3.95216	3.57244	0.555253
4046	1466	chr8	44406731	44406755	CG_0	25		0	0	1		0	1	1		0		0									0	0	0	0
4116	1467	chr8	74834685	74834690	CG_0	6		0		0		0		0		0		0									0	2.55359	0	0
4116	1468	chr8	74834691	74839086	DM	4396	0.0416667	24	0.227273	22	0.607143	28	1	26	0.5	12	0.5	6	0.0463822	539			0.630137	219	0.752688	279	30	0.872656	0.675942	0.847551
4116	1469	chr8	74839087	74840466	INT	1380	0.142857	7	0.4	5	0.166667	6	0.4	5	0.666667	3	0.666667	3	0	152			0.5	24	0.308411	107	11	1.96399	2.1668	1.61675
4116	1470	chr8	74840467	74840600	DM	134	0	5	0	5	0	5	1	5		0	0.5	2	0.00564972	177					0.386364	44	3	1.56702	2.29902	2.14432
4116	1471	chr8	74840601	74840663	CG_0	63		0	0	1		0	1	1		0	0	1									0	1.25804	1.25705	1.38787
4163	1472	chr8	87174072	87174643	INT	572	0	3	0	3	0	3	1	3	1	1		0	0	42					0.894737	19	3	2.97206	3.58776	1.2778
4167	1473	chr8	87996475	87996662	INT	188		0		0		0		0	0	1	1	1	0.0384615	26					0.142857	7	2	1.73632	1.73513	0.858185
4167	1474	chr8	87996663	87997275	DM	613	0	10	0	10	0	10	1	10	0	6	1	2	0.011583	259			0.333333	15	0.84507	71	8	3.70205	3.53254	0.872534
4167	1475	chr8	87997276	87997654	INT	379	0	2	0.5	2	0.5	2		0	0.333333	3	1	5	0	32							2	2.5693	3.02911	0.741519
4179	1476	chr8	91514813	91515007	CG_0	195		0		0		0		0		0		0									0	0.535681	0.535155	1.03194
4179	1477	chr8	91515008	91517294	DM	2287	0.0689655	29	0.103448	29	0.258065	31	1	19	0.7	20	0.956522	23	0.0357143	812			0.77027	74	0.781746	252	30	1.60628	2.49399	0.659042
4179	1478	chr8	91517295	91525630	INT	8336	0.285714	84	0.823529	85	0.969388	98	1	82	0.835165	91	0.941176	85	0.065613	2088	0.325	160	0.754476	782	0.894787	1055	102	0.562485	0.609071	0.450589
4179	1479	chr8	91525631	91525722	DM	92	0	4	0	4	1	4	1	4	1	2	0	1	0.0416667	96			0.516129	31	0.91358	81	2	1.18313	0	0
4179	1480	chr8	91525723	91526306	INT	584	0	6	1	6	1	6	1	6	1	1	0.5	2	0.0958904	146			0.235294	17	0.888889	45	6	1.10502	1.40573	1.50156
4179	1481	chr8	91526307	91527069	DM	763	0	11	0	11	0	11	1	11	0.333333	3	0.818182	11	0.0350877	342	0.2	30	0.464286	56	0.818966	116	9	0.911488	1.5613	0.617323
4179	1482	chr8	91527070	91527461	CG_0	392		0		0		0		0		0	1	1									0	2.63665	2.26239	1.2012
4179	1483	chr8	91527462	91527904	PU	443	0	11	0	11	0	11	0	11	0	13	0	11	0.0401235	324	0.266667	15	0.0891089	101	0.435897	39	9	3.135	2.98531	2.6789
4179	1484	chr8	91527905	91528066	CG_0	162		0		0		0		0	0	1	1	1									0	1.17813	1.05739	1.52927
4179	1485	chr8	91528067	91528980	DM	914	0	13	0	14	0	14	1	13	0	19	0.9	20	0.026455	378	0.125	80	0.368421	38	0.775862	116	13	1.08348	0.897107	0.639001
4179	1486	chr8	91528981	91529909	INT	929	0	4	1	4	0.666667	6	1	5	0.25	8	0.7	10	0.0320856	187	0.466667	45	0.358974	39	0.788732	71	7	0.618058	0.958042	0.578627
4179	1487	chr8	91529910	91530018	DM	109	0	4	0	6	0	6	1	6		0	0.5	8	0.0560748	107	0.636364	11	0.133333	15	0.285714	7	4	0.619414	0	0.951994
4179	1488	chr8	91530019	91530042	CG_0	24		0		0		0		0		0	1	1									0	0	0	0
4179	1489	chr8	91530043	91531238	PU	1196	0	41	0	45	0	54	0	18	0	7	0.0833333	24	0.0130187	1229	0.06	100	0.00961538	104	0.0608696	230	55	1.55113	1.57386	1.79493
4179	1490	chr8	91531239	91531453	CG_0	215		0		0		0		0		0		0									0	2.04491	2.65425	1.64711
4179	1491	chr8	91531454	91533453	DM	2000	0	18	0	17	0	21	1	18	0.15	20	0.578947	19	0.0215517	464	0.111111	18	0.448276	87	0.688742	151	23	0.729077	1.73149	1.16855
4179	1492	chr8	91533454	91535863	INT	2410	0.777778	18	0.8125	16	0.944444	18	1	19	0.652174	23	0.807692	26	0.091954	609	0.363636	33	0.827273	330	0.922581	310	21	0.354923	0.368156	0.301556
4179	1493	chr8	91535864	91537159	DM	1296	0	13	0	12	0	19	1	16	0.388889	18	0.611111	18	0.052356	573	0	24	0.428571	42	0.53125	160	17	1.83624	1.86209	0.836731
4179	1494	chr8	91537160	91539201	INT	2042	0	18	1	18	0.722222	18	1	17	0.666667	24	1	19	0.0606742	445	0.166667	60	0.846154	130	0.927273	220	19	0.666124	1.02096	0.458527
4179	1495	chr8	91539202	91539809	DM	608	0	12	0	12	0	12	1	12	0.25	8	1	10	0.0442804	271	0	17	0.838235	68	0.85906	149	10	3.24185	2.62885	1.17413
4179	1496	chr8	91539810	91540176	INT	367	0	1	0	1		0		0	1	2	1	1	0.181818	11			0.785714	14	0.888889	9	1	2.31664	1.54051	0.63703
4190	1497	chr8	93351924	93351930	CG_0	7		0		0		0		0		0		0									0	2.37159	3.75602	0
4190	1498	chr8	93351931	93353231	PU	1301	0	46	0	46	0	48	0	44	0.0714286	14	0	22	0.015984	1001			0	9	0.011583	518	49	3.23978	3.68337	3.88561
4190	1499	chr8	93353232	93355292	INT	2061	0	15	0.6875	16	0.352941	17	1	13	0.0555556	18	0.75	16	0.116705	437			0.566667	60	0.668966	145	22	1.49318	1.97522	1.29751
4546	1500	chr9	56382386	56382440	INT	55	0	1	1	1	0	1	1	1		0	0.5	2	0	31					0.909091	11	1	2.77508	2.88147	0.945645
4546	1501	chr9	56382441	56383458	DM	1018	0	17	0	17	0	17	1	19	0.7	10	0.833333	12	0.00419287	477			0.363636	33	0.674208	221	17	2.86538	2.28426	0.585271
4546	1502	chr9	56383459	56395181	INT	11723	0.215054	93	0.945055	91	0.926316	95	1	84	0.848101	79	0.93578	109	0.0792683	3280	0.175258	97	0.800562	712	0.903421	994	99	0.593188	0.613899	0.476145
4546	1503	chr9	56395182	56395697	DM	516	0	8	0	9	0	9	1	9	0.333333	3	0.8	5	0.147436	312			0.375	24	0.833333	96	7	2.52549	3.11058	1.79397
4546	1504	chr9	56395698	56395769	CG_0	72		0	0	1		0	1	1		0		0									0	0.491507	1.77931	1.93719
4555	1505	chr9	58119837	58120030	CG_0	194		0		0		0		0		0		0									0	1.40987	1.70357	0.838039
4555	1506	chr9	58120031	58124452	DM	4422	0	51	0.0392157	51	0	49	1	46	0.409091	44	0.775862	58	0.0125471	1594			0.461538	390	0.836842	570	49	1.24373	1.30189	0.806259
4555	1507	chr9	58124453	58125770	INT	1318	0	2	0	2		0		0	1	3	1	4	0	33			0.5	22	1	30	2	0.36543	0.0928092	0.158249
4555	1508	chr9	58125771	58126625	DM	855	0	9	0	9	0	6	1	9	0.583333	12	1	10	0	277			0.505747	87	0.827273	110	7	0.530438	0.596582	0.162392
4555	1509	chr9	58126626	58126854	CG_0	229		0		0		0		0		0	1	1									0	1.33998	0.819537	0.737462
4555	1510	chr9	58126855	58127483	PU	629	0	4	0	4	0	4	0	4	0	5	0.166667	6	0.0318471	157			0.111111	36	0.25	12	2	2.41173	1.80987	1.34398
4555	1511	chr9	58127484	58127667	CG_0	184		0		0		0		0	0	1	1	1									0	2.21823	1.27967	1.68458
4555	1512	chr9	58127668	58128461	DM	794	0	10	0	12	0	12	0.727273	11	0.222222	9	0.307692	13	0.00793651	378			0.284615	130	0.506849	146	10	1.61412	1.46713	1.19089
4555	1513	chr9	58128462	58128504	CG_0	43		0	0	1		0	0	1	1	1	0	1									0	3.56982	0	4.13609
4657	1514	chr9	78207143	78207486	CG_0	344		0		0		0		0		0		0									0	1.014	1.18452	0.799337
4657	1515	chr9	78207487	78207672	DM	186	0	4	0	4	0	4	1	4	0	3	0.6	5	0	62	0	10	0.722222	18	0.825	40	2	2.47423	2.10293	1.06718
4657	1516	chr9	78207673	78208937	INT	1265	0	3	0	5	0	6		0	0	4	0.75	8	0	151	0.0588235	17	0.388889	18	0.5	14	6	1.54477	1.33516	0.264615
4657	1517	chr9	78208938	78210740	DM	1803	0	16	0	16	0	19	1	16	0.411765	17	0.846154	26	0.0211946	519	0.144444	90	0.666667	63	0.888889	108	17	0.55589	0.97924	0.358946
4657	1518	chr9	78210741	78212178	INT	1438	0	10	1	11	0.214286	14	1	13	0.619048	21	0.9	20	0.0210325	523	0.2	15	0.796117	103	0.926554	177	14	0.612041	1.06778	0.614745
4657	1519	chr9	78212179	78214393	DM	2215	0	29	0	31	0	29	1	32	0.344828	29	0.955556	45	0.0214724	978	0.0294118	68	0.39604	303	0.830389	283	32	1.73787	1.88304	0.351553
4657	1520	chr9	78214394	78215490	INT	1097		0	0	1		0		0	0	2		0	0.166667	12					0.714286	14	16	0.213937	0.309749	0
4657	1521	chr9	78215491	78218450	DM	2960	0.0227273	44	0	44	0	41	1	39	0.117647	17	0.814815	27	0.0198745	956			0.502463	203	0.792771	415	42	1.91249	1.86122	0.389265
4657	1522	chr9	78218451	78220681	INT	2231	0.0714286	14	1	15	0.75	16	1	13	0.647059	17	0.92	25	0.026749	486			0.880952	168	0.885965	114	17	0.793763	1.04253	0.608884
4657	1523	chr9	78220682	78221146	DM	465	0	7	0	7	0	7	1	7	0	4	1	3	0.00458716	218			0.77551	49	0.890909	110	5	1.32678	1.09085	0.728744
4657	1524	chr9	78221147	78221342	INT	196	0	4	1	4	1	4	1	4	0.6	5	1	3	0.0365854	82			0.666667	24	0.932203	59	4	0.803685	0.921142	0
4657	1525	chr9	78221343	78223200	DM	1858	0	21	0	20	0.2	20	1	21	0.25	12	0.92	25	0.018018	555			0.244898	49	0.748879	223	19	2.17742	2.02279	0.604869
4657	1526	chr9	78223201	78223442	CG_0	242		0	0	1		0	1	1		0	1	1									0	1.55202	1.06048	0.706108
4748	1527	chr9	110849422	110849434	CG_0	13		0		0		0		0		0		0									0	2.95315	0	3.14336
4748	1528	chr9	110849435	110851863	PU	2429	0.0285714	35	0	35	0	37	0	34	0.142857	35	0.030303	33	0.00915565	983	0.134328	67	0.287671	146	0.210084	238	38	2.54816	2.22573	3.4597
4748	1529	chr9	110851864	110853673	INT	1810	0.230769	13	0.866667	15	0.857143	14	1	11	0.666667	6	0.909091	22	0.028866	485	0.25	64	0.797357	227	0.90566	212	15	0.879418	0.7462	0.564011
4748	1530	chr9	110853674	110854696	DM	1023	0	20	0	21	0.05	20	1	19	0.428571	21	0.9	10	0.0223547	671	0.025	40	0.725	120	0.929448	326	20	2.08978	2.05915	0.582918
4748	1531	chr9	110854697	110854709	INT	13	0	6	1	6		0	1	6		0		0	0.0373832	107					0.84127	63	6	0	0	0
4748	1532	chr9	110854710	110856096	DM	1387	0	15	0	15	0	14	1	15	0.2	10	0.642857	14	0.00859599	349			0.606061	66	0.86747	83	13	1.21877	1.00736	0.489478
4748	1533	chr9	110856097	110856142	CG_0	46		0		0		0		0	0	1	1	1									0	0	0	1.07535
4748	1534	chr9	110856143	110856767	PU	625	0	37	0	37	0	37	0	26	0.375	8	0.4	30	0.014333	907			0.0487805	82	0.0731707	369	35	2.17219	1.9269	0.407047
4748	1535	chr9	110856768	110856867	CG_0	100		0		0		0		0		0	0	1									0	1.86009	1.46021	0
4748	1536	chr9	110856868	110857726	DM	859	0	11	0	12	0	12	1	12	0.125	8	0.705882	17	0.014245	351					0.338235	136	10	1.06263	1.55436	1.00575
4748	1537	chr9	110857727	110863371	INT	5645	0.296875	64	0.951613	62	0.888889	63	1	60	0.736842	38	0.884058	69	0.0632464	2261			0.756148	488	0.923926	815	64	0.795079	1.15418	0.491615
4766	1538	chr9	114458126	114458343	INT	218	0	1	0	1	0	1	1	1	1	1	0	1	0.185185	27					0.923077	13	1	1.8802	2.63745	2.44337
4766	1539	chr9	114458344	114458609	PU	266	0	4	0	4	0	4	0	4	0	3	0	3	0.206522	92	0	18			0.142857	7	2	2.74702	2.20836	3.55123
4766	1540	chr9	114458610	114459001	INT	392	0	1	0	1	0	2		0		0	0	1	0.0769231	26	0	13			0.571429	14	2	1.03124	2.26239	1.02818
4766	1541	chr9	114459002	114459620	DM	619	0	12	0	12	0	10	1	12	0.125	8	0.615385	13	0.206897	377	0.0864198	81	0.512821	39	0.439189	148	10	0.959242	1.64254	1.10565
4766	1542	chr9	114459621	114464569	INT	4949	0.125	56	0.912281	57	0.433333	60	1	52	0.54	50	0.859375	64	0.0913649	1795	0.167857	280	0.521531	418	0.770642	654	61	0.752769	0.787021	0.747808
4766	1543	chr9	114464570	114465379	DM	810	0	8	0	8	0	8	1	7	0.0909091	11	0.777778	9	0.0632184	348	0.0909091	77	0.186441	59	0.341463	123	8	0.783769	1.2	0.64701
4766	1544	chr9	114465380	114465419	CG_0	40		0		0		0		0	0	1		0									0	0	0	0
4766	1545	chr9	114465420	114466640	PU	1221	0	18	0	15	0	19	0	19	0	16	0.12	25	0.0649351	616	0.148148	54	0.136364	44	0.0940171	117	18	2.26478	2.28483	2.29898
4766	1546	chr9	114466641	114466730	CG_0	90		0		0		0		0	0	1	0	1									0	0.721994	0.980424	1.0921
4766	1547	chr9	114466731	114469669	DM	2939	0	39	0	39	0	38	1	35	0.447368	38	0.555556	45	0.0754561	1206	0.0462428	173	0.333333	144	0.449102	334	37	0.647833	0.96607	0.683964
4766	1548	chr9	114469670	114469829	INT	160	0	1	0	1		0		0	0	2	0	1	0.0714286	28	0	9			0	10	1	1.18816	1.67326	0.398711
4766	1549	chr9	114469830	114474341	PU	4512	0	362	0	366	0	304	0	354	0.154762	84	0.0546875	128	0.0211345	10031	0.0367133	572	0.0466926	257	0.0109082	4217	379	1.71655	1.28468	2.51564
4766	1550	chr9	114474342	114474355	CG_0	14		0	0	1		0	0	1	0	1		0									0	0	0	0
4797	1551	chr9	120585871	120585984	CG_0	114		0		0		0		0		0		0									0	1.3438	0	0
4797	1552	chr9	120585985	120586272	DM	288	0	8	0	8	0	8	1	8	0	7	0.125	8	0.0292398	171			0.0508475	59	0.204545	44	6	1.21364	1.64549	2.00232
4797	1553	chr9	120586273	120588557	INT	2285	0.0869565	23	1	22	0.913043	23	1	20	0.8	25	0.935484	31	0.0283688	705	0.54902	51	0.783282	323	0.869822	338	25	0.508001	0.342873	0.618202
4797	1554	chr9	120588558	120588918	DM	361	0	7	0	7	0	7	1	7	0	8	0.111111	9	0	185	0.05	60	0.352941	51	0.622951	61	5	1.55728	1.77647	1.35161
4797	1555	chr9	120588919	120589012	CG_0	94		0		0		0		0		0		0									0	1.66738	0	1.3926
4797	1556	chr9	120589013	120589062	PU	50	0	4	0	4	0	1	0	4		0		0	0.0232558	43							2	1.11705	0	1.60279
4797	1557	chr9	120589063	120589142	CG_0	80		0		0		0		0		0		0									0	2.21823	2.09897	2.60722
4797	1558	chr9	120589143	120589364	DM	222	0	5	0	5	0	5	1	5	0	4	0.25	4	0.0449438	89	0.169811	53	0.228571	35	0.333333	9	3	2.97189	2.8702	1.38183
4797	1559	chr9	120589365	120599008	INT	9644	0.648438	128	0.985185	135	0.961905	105	0.972222	108	0.816	125	0.829787	141	0.101579	3357	0.271739	92	0.788779	909	0.877925	1581	151	0.354793	0.417904	0.437064
4797	1560	chr9	120599009	120599251	DM	243	0	4	0	4	0	3	1	4	0.5	2	0	1	0.032967	91			0.142857	7	0.583333	12	2	0.310969	1.2878	0.878449
4797	1561	chr9	120599252	120599408	INT	157	0	2	1	2	0.5	2		0		0	0.5	4	0.238095	42					0.6	10	2	0.949165	2.44953	1.55899
4797	1562	chr9	120599409	120599979	PU	571	0	9	0	9	0	8	0	8	0	4	0	9	0.0757576	330			0.121951	41	0.0909091	55	7	2.50021	3.45536	2.87443
4797	1563	chr9	120599980	120600072	CG_0	93		0	0	1		0	0	1		0		0									0	2.05052	2.73334	3.44068
4802	1564	chr9	121244501	121244749	INT	249	0	1	0	1		0		0	1	1	1	1							0.75	8	1	1.04009	1.26712	0
4802	1565	chr9	121244750	121245303	DM	554	0	11	0	11	0	11	1	10	0.833333	12	0.9	10	0.0118577	253			0.545455	22	0.830508	118	9	2.97417	2.43992	0.716819
4802	1566	chr9	121245304	121254102	INT	8799	0.137615	109	0.936364	110	0.692308	104	1	96	0.823529	85	0.885417	96	0.152837	2820	0.333333	39	0.779639	776	0.880691	1274	114	1.20082	0.982122	0.746098
8554	1567	chrX	7578969	7585043	INT	6075	0	56	0.712121	66	0.72549	51	0.931034	29	0.7	20	0.871429	70	0.256193	1534	0.225806	279	0.703565	533	0.798635	879	79	0.705064	0.783058	0.48793
8554	1568	chrX	7585044	7585740	DM	697	0	8	0	7	0	6	1	7	0.272727	11	0.454545	11	0.37931	203	0.357143	42	0.692308	26	0.9375	16	7	0.588007	0.910357	0.285961
8554	1569	chrX	7585741	7589934	INT	4194	0	35	0.566667	30	0.09375	32	1	17	0.52	25	0.740741	54	0.246407	974			0.724359	156	0.70936	203	51	0.619714	0.73828	0.498662
8554	1570	chrX	7589935	7591168	PU	1234	0	13	0	12	0	10	0	10	0	9	0.25	12	0.232558	258			0.375	8	0.1875	16	13	1.41027	1.1874	2.03407
8554	1571	chrX	7591169	7597907	INT	6739	0.0238095	42	0.586207	58	0.442308	52	0.916667	12	0.625	24	0.742424	66	0.238128	1453			0.712575	334	0.750799	626	69	0.50216	0.377277	0.405981
8629	1572	chrX	50098631	50098801	INT	171	0	2	0	3	0	2		0		0	0	4	0	61			0	16	0.0540541	37	3	2.35102	1.34278	4.01707
8629	1573	chrX	50098802	50099066	PU	265	0	7	0	7	0	7	0	5		0	0.4	5	0.00636943	157					0.0555556	72	5	2.24784	1.72826	3.60259
8629	1574	chrX	50099067	50105681	INT	6615	0	8	1	8	0.375	24		0	0.75	4	0.355556	45	0.0170068	588			0.395604	273	0.45	100	32	0.446027	0.454896	1.00068
8629	1575	chrX	50105682	50107315	PU	1634	0	6	0	8	0	10	0	4	0.5	8	0.588235	17	0.0318841	345			0.284091	88			14	1.36399	0.459604	1.26464
8629	1576	chrX	50107316	50114110	INT	6795	0	28	0.84375	32	0.6	35	1	14	0.428571	28	0.79661	59	0.0316327	980	0.235294	170	0.667195	631	0.844991	529	59	0.541923	0.174892	0.22021
