# Supplementary material for: Dynamic CpG methylation delineates subregions within super-enhancers selectively decommissioned at the exit from naive pluripotency
Source: Nat Commun. 2020 Feb 28;11:1112. doi: 10.1038/s41467-020-14916-7 (PMC7048827; doi:10.1038/s41467-020-14916-7)
Supplement: Supplementary file 7 — Supplementary Data 4 [file 41467_2020_14916_MOESM7_ESM.xlsx]

## Sheet: S4a - AUC and FC genome wide
Gene	AUC	FC
Morc1	0.992401	2410.76
Rpl10l	0.968085	283.649
Klf2	0.963526	415.489
Tet1	0.962006	7.35803
Rex2	0.958967	24.6164
4930548H24Rik	0.957447	168.916
Rpl39l	0.955927	1026.76
Gm17232	0.954407	301.921
Mylpf	0.951368	3068.93
Zfp42	0.948328	2893.98
Gsta4	0.946809	6.17476
Fbxo15	0.945289	1972.98
Zfp600	0.945289	17.9884
Tdh	0.940729	2746.92
Dppa5a	0.93769	13.5966
Gm14074	0.93465	274.238
Zfp534	0.933131	4.18341
Gm10324	0.931611	41.2371
Hsd17b14	0.930091	506.12
Esrrb	0.928571	450.626
Sod2	0.928571	3.87151
Gm13145	0.925532	37.6674
Gm13929	0.922492	36.7299
Gm6083	0.920973	10.405
Gm13230	0.919453	13.6311
Gm6798	0.919453	61.1537
Gm13227	0.916413	16.061
Gm13247	0.911854	21.6124
Ubxn2a	0.911854	4.66489
Hsf2bp	0.910334	590.382
Kat6b	0.910334	29.4624
4930566F21Rik	0.908815	98.97
Gm13154	0.902736	3.85955
Chchd10	0.899696	10.7173
Gm2373	0.899696	1052.06
AU018091	0.898176	412.541
Mreg	0.896657	311.587
Tdrd12	0.896657	438.104
Dhx16	0.893617	24.0139
Ncoa3	0.892097	4.9583
Ulk1	0.889058	668.16
Alpl	0.887538	921.82
Gm867	0.886018	16.3677
Gm21411	0.882979	16.0967
Jam2	0.878419	205.146
Mtf2	0.878419	2.6798
Gm13225	0.8769	3.21658
Gm13212	0.87234	11.3444
Ooep	0.87234	406.905
Gm13150	0.869301	10.3536
Upp1	0.869301	97.6141
Fam25c	0.863222	125.255
Sox2	0.863222	6.43306
Blvrb	0.860182	280.312
Gm13242	0.858663	14.2386
Mkrn1	0.858663	2.08252
Gm13147	0.857143	28.7124
Gm13228	0.857143	9.20238
Twf2	0.855623	21.176
Gm15310	0.849544	6.54082
Mt2	0.849544	8.51564
Smarcad1	0.849544	6.19006
Bnc2	0.848024	31.743
Inpp5d	0.848024	107.912
Slc25a20	0.848024	11.3823
Gm14406	0.846505	13.8731
Lima1	0.846505	57.5102
Atp5g1	0.843465	1.83006
Gpx4	0.841945	3.0161
Lrrc2	0.838906	22.8802
Stmn1	0.838906	3.26114
Tet2	0.838906	313.067
Gm9531	0.834347	2.21551
Lypla1	0.834347	3.61076
Taf13	0.834347	7.35835
Gm15055	0.829787	27.5785
Dlc1	0.828267	633.363
Gm13152	0.828267	4.00976
Ina	0.825228	26.8154
Msh6	0.825228	3.18437
Nr0b1	0.825228	589.214
Cbx1	0.822188	1.79423
Nr5a2	0.820669	41.2227
Scp2	0.820669	2.62552
Gabarapl2	0.817629	3.93195
Gm13157	0.817629	3.85436
Klhl13	0.817629	1327.42
Pcsk1n	0.816109	64.6143
Gm7221	0.81459	257.21
Zbtb44	0.81459	7.50948
EU599041	0.81307	26.0599
Gm14401	0.81307	188.442
Ppp2r2d	0.81307	3.57477
Tex19.1	0.81307	203.723
Wdr62	0.81307	66.2848
Gm10323	0.81155	70.77
Pla2g1b	0.81155	6.14988
Tbc1d13	0.81155	648.914
Ube2a	0.81003	2.05144
Ash2l	0.806991	2.37125
Gm10244	0.805471	2.1331
Gm13051	0.805471	3.32824
Gm6245	0.805471	6.25565
Nphs1	0.805471	160.319
Zfp640	0.805471	3.65324
Dppa2	0.803951	7.25467
Kit	0.803951	354.121
Lsm14b	0.803951	4.24679
Tiam1	0.802432	59.5866
Tns3	0.802432	58.7863
Znf41-ps	0.802432	7.14754
B3gnt9	0.800912	22.1527
Phf17	0.800912	2.44858
Gm14444	0.800912	59.8084
Gm10039	0.799392	2.28872
Mt1	0.799392	12.4881
Rrn3	0.799392	1.82986
Cdc5l	0.797872	2.92804
Tcea3	0.797872	3.26121
Gm14393	0.796353	166.905
Wdr5	0.796353	3.71789
Elavl2	0.794833	24.8814
Gm26384	0.794833	2.2389
Gm14409	0.793313	56.0448
Slc9b1	0.793313	179.045
Spink3	0.793313	98.101
Abcg1	0.788754	8.82782
Gab1	0.788754	442.231
Gm14058	0.788754	9.8662
Kat2b	0.788754	274.971
Mybl2	0.788754	3.62483
Odf2	0.788754	3.42346
Bnip3	0.787234	8.80143
Capsl	0.787234	337.581
Gm11223	0.785714	2.74483
Gm8935	0.785714	1.885
Pura	0.785714	8.4119
Rcor2	0.785714	40.709
Cep192	0.784195	3.35959
Tdrp	0.784195	5.38292
Yes1	0.782675	14.4988
2610305D13Rik	0.781155	3.36542
Bcat1	0.781155	2.89913
Gm13151	0.781155	2.69456
Poc1a	0.781155	649.996
Rest	0.781155	2.98234
Slc25a12	0.781155	630.363
Zfp936	0.781155	32.0859
Gm17067	0.779635	60.1792
Ndufv3	0.779635	2.61516
Nfatc2ip	0.779635	8.36117
Rif1	0.779635	2.04423
2410141K09Rik	0.778116	3.63657
E130012A19Rik	0.778116	21.1301
Etv5	0.778116	2.03258
Nsd1	0.778116	1.92035
5133400J02Rik	0.776596	20.8781
Atr	0.776596	33.2815
Gm2381	0.776596	38.9674
Hdac6	0.776596	237.601
Rdm1	0.776596	54.4129
Scfd2	0.776596	5.75566
Chek2	0.775076	10.3523
Eras	0.775076	343.494
Gm11189	0.775076	7.23327
Gm26754	0.775076	2.71495
H2afv	0.775076	2.36101
Kank3	0.775076	153.341
Ccdc116	0.772036	9.10546
Dpy30	0.772036	2.08126
Mrpl15	0.772036	1.76637
Rcc2	0.772036	2.7199
Rsbn1l	0.770517	8.89821
Slc25a36	0.768997	3.09535
Prune2	0.767477	204.447
Set	0.767477	1.76997
Snrpd2	0.767477	1.5622
Wbscr16	0.767477	377.553
Zfp229	0.767477	177.714
Agk	0.765957	193.285
Gm13235	0.765957	2.63075
Slc25a35	0.765957	2.48458
Tfdp2	0.765957	2.89317
Crlf3	0.764438	4.46308
Emg1	0.764438	1.79003
4930526L06Rik	0.762918	28.4435
Gtsf1l	0.762918	261.958
Nckipsd	0.762918	2.06897
Pipox	0.762918	7.18165
Tenm4	0.762918	36.9124
Zfp296	0.762918	350.575
Coil	0.761398	6.55282
Glb1	0.761398	23.0979
Ticrr	0.761398	14.879
Arl4a	0.759878	3.23209
Exosc5	0.759878	2.2497
Suz12	0.759878	2.18879
Trim2	0.759878	495.232
Eif2s2	0.759878	1.80135
Iqcg	0.759878	205.886
Sgk1	0.759878	5.88452
Abcc4	0.758359	370.837
Spp1	0.758359	38.5766
Wdr76	0.758359	5.56644
Arid5b	0.756839	7.19213
Chchd2	0.756839	1.41816
Dppa3	0.756839	10.2907
Gm14719	0.756839	2.66303
Hspbap1	0.756839	3.40678
Rangrf	0.756839	1.9582
Nf2	0.755319	13.4447
Pias2	0.755319	2.32196
Porcn	0.755319	76.9704
Dhdh	0.753799	28.2059
Gm13231	0.753799	13.0736
Mycn	0.753799	3.68336
Poln	0.753799	9.0114
Dnmt3l	0.75228	664.339
Wdr31	0.75228	47.377
Znrd1	0.75228	4.12888
Znrf2	0.75228	14.3727
Akap1	0.75076	5.34072
Gm14303	0.75076	1.88352
Pigl	0.75076	129.961
1500011K16Rik	0.74924	3.25436
Rnf125	0.74924	8.379
Dnajb6	0.74772	1.84205
Gpatch1	0.74772	368.039
Ppdpf	0.74772	2.20624
Usp7	0.74772	2.4099
Cobl	0.746201	20.6953
Fth1	0.746201	1.55921
Wdsub1	0.746201	12.6726
Atp5h	0.744681	1.74759
Gldc	0.744681	80.265
Gm4349	0.744681	2.67897
Txlng	0.744681	3.11752
BC033916	0.743161	36.626
Bcas3	0.743161	298.267
Cdyl2	0.743161	47.8571
Cep55	0.743161	171.271
Gm13139	0.743161	2.57068
Rhox13	0.743161	7.55018
Ech1	0.741641	535.359
Gyk	0.741641	78.2878
Plekha4	0.741641	121.569
Pycard	0.741641	451.927
Sirt1	0.741641	19.8099
Snrnp25	0.741641	1.99481
Gm17404	0.740122	7.66001
Hmces	0.740122	3.99379
Ncor1	0.740122	1.86734
Pecr	0.740122	106.339
Aqp3	0.740122	1.931
Gm14412	0.740122	130.309
Rarg	0.740122	353.152
Tfpi	0.740122	12.8928
Bcat2	0.738602	2.9007
Calcoco2	0.738602	295.289
Dyrk3	0.738602	6.63958
Fancm	0.738602	8.6092
Cacybp	0.737082	1.97837
Enox1	0.737082	19.3065
Gm11361	0.737082	1.68216
Gm15788	0.737082	59.3172
Nphs1os	0.737082	1
Rogdi	0.737082	52.9442
Tmem160	0.737082	2.03697
Uchl1	0.737082	6.32272
Cisd1	0.735562	2.02168
Dxo	0.735562	211.309
Gm26636	0.735562	7.22096
Gm9892	0.735562	2.02314
L3mbtl2	0.735562	2.6059
Manba	0.735562	164.962
Scpep1	0.735562	15.6494
Gm9104	0.734043	1.94389
D230025D16Rik	0.732523	33.1061
Gm16439	0.732523	11.4357
Morc3	0.732523	1.75841
mt-Nd6	0.732523	1.75216
Pccb	0.732523	222.323
Pprc1	0.732523	2.7299
Setx	0.732523	2.43614
Suv420h2	0.732523	135.211
1810037I17Rik	0.731003	1.51714
Baz2a	0.731003	2.38602
Jarid2	0.731003	1.97853
Kdm3a	0.731003	3.53465
Pot1b	0.731003	35.7893
Prr14l	0.731003	2.81001
Rnf17	0.731003	148.212
Setdb1	0.731003	2.27108
Tcea1	0.731003	1.65753
Zcwpw1	0.731003	61.9729
Atg14	0.729483	5.12057
B230377A18Rik	0.729483	46.9064
Eef1e1	0.729483	1.91425
Gm9788	0.729483	4.10122
C330046G13Rik	0.727964	1.97396
Ccdc104	0.727964	3.92192
Cdyl	0.727964	12.8586
Dock6	0.727964	131.962
Trim28	0.727964	2.0722
Triml2	0.727964	48.6885
Cenpp	0.726444	230.706
Chadl	0.726444	2.36765
Gfpt2	0.726444	252.199
Gm9774	0.726444	1.93877
Impa2	0.726444	170.546
Msi2	0.726444	3.11598
Serinc4	0.726444	84.2794
Zfp553	0.726444	65.2644
Actl6a	0.724924	1.54425
Cenpm	0.724924	435.716
Dpp4	0.724924	4.42517
Dppa4	0.724924	3.51866
Nanog	0.724924	4.64549
Brca1	0.723404	3.41655
Etfb	0.723404	2.36667
Ftl2	0.723404	1.72615
Oaz2	0.723404	2.21651
Ralbp1	0.723404	1.94635
Slc25a5	0.723404	1.25936
Sms	0.723404	7.86288
Zfp808	0.723404	15.0774
4930519F16Rik	0.721884	2.22933
Ccno	0.721884	2.47243
Fgf4	0.721884	209.897
Gga2	0.721884	3.63684
Nme4	0.721884	2.16626
Spen	0.721884	5.06177
Ccnb1ip1	0.720365	90.9026
Cpt1a	0.720365	10.9634
D14Abb1e	0.720365	1.79193
Gk5	0.720365	124.402
Gm10031	0.720365	1.7341
Gm5805	0.720365	1.32104
Grpel2	0.720365	4.56495
Hsph1	0.720365	4.16935
Psmb3	0.720365	1.43725
Pxmp2	0.720365	183.248
Rbm47	0.720365	116.762
Tfcp2l1	0.720365	45.2885
Tnrc6c	0.720365	7.21253
Zfp57	0.720365	7.54587
0610005C13Rik	0.718845	3.65198
BC051226	0.718845	34.9833
Hist1h2al	0.718845	6.63311
Mllt6	0.718845	3.83835
Use1	0.718845	1.87254
E2f1	0.717325	37.0066
Epha4	0.717325	9.25131
Nrg4	0.717325	2.11381
Pcgf6	0.717325	2.29874
Sall4	0.717325	1.92565
Syap1	0.717325	81.325
Tubb3	0.717325	13.5232
Acp6	0.715805	470.556
Atf7ip	0.715805	141.97
D630023F18Rik	0.715805	1
Dnajc7	0.715805	1.88304
Gstp2	0.715805	1
Lmbrd2	0.715805	122.841
Mthfs	0.715805	58.7877
Plk5	0.715805	1
Ydjc	0.715805	1.73497
Zmym3	0.715805	91.1581
Gcsh	0.714286	2.15956
Gm6792	0.714286	150.08
Gm8258	0.714286	6.01432
Ssu72	0.714286	1.40254
Tcea1-ps1	0.714286	1.79888
Trip12	0.714286	2.1888
Wdr47	0.714286	111.822
Zfp599	0.714286	70.8414
Commd4	0.712766	1.88073
Fbxl6	0.712766	82.6887
G3bp2	0.712766	1.6486
Gm13251	0.712766	1.82681
Gm15459	0.712766	1.80315
Gm9697	0.712766	1
Rbmxl2	0.712766	45.9675
Thoc6	0.712766	1.92097
Asxl1	0.711246	3.29207
Atp5g2	0.711246	4.56227
Cant1	0.711246	175.428
Coq5	0.711246	34.8429
Gm11607	0.711246	1
Pfdn2	0.711246	1.75154
Pfkp	0.711246	2.50918
Pmm1	0.711246	1.90285
Star	0.711246	1
Stk30	0.711246	22.4219
Abhd1	0.709726	5.55058
Csnk2a1	0.709726	1.46643
Mir692-1	0.709726	1.46358
Rps18	0.709726	1.51625
Stra13	0.709726	2.83787
Tanc1	0.709726	138.032
Zfp809	0.709726	220.319
1700065D16Rik	0.708207	1
Ddc	0.708207	287.839
Ftsj3	0.708207	1.63297
Gm15927	0.708207	2.09569
Mcph1	0.708207	3.38483
Nudt16l1	0.708207	2.01552
Slc7a3	0.708207	9.25301
Tmem231	0.708207	4.58572
Ubac1	0.708207	3.27015
Zfp712	0.708207	2.11365
Dalrd3	0.706687	3.74558
Gm16096	0.706687	2.95313
Gm20746	0.706687	1.45496
Gm5160	0.706687	2.0805
Naa40	0.706687	49.6118
Ssx2ip	0.706687	88.6275
Tbrg4	0.706687	2.90154
Tle4	0.706687	2.83308
Zfp280b	0.706687	85.4559
Zfp820	0.706687	384.76
Aire	0.705167	1
Cox5a	0.705167	1.72518
Fkbp11	0.705167	2.4725
Gm10355	0.705167	2.45864
Ndufb8	0.705167	1.54161
Prpsap1	0.705167	2.10481
Qdpr	0.705167	3.08829
Ufc1	0.705167	1.69339
Aoah	0.703647	3.78036
Enah	0.703647	2.00638
Klf4	0.703647	116.221
Ppm1j	0.703647	1
Spdl1	0.703647	162.335
Srrt	0.703647	1.63562
Clmp	0.702128	6.06713
Gm19705	0.702128	39.5069
Gm3435	0.702128	7.76805
Lamtor2	0.702128	2.02264
Usp28	0.702128	96.3166
Dmrt1	0.700608	9.90556
Exosc4	0.700608	2.12847
Gm17178	0.700608	12.1271
Gm9396	0.700608	1.40834
H2-M5	0.700608	2.71625
Mrpl17	0.700608	1.66719
mt-Nd1	0.700608	1.56418
Rbpsuh-rs3	0.700608	3.04877
Rtn1	0.700608	1
Snw1	0.700608	1.54194
Zw10	0.700608	52.4372
Clip4	0.699088	17.1915
Gdf3	0.699088	2.01645
Hat1	0.699088	1.43794
Kdm6a	0.699088	3.48019
Nadk2	0.699088	10.743
Nfrkb	0.699088	95.7241
Osbpl1a	0.699088	185.928
Setd1b	0.699088	2.68672
Eed	0.697568	1.8984
Galk2	0.697568	789.693
H2afx	0.697568	1.50529
Kank2	0.697568	122.892
Kdm5b	0.697568	3.01988
Myef2	0.697568	1.37754
Ubald2	0.697568	2.32707
Eif4ebp1	0.696049	1.34729
Gpx2	0.696049	1
Mthfd1	0.696049	2.41
R3hdm1	0.696049	1.65486
Sod1	0.696049	1.53596
Tmem8	0.696049	45.6161
Dap3	0.694529	1.98098
Fubp3	0.694529	1.89352
Gm11537	0.694529	20.8139
Gm26845	0.694529	7.73272
Gm561	0.694529	7.74723
Snrpg	0.694529	1.26429
Sp3	0.694529	2.73741
2900011O08Rik	0.693009	10.8089
Acbd7	0.693009	1
Atad5	0.693009	1.91689
Gm128	0.693009	1
Gm14411	0.693009	1
Nucks1	0.693009	1.37104
Prps1	0.693009	1.97403
Uri1	0.693009	1.63614
Xpot	0.693009	4.6739
Zcchc10	0.693009	2.31151
Adam19	0.691489	5.39524
Gm26631	0.691489	1.44798
Mat2b	0.691489	1.99801
Mbd4	0.691489	7.19022
Pecam1	0.691489	1
Srrm1	0.691489	1.65701
Uchl1os	0.691489	8.88215
1700052N19Rik	0.68997	48.5457
Gm13493	0.68997	1.64356
Lrrc70	0.68997	22.2776
Mcts2	0.68997	1.99639
Mkrn1-ps1	0.68997	1.10629
mt-Nd2	0.68997	2.03052
Rbm4b	0.68997	2.10423
Snora21	0.68997	1
AU022252	0.68845	3.3047
Ddt	0.68845	1.78758
Fxr1	0.68845	1.82817
Gm15989	0.68845	3.17651
Hormad1	0.68845	1.30117
Igsf23	0.68845	1
Pramef12	0.68845	4.24227
Scp2-ps2	0.68845	1.95373
Sdad1	0.68845	1.7274
Xrcc5	0.68845	2.50182
Zbtb8a	0.68845	166.495
9630033F20Rik	0.68693	24.6039
Ankrd24	0.68693	138.952
Ddx49	0.68693	7.738
Gm10222	0.68693	1.77446
Gm13414	0.68693	2.0224
Mrpl39	0.68693	1.81471
Ndufaf1	0.68693	4.88213
Zfp280d	0.68693	2.47773
Adh5	0.68541	1.38086
Atmin	0.68541	53.4994
Cers6	0.68541	29.3767
Gm21981	0.68541	1.24648
Hsdl1	0.68541	20.793
Med8	0.68541	1.95035
Pdcd7	0.68541	150.191
Phb	0.68541	1.26589
Prpf31	0.68541	1.48636
Snord16a	0.68541	30.0845
Tmem256	0.68541	3.15899
Usp40	0.68541	41.6484
Cggbp1	0.683891	2.11548
Gm26582	0.683891	1.50875
Map2k3	0.683891	8.46891
Matr3-ps2	0.683891	1.37031
Npepps	0.683891	2.17787
Ppat	0.683891	1.38791
Spice1	0.683891	33.4138
Wtap	0.683891	1.44909
Zmym1	0.683891	2.06315
4930427A07Rik	0.682371	88.0436
Arhgef1	0.682371	64.5084
Bola1	0.682371	1.77197
Camk1d	0.682371	10.2464
Gm20441	0.682371	1.56087
Gm7935	0.682371	1.26845
Gsg2	0.682371	103.847
Kif3c	0.682371	63.4468
Klf9	0.682371	1.62779
Mrps24	0.682371	1.77687
Snx11	0.682371	180.614
Thap8	0.682371	1
Triml1	0.682371	12.2378
Tyk2	0.682371	1
Urod	0.682371	5.5551
5330438D12Rik	0.680851	6.97813
Ccdc138	0.680851	196.285
Gm15710	0.680851	1.22845
Rpl22	0.680851	1.46932
Stag3	0.680851	19.0176
Aard	0.679331	1
Arl5c	0.679331	1.26493
Eif4a-ps4	0.679331	1.31633
Gm8546	0.679331	4.77109
Mlh1	0.679331	98.8706
Oxsr1	0.679331	4.22512
Ptma	0.679331	1.21079
Rpl13a	0.679331	1.26603
Crcp	0.679331	2.70394
Ppia	0.679331	1.50762
Ube2t	0.679331	1.76054
Atg2a	0.677812	107.11
Fbxo22	0.677812	1.78743
Med18	0.677812	23.9904
mt-Te	0.677812	1.49912
Oplah	0.677812	2.28221
Phf20	0.677812	1.29978
Rrp9	0.677812	2.02959
Slc24a5	0.677812	1.49579
Slc25a39	0.677812	1.76518
Tmsb15l	0.677812	2.90461
Zfp428	0.677812	2.06255
Diap1	0.676292	1.53466
Gm10767	0.676292	1.67085
Hadh	0.676292	2.1552
Impdh2	0.676292	1.43172
Mrpl36	0.676292	1.70166
Rasgrp2	0.676292	102.017
Slc46a1	0.676292	1.99982
Sntb2	0.676292	20.4189
Zfp955a	0.676292	22.361
Adam23	0.674772	23.1465
Angptl6	0.674772	3.92474
E130218I03Rik	0.674772	1.66211
Ercc6l2	0.674772	3.93868
Fam86	0.674772	5.04252
Gm12031	0.674772	1
Gm6419	0.674772	1.45036
Gm7204	0.674772	1.58788
Gm7666	0.674772	1.43938
Hist1h2ae	0.674772	5.51662
Ifitm7	0.674772	11.1529
Mrps2	0.674772	4.71788
Polr2i	0.674772	1.48748
Rbbp5	0.674772	21.52
Snhg4	0.674772	2.87574
Syce1	0.674772	1
Ube2c	0.674772	2.61246
Gm10715	0.673252	6.79273
Gm4540	0.673252	1.4505
Gm5501	0.673252	4.22992
Gm6982	0.673252	2.19406
Plrg1	0.673252	2.48686
Prss36	0.673252	6.72931
Tcl1	0.673252	1
2410015M20Rik	0.671733	1.33124
9230116N13Rik	0.671733	2.60233
Ccdc34	0.671733	1.97716
Dusp27	0.671733	1
Exoc2	0.671733	294.15
Gm15718	0.671733	39.831
Gm9769	0.671733	1.30696
Mov10	0.671733	67.3125
Noa1	0.671733	78.9076
Pgpep1	0.671733	2.64848
Sox21	0.671733	1
Syk	0.671733	5.70921
Ubtf	0.671733	1.63471
Uqcrq	0.671733	1.44676
Atg13	0.670213	163.491
Atrx	0.670213	1.72123
Ccnk	0.670213	3.79692
Ctbp2	0.670213	1.46302
Dbf4	0.670213	1.82951
Frrs1	0.670213	9.73517
Gm17249	0.670213	5.95609
Hmgb1-ps4	0.670213	1.99385
Hsp90aa1	0.670213	1.41021
Mir207	0.670213	1
Mrpl42	0.670213	1.19046
Parp1	0.670213	2.15836
Rbmxl1	0.670213	1.42291
Acadm	0.668693	2.34006
Aspscr1	0.668693	3.13152
Capn15	0.668693	1
Ccnl1	0.668693	1.82745
Dnph1	0.668693	2.402
Gm5590	0.668693	2.03784
Gm8203	0.668693	1.44766
Lsm7	0.668693	1.70195
Pdlim1	0.668693	3.0715
Ppap2b	0.668693	1
Smim8	0.668693	3.28876
Tubgcp6	0.668693	99.516
Abhd11	0.667173	8.60678
Aldh6a1	0.667173	1.64057
Ano9	0.667173	1
B230307C23Rik	0.667173	117.11
Bcas2	0.667173	1.38887
Bud13	0.667173	153.615
Ddx58	0.667173	36.7589
Dtymk	0.667173	1.10359
Gm10116	0.667173	1.52932
Gm14322	0.667173	4.13949
Gm15365	0.667173	1
Gm2245	0.667173	2.20465
Gm5093	0.667173	1
Mif4gd	0.667173	3.27704
Mkrn2	0.667173	1.57971
Mto1	0.667173	2.87142
Nup35	0.667173	1.74075
Polr2f	0.667173	1.54628
Ppp1r35	0.667173	47.2426
Psmd4	0.667173	1.49633
Rbmx2	0.667173	1.64453
Rchy1	0.667173	3.07998
Smtnl2	0.667173	8.14121
Tbx3	0.667173	1
Zfp459	0.667173	121.184
2610318N02Rik	0.665653	239.908
2900056M20Rik	0.665653	5.19108
Dpp7	0.665653	13.7223
Gm13136	0.665653	6.03551
Gm13148	0.665653	2.69876
Gm13243	0.665653	2.13084
Gm26619	0.665653	1.53658
Gm7325	0.665653	1
l7Rn6	0.665653	1.21091
Ndnl2	0.665653	4.19215
Rpl13-ps3	0.665653	1.73951
Slc16a4	0.665653	1.65875
Sp2	0.665653	4.15085
Ung	0.665653	2.80797
Zbtb17	0.665653	122.019
Agtrap	0.664134	19.8921
Akt2	0.664134	32.8823
Cspp1	0.664134	2.78475
Gm13369	0.664134	1
Gm26975	0.664134	1
Gm7389	0.664134	7.94007
Ipmk	0.664134	33.0154
Ntn1	0.664134	1
Paip2b	0.664134	94.9532
Ptch1	0.664134	1
Pwwp2a	0.664134	4.06487
Rpa2	0.664134	1.54081
Sf3b1	0.664134	1.22022
Spc24	0.664134	1.23478
1500002C15Rik	0.662614	1.34579
4930404I05Rik	0.662614	4.56231
Alkbh7	0.662614	3.71633
Cltb	0.662614	35.8092
Dync1li1	0.662614	1.44393
Gcat	0.662614	1.99812
Gm13226	0.662614	1
Gm14325	0.662614	17.1323
Hint2	0.662614	1.57489
Kmt2c	0.662614	2.83125
Nipsnap1	0.662614	1.69897
Pptc7	0.662614	5.57444
Preb	0.662614	2.96651
Psma8	0.662614	1
Sf3b5	0.662614	1.19829
Svip	0.662614	1
Tmem64	0.662614	12.7604
Tpx2	0.662614	1.30067
Zc3h4	0.662614	24.1035
A230050P20Rik	0.661094	47.7674
Angptl4	0.661094	1
Ccdc51	0.661094	1
Cep44	0.661094	4.6933
Ep300	0.661094	2.13692
Gm10029	0.661094	1.4913
Gm14024	0.661094	4.38865
Helb	0.661094	52.9523
Ifitm2	0.661094	1.40109
Mttp	0.661094	1
Ndufa3	0.661094	1.73323
Rbm26	0.661094	1.43064
Rnf138	0.661094	2.10604
Sycp1	0.661094	2.30168
Tipin	0.661094	1.42248
Tln2	0.661094	93.7361
Tomm7	0.661094	1.7134
Tsfm	0.661094	2.4885
Zfp961	0.661094	1.90416
Acaa1a	0.659574	13.6851
Fam136a	0.659574	1.99762
Fxyd5	0.659574	1
Gltscr1l	0.659574	53.1128
Gm10250	0.659574	1.51185
Gm11206	0.659574	1
Gm12346	0.659574	1.27024
Gm15210	0.659574	1.74864
Gm16302	0.659574	2.01854
Gm20541	0.659574	3.08415
Ncoa1	0.659574	36.5678
Nup62	0.659574	1.8846
Rrp1b	0.659574	1.8526
Snrpa1	0.659574	1.43634
Soga3	0.659574	1.43422
Arrdc2	0.658055	1
C430002E04Rik	0.658055	1.55693
Egfl8	0.658055	1.64549
Esco2	0.658055	1.35708
Fgfr2	0.658055	2.02829
Gm13034	0.658055	5.76358
Gm20748	0.658055	11.3967
Gm5844	0.658055	1.27551
Mir1191	0.658055	1
Myof	0.658055	1
Nup85	0.658055	1.41268
Nvl	0.658055	1.56439
Psmd5	0.658055	1.72162
Rps4x	0.658055	1.46116
Tex11	0.658055	1
A430005L14Rik	0.656535	2.23216
Arhgap19	0.656535	151.813
Cdc25c	0.656535	12.7266
Cox20	0.656535	2.30541
Ddhd2	0.656535	1.59923
Derl3	0.656535	1
Dnajc21	0.656535	1.46897
Gm13135	0.656535	2.78089
Gm13443	0.656535	1.67533
Gm14680	0.656535	1.71815
Gm3244	0.656535	1.49709
Gm5560	0.656535	1.39721
Gm6467	0.656535	1.25795
Gm6712	0.656535	1.8789
Lias	0.656535	1.95436
Med17	0.656535	2.20216
Mrps17	0.656535	1.34439
Pde2a	0.656535	1
Pif1	0.656535	4.77013
Psmd11	0.656535	1.43869
Slc12a2	0.656535	7.45601
Slc35f2	0.656535	7.74757
1110008L16Rik	0.655015	10.3167
3010003L21Rik	0.655015	3.11317
Acss1	0.655015	1
Ankrd45	0.655015	1
Aplp1	0.655015	1.49402
Bbs2	0.655015	1
Bckdhb	0.655015	51.3258
Dpys	0.655015	1
Engase	0.655015	1
Gm12743	0.655015	1.06199
Gm15536	0.655015	1.43918
Kif22	0.655015	2.50824
Mrpl32	0.655015	1.60911
Pcnt	0.655015	2.57807
Ppa2	0.655015	1.94931
Rpl13a-ps1	0.655015	1.18682
Sbf1	0.655015	38.5536
Stra8	0.655015	1
Tmsb15b2	0.655015	2.52362
1110001A16Rik	0.653495	1.65822
D130058E05Rik	0.653495	1
Ears2	0.653495	4.49687
Eif4a1	0.653495	1.21493
Gm11966	0.653495	1.18743
Gm14048	0.653495	1.45282
Gm15697	0.653495	3.34935
Gm20671	0.653495	1.90074
Gm3940	0.653495	1
Gsk3a	0.653495	2.37536
Hexb	0.653495	6.76847
Mmachc	0.653495	2.01593
Rps16	0.653495	1.27884
Scnm1	0.653495	2.7976
Slc29a1	0.653495	136.388
Ttc39b	0.653495	2.51232
Ttpa	0.653495	1
B230354K17Rik	0.651976	2.12615
Esrra	0.651976	2.34079
5430416N02Rik	0.651976	1.99224
9330185C12Rik	0.651976	1.98594
Arnt	0.651976	2.00091
Bola2	0.651976	1.36891
Cep68	0.651976	3.82477
Gm12338	0.651976	1.37567
Gm15983	0.651976	4.45212
Gm16034	0.651976	1
Gm5784	0.651976	5.24339
Impa1	0.651976	1.51726
Lrriq4	0.651976	1
Mxd1	0.651976	1
Oaz2-ps	0.651976	1.76157
Plekhd1	0.651976	1
Rpl31-ps16	0.651976	1.69772
Rragd	0.651976	6.51446
Snrpb2	0.651976	1.5499
Srbd1	0.651976	4.79733
Abhd10	0.650456	1.28454
Armc6	0.650456	280.782
Atg12	0.650456	3.44603
Gm27003	0.650456	1
Gm4950	0.650456	1.61862
Gm8330	0.650456	1
Gtf2f1	0.650456	2.05712
Kifc5b	0.650456	4.51125
Ndufc1	0.650456	1.40891
Pbdc1	0.650456	1.45991
Pgm3	0.650456	4.42845
Pvt1	0.650456	1
Rlf	0.650456	3.62651
Skp1a	0.650456	1.4934
Snord42b	0.650456	4.67488
Srm	0.650456	1.58759
Ubr3	0.650456	3.07876
Wdr46	0.650456	1.94908
Zfyve1	0.650456	34.9998
Zmynd19	0.650456	3.12725
C330006D17Rik	0.648936	3.86323
Gm10451	0.648936	7.78023
Lifr	0.648936	216.384
Map3k7	0.648936	2.16727
Paics	0.648936	1.28503
Pml	0.648936	1.77584
Pttg1	0.648936	1.58782
Rpa1	0.648936	1.39759
Rps6ka1	0.648936	3.97671
Slc39a4	0.648936	1
Snupn	0.648936	22.265
Srfbp1	0.648936	1.40467
9830147E19Rik	0.647416	10.5086
C030039L03Rik	0.647416	1
Cenpb	0.647416	1
Dancr	0.647416	82.7785
Evi5	0.647416	6.93865
Ftsj2	0.647416	1
Gm12569	0.647416	1
Gm12999	0.647416	1.33278
Gm15591	0.647416	1.37146
Gm16185	0.647416	1.91536
Gm21399	0.647416	1.27812
Gm6265	0.647416	1.93867
Mta3	0.647416	4.92399
Nfya	0.647416	12.3375
Oard1	0.647416	1.71576
Ogfod2	0.647416	1
Park7	0.647416	1.40897
Phf11d	0.647416	1
Polr3f	0.647416	2.50252
Taf1a	0.647416	59.524
Zfand1	0.647416	2.21342
Ccdc117	0.645897	4.72926
Ccdc176	0.645897	1
Cep41	0.645897	7.28809
Fam227b	0.645897	5.71221
Gm14418	0.645897	37.5945
Gm15529	0.645897	1
Gm340	0.645897	1
Kxd1	0.645897	1.66706
Nsun4	0.645897	1
Pex13	0.645897	12.5331
Phf10	0.645897	3.91717
Ppil2	0.645897	1.57559
Ppp2r5e	0.645897	6.75795
Tarsl2	0.645897	1
Zfhx2	0.645897	1.87276
Zfp281	0.645897	1.71608
1700030C10Rik	0.644377	10.7712
Camta2	0.644377	1
Ccdc85b	0.644377	50.8822
Dlgap5	0.644377	2.12781
Gm16153	0.644377	20.4961
Gm6472	0.644377	1.46989
Psmc2	0.644377	1.39276
Renbp	0.644377	134.727
Rhebl1	0.644377	1.94679
Sirt6	0.644377	2.11324
Tfrc	0.644377	1.50926
Usp48	0.644377	1.40479
Vcp	0.644377	1.39453
Zfp710	0.644377	44.9152
Zfp97	0.644377	1.74163
1700019D03Rik	0.642857	1.95254
5830418K08Rik	0.642857	1.99088
BC002059	0.642857	153.831
Dnaja3	0.642857	1.83528
Dnali1	0.642857	3.49881
Espl1	0.642857	268.674
Gm10232	0.642857	1.29544
Gm11222	0.642857	1.94246
Gm13886	0.642857	3.50825
Hist1h3b	0.642857	1
Mbtd1	0.642857	1.59248
Mettl16	0.642857	2.2501
Mis18bp1	0.642857	2.43603
Mrps12	0.642857	1.74662
Mut	0.642857	4.36052
Nudcd2	0.642857	1.40095
Sec11c	0.642857	31.6686
Syngr1	0.642857	25.0266
Tm4sf5	0.642857	1.29513
Uqcr10	0.642857	1.38405
Utf1	0.642857	2.0724
Zfp593	0.642857	2.08054
2410089E03Rik	0.641337	3.53923
Cdk2ap2	0.641337	68.2554
Gm12168	0.641337	1.92773
Gm24357	0.641337	3.13936
Grhl3	0.641337	1
Itgae	0.641337	1
Mcm2	0.641337	1.52223
Mcm5	0.641337	2.01398
Ndufb4	0.641337	1.37928
Poc5	0.641337	1
Rps18-ps3	0.641337	1.33532
Safb2	0.641337	2.23768
Tep1	0.641337	1.84721
Terf2ip	0.641337	1
Vrk3	0.641337	166.56
Wbp2	0.641337	3.36085
Wdtc1	0.641337	23.6434
Zfp407	0.641337	16.0599
Zfp566	0.641337	13.5326
Zfp652	0.641337	3.54714
Zswim1	0.641337	114.97
Abi2	0.639818	2.66699
Arhgef12	0.639818	5.03659
Atp5b	0.639818	1.27497
Csad	0.639818	7.39425
Dpf1	0.639818	1
Dusp12	0.639818	1.86392
Fkbp2	0.639818	1.59152
Gm11739	0.639818	1.5194
Gm12411	0.639818	1.74157
Gm12856	0.639818	1.60662
Gm12870	0.639818	1.31965
Gm5697	0.639818	1.60343
Gm6139	0.639818	1.9518
Gm8116	0.639818	1.70101
Gm9027	0.639818	1.62184
M1ap	0.639818	1
Pim3	0.639818	1.85916
Rbp1	0.639818	1.18297
Son	0.639818	1.33957
Spag17	0.639818	8.02549
Tst	0.639818	1
Zfp740	0.639818	187.485
Acat1	0.638298	56.4869
Anapc5	0.638298	1.27771
Cox6c	0.638298	1.34541
Cyb5r1	0.638298	1.9682
D430042O09Rik	0.638298	1
Dcbld1	0.638298	130.324
Dctpp1	0.638298	1.46571
Dnah8	0.638298	21.4141
Gm12350	0.638298	1.53404
Gm13166	0.638298	1.55394
Gm15432	0.638298	1.96788
Gm5864	0.638298	2.21486
Katnbl1	0.638298	1.6264
Kmt2b	0.638298	97.9544
Msh2	0.638298	1.40994
Mtus2	0.638298	1
Mybbp1a	0.638298	1.25525
Nabp1	0.638298	20.7387
Orc1	0.638298	2.00719
Orc5	0.638298	2.273
Raver2	0.638298	1
Rbfa	0.638298	7.31685
Sde2	0.638298	1.45005
Sept1	0.638298	1
Stam	0.638298	8.89767
Tra2b	0.638298	1.20227
Asna1	0.636778	1.61368
Atpif1	0.636778	1.21514
Bcl11a	0.636778	1
Cep152	0.636778	19.4018
Cks2	0.636778	1.30154
Cluh	0.636778	16.5435
Fryl	0.636778	17.9159
Gm15540	0.636778	1
Gm17377	0.636778	4.13989
Gm5937	0.636778	1.64266
Gm8566	0.636778	1.42699
Gtf2h1	0.636778	1.29357
Mat2a	0.636778	1.39411
Polr3g	0.636778	1.55444
Rhox5	0.636778	1
Rpl24	0.636778	3.58351
Rps15a-ps4	0.636778	1
Sfrs18	0.636778	1.4624
Sgol2	0.636778	2.91008
Slc38a2	0.636778	1.28338
Stk38	0.636778	4.60824
Taf1d	0.636778	1.34906
Tfap2c	0.636778	1.48739
Tuba4a	0.636778	1.90039
Zfp493	0.636778	1
2310057M21Rik	0.635258	4.01857
9130020K20Rik	0.635258	1
Atxn3	0.635258	5.60565
Fam3c	0.635258	2.84877
Gm10772	0.635258	1
Gm8802	0.635258	1.26493
Kif2c	0.635258	1.2743
Lin37	0.635258	151.713
Mcmdc2	0.635258	2.12948
Palb2	0.635258	104.126
Pcmtd2	0.635258	8.99095
Rhobtb2	0.635258	1
Rps7	0.635258	1.43296
Rtel1	0.635258	9.67621
Taf6	0.635258	7.5521
Tfam	0.635258	2.17962
Tmsb15b1	0.635258	2.92136
Tor1b	0.635258	2.80382
Zfp959	0.635258	1
6030458C11Rik	0.633739	2.44243
Arhgef18	0.633739	106.058
Bpnt1	0.633739	9.15611
C130036L24Rik	0.633739	1
Cdc37l1	0.633739	3.06178
Cs	0.633739	1.56834
Dtwd2	0.633739	3.3885
Gm10012	0.633739	1.67521
Gm12112	0.633739	1.706
Gm12416	0.633739	1.69353
Gm14165	0.633739	1.82238
Gm16568	0.633739	6.81967
Gm4944	0.633739	2.65845
Gm6395	0.633739	1.49562
Gm7887	0.633739	1.95454
Ift172	0.633739	1
Ift27	0.633739	152.462
Mcm10	0.633739	3.00248
Pax6	0.633739	1
Pcsk6	0.633739	1.1674
Rps11	0.633739	1.24191
Rps23-ps	0.633739	1.27974
Trim71	0.633739	1.30703
Trit1	0.633739	113.596
Upf2	0.633739	1.95054
Zfp870	0.633739	1
1700001L05Rik	0.632219	1
2410018L13Rik	0.632219	3.37768
Acsl1	0.632219	1
Adrm1	0.632219	1.37822
Bax	0.632219	1.18103
Ccdc174	0.632219	2.20109
Chm	0.632219	4.63601
Gemin6	0.632219	1.25255
Ggnbp2	0.632219	1.24002
Gm12174	0.632219	1.1442
Gm15796	0.632219	1.57286
Gm7856	0.632219	1.14658
Mnat1	0.632219	1.62501
Mrps16	0.632219	1.24513
mt-Ti	0.632219	1.27767
Prrc1	0.632219	7.48668
Rbpj	0.632219	1.66289
Rpusd2	0.632219	3.00471
Urb2	0.632219	1.58925
2010001M06Rik	0.630699	3.26651
Adam22	0.630699	1.9028
Birc2	0.630699	3.03195
Cdpf1	0.630699	4.88042
Cul5	0.630699	1.25038
E030030I06Rik	0.630699	1
E130201H02Rik	0.630699	1.82423
Gls2	0.630699	1
Gm13202	0.630699	1.46505
Gm14038	0.630699	7.13611
Gm14443	0.630699	1
Gm16861	0.630699	1.62585
Gm23455	0.630699	2.10999
Hbp1	0.630699	1.55822
Hspa8	0.630699	1.38996
Mrpl45	0.630699	1.66994
Myg1	0.630699	1.65734
Nanos1	0.630699	1
Orc2	0.630699	1.47197
Phka2	0.630699	1
Polr2e	0.630699	1.76778
Rad54b	0.630699	3.84976
Slc23a1	0.630699	1.65096
Trps1	0.630699	2.22933
Wdr34	0.630699	121.135
Zfp462	0.630699	2.98322
Zmiz2	0.630699	6.94883
Blzf1	0.629179	54.8676
Ctu1	0.629179	3.50258
Dmwd	0.629179	1
Gm11977	0.629179	1.29813
Gm12286	0.629179	1.7872
Gm20538	0.629179	1.30001
Gm5421	0.629179	3.07357
Gm8623	0.629179	1.88862
Grhpr	0.629179	2.31265
Lepre1	0.629179	19.3085
Mir294	0.629179	3.15275
Mir295	0.629179	22.1727
N4bp3	0.629179	1.83584
Ndufb10	0.629179	1.12416
Pigs	0.629179	67.1454
Slc15a1	0.629179	1
Taf9b	0.629179	1
Tfb1m	0.629179	7.96082
Zfp433	0.629179	1.0913
Aarsd1	0.62766	2.34177
C030010L15Rik	0.62766	1.29813
Cbx7	0.62766	1.43969
Ccpg1	0.62766	61.6702
D11Wsu47e	0.62766	11.9928
Dnpep	0.62766	2.14502
Erf	0.62766	2.64848
Fbxw7	0.62766	1.99359
Gm23946	0.62766	1
Gm4294	0.62766	1.29786
Lamtor4	0.62766	1.21572
Lcor	0.62766	6.51837
Ndufs5	0.62766	1.52465
Pdzd4	0.62766	46.9073
Ppfia3	0.62766	1
Ppp6r1	0.62766	4.21514
Rpl10-ps6	0.62766	2.10457
Ska1	0.62766	2.86397
Sp1	0.62766	1.33518
Tex9	0.62766	71.2514
Tmppe	0.62766	27.8211
Trib3	0.62766	1
Xylt2	0.62766	1.45344
1810022K09Rik	0.62614	1.30369
A830080D01Rik	0.62614	2.45036
Acer2	0.62614	1.40527
Ankrd37	0.62614	8.72368
Atox1	0.62614	1.09325
Cdca3	0.62614	1.63714
Cyth2	0.62614	1.63378
Fbxo42	0.62614	21.8005
Fzr1	0.62614	1.43905
Gm20509	0.62614	1.62497
Mettl25	0.62614	5.13818
Mrps9	0.62614	1.823
Myh14	0.62614	1
Nek4	0.62614	29.6266
Nr1d1	0.62614	1
Otud3	0.62614	1
Parvb	0.62614	1
Pip5k1b	0.62614	1
Plcb3	0.62614	40.3135
Rbm25	0.62614	1.40537
Rims1	0.62614	1
Slc9a3r2	0.62614	1
Tmeff1	0.62614	3.23152
Urm1	0.62614	6.65082
8430403D17Rik	0.62462	1
A730071L15Rik	0.62462	1.29526
Clcn6	0.62462	17.0955
Enpp3	0.62462	7.7888
Exo1	0.62462	1.85497
Fsd1l	0.62462	2.38091
Gbx2	0.62462	1
Gm12791	0.62462	1
Gm5963	0.62462	1.46005
Gpa33	0.62462	1
Ids	0.62462	5.71575
Insig1	0.62462	1.71335
Kcnk5	0.62462	1
Mllt10	0.62462	2.09465
Nasp	0.62462	1.16557
Ppp1r7	0.62462	1.3919
Tmem167b	0.62462	1.41421
Tomm5	0.62462	1.19221
Ubl3	0.62462	2.13017
Zfp931	0.62462	4.60336
2310039H08Rik	0.6231	2.64411
4833407H14Rik	0.6231	1
4930539J05Rik	0.6231	1.31536
Clcn2	0.6231	1
Clec16a	0.6231	40.7482
Ftl1	0.6231	1.71047
Glipr1	0.6231	1.9053
Gm10343	0.6231	3.01799
Gm17066	0.6231	1.57605
Gm27029	0.6231	1.92739
Hspb1	0.6231	1.85011
Ogfrl1	0.6231	8.98994
Pcx	0.6231	1
Rpl38	0.6231	1.36106
Sars	0.6231	2.17902
Snord49a	0.6231	1
Tbc1d15	0.6231	1.42719
Tbc1d31	0.6231	4.89148
Wapal	0.6231	1.59022
3110001I22Rik	0.621581	3.75838
Atf7ip2	0.621581	2.35006
Cars	0.621581	1.81325
Cdk19	0.621581	27.175
Elavl4	0.621581	1
Erlin1	0.621581	1
Ermard	0.621581	16.9815
Fyb	0.621581	1.48433
Galt	0.621581	10.9166
Gm10260	0.621581	1.49743
Gm3534	0.621581	1.44125
Gm4335	0.621581	1.77228
Gm4895	0.621581	3.7115
Gm5595	0.621581	10.3821
Gm8172	0.621581	1.1962
Gpcpd1	0.621581	102.685
Hirip3	0.621581	13.4654
Kazn	0.621581	1
Lrrc28	0.621581	83.121
Mri1	0.621581	1.55737
Mtap7d3	0.621581	96.9913
Nsl1	0.621581	39.6012
Nup214	0.621581	2.39465
Pdcd4	0.621581	1.71184
Ppcdc	0.621581	1
Ppig	0.621581	1.28715
Ppm1m	0.621581	1
Ptpn4	0.621581	70.8063
Tarbp2	0.621581	1.8265
Ttf1	0.621581	5.2801
Zbtb1	0.621581	15.8092
Zfp472	0.621581	33.8656
2410004N09Rik	0.620061	1.30822
Apoc1	0.620061	2.38494
Atf1	0.620061	1.61035
Cd2bp2	0.620061	5.64135
Celsr2	0.620061	1
Coasy	0.620061	1
Cox17	0.620061	1.14882
Echs1	0.620061	1.82322
Ezh1	0.620061	2.11286
Gm10284	0.620061	1.51294
Gm16072	0.620061	1
Gm4419	0.620061	1
Gm6344	0.620061	1.5988
Gm6871	0.620061	2.92208
Haus1	0.620061	2.28155
Hmcn2	0.620061	1
Laptm5	0.620061	1
Lnp	0.620061	1.48897
Lrp2bp	0.620061	3.69493
Ndufa11	0.620061	1.2266
Nid1	0.620061	1
Nubp2	0.620061	1.62504
Omd	0.620061	1
Prdx1	0.620061	1.30857
Ranbp17	0.620061	3.50622
Ubxn1	0.620061	1.51172
0610009B22Rik	0.618541	1.79302
Acly	0.618541	1.50816
Ckap2l	0.618541	11.9049
Dera	0.618541	1.42887
Gm10778	0.618541	2.46172
Gm13036	0.618541	1
Grhl2	0.618541	6.18508
Hus1b	0.618541	1
Mir3572	0.618541	1
Pcyt1b	0.618541	339.826
Rbm17	0.618541	1.3272
Rpl31-ps9	0.618541	2.00638
Rpl36-ps3	0.618541	1.40018
Rtkn2	0.618541	1
Sirt3	0.618541	1
Wdr74	0.618541	1.48108
Zfp707	0.618541	1
Zfp770	0.618541	10.2475
Casc5	0.618541	1.32098
Cdc25a	0.618541	1.7926
Fam98c	0.618541	1
Spr-ps1	0.618541	1.57019
Uba52	0.618541	1.29991
1700120B22Rik	0.617021	14.2458
Ankrd27	0.617021	45.7523
Arl3	0.617021	4.25099
Capn3	0.617021	1
Ccnc	0.617021	2.17637
Gdpgp1	0.617021	1
Max	0.617021	2.77103
Pisd	0.617021	2.20803
Ppp1cb	0.617021	1.33648
Prr14	0.617021	96.3347
Psmg4	0.617021	1.58149
Rab9	0.617021	1.5305
Rps4y2	0.617021	1.2931
Sap30	0.617021	1.91905
Tcof1	0.617021	1.28775
Tmem106a	0.617021	1
Uba2	0.617021	1.29402
2410127L17Rik	0.615502	2.83995
9130221H12Rik	0.615502	1
9430038I01Rik	0.615502	10.8648
Aff1	0.615502	51.5371
Aga	0.615502	1
Arhgef28	0.615502	1
BC002163	0.615502	1.28602
C920021L13Rik	0.615502	1
Cat	0.615502	71.5069
Ccbl2	0.615502	1
Ccdc15	0.615502	1
Cdkal1	0.615502	4.5967
Cit	0.615502	2.53687
Etohd2	0.615502	3.30007
Fam131a	0.615502	1
Gm13719	0.615502	1.84806
Gm18889	0.615502	1.89249
Gm26620	0.615502	1.5383
Gm26762	0.615502	1.38741
Gmpr	0.615502	1
Hsp25-ps1	0.615502	1.53182
Igkv12-89	0.615502	1
Man2c1	0.615502	28.9513
Mcmbp	0.615502	1.3125
Mrpl47	0.615502	1.49242
Pank1	0.615502	46.0724
Paxbp1	0.615502	2.36551
Pdxp	0.615502	4.20759
Pilra	0.615502	9.13087
Rbms2	0.615502	1.64057
Rpl12-ps1	0.615502	1
Rpusd4	0.615502	2.64456
Snx5	0.615502	1.44353
Tada3	0.615502	3.84223
Tmem126b	0.615502	39.8126
BC026590	0.613982	5.73512
Ccdc23	0.613982	2.07953
Copg1	0.613982	1.70178
D16Ertd472e	0.613982	3.57547
Dnajc6	0.613982	1
Enthd2	0.613982	1
Fam76b	0.613982	2.162
Ggct	0.613982	2.56071
Gm11960	0.613982	1.67593
Gm13121	0.613982	1
Gm14872	0.613982	1.58208
Gpi1	0.613982	1.45
Gstp1	0.613982	1.16204
Mrpl22	0.613982	1.27544
mt-Nd4	0.613982	1.29868
Nol11	0.613982	1.69302
Pabpc4	0.613982	1.51496
Plbd2	0.613982	1
Rad51c	0.613982	1
Rad54l	0.613982	3.80697
Rpp25	0.613982	2.23607
Snx2	0.613982	1.503
Stmn3	0.613982	1
Ube2d3	0.613982	1.23801
Vwa8	0.613982	33.0049
Wee1	0.613982	14.117
Zfp454	0.613982	1
Zranb3	0.613982	1
Zscan18	0.613982	1
Acaa1b	0.612462	10.4393
Ahsa1	0.612462	1.58483
Arglu1	0.612462	1.27582
C330021F23Rik	0.612462	1.56482
Cox7a2	0.612462	1.16573
Cpsf4l	0.612462	1
Deb1	0.612462	1.71056
Ephx2	0.612462	1
Gadd45gip1	0.612462	1.3213
Glcci1	0.612462	1
Gm12504	0.612462	1.84589
Gm16618	0.612462	1
Gm21985	0.612462	2.5002
Irf2bpl	0.612462	3.43476
Racgap1	0.612462	1.83924
Rps20	0.612462	1.18096
Sall1	0.612462	29.243
Siah1b	0.612462	2.6118
Smg5	0.612462	2.92777
Thada	0.612462	25.2785
Tmem50a	0.612462	1.82482
Uqcr11	0.612462	1.3972
Arfgef2	0.610942	35.1373
Arrdc4	0.610942	4.16544
AU019823	0.610942	1.54256
Ccbl1	0.610942	1
Ccdc58	0.610942	1.39803
Cdkl2	0.610942	52.4204
Cenpn	0.610942	8.39721
Cops6	0.610942	1.11014
D17Wsu92e	0.610942	5.80019
Gm10110	0.610942	2.06756
Gm26628	0.610942	4.52535
Gm9816	0.610942	1.45766
Med26	0.610942	11.4428
Mir293	0.610942	1
Nacc1	0.610942	2.74401
Nop10	0.610942	1.26932
Pdcd2l	0.610942	2.97846
Ppard	0.610942	1
Prim1	0.610942	1.7364
Pwp2	0.610942	2.93326
Rps14	0.610942	1.16053
Slc10a7	0.610942	4.19745
Snrnp70	0.610942	1.52281
Zfp60	0.610942	3.49736
Zfp937	0.610942	1
Zswim7	0.610942	0.901007
Atp2a2	0.609422	1.53856
Ccdc40	0.609422	1
Cep76	0.609422	1.26395
D930015E06Rik	0.609422	37.3183
Dear1	0.609422	1.85014
Depdc1b	0.609422	4.14602
Dus3l	0.609422	8.71834
Faf1	0.609422	1.68185
Gm15243	0.609422	1
Gm17150	0.609422	1.68698
Grb2	0.609422	2.08511
Hexim1	0.609422	2.61028
Kif20b	0.609422	1.47917
Lef1	0.609422	11.7409
Mcf2l	0.609422	1
Mtmr12	0.609422	2.01873
Pelp1	0.609422	2.39187
Sgol1	0.609422	2.10057
Snord35b	0.609422	1
Spryd4	0.609422	8.26788
Terf1	0.609422	1.44279
Tesk2	0.609422	1.38579
Tnpo2	0.609422	1.16868
Tomm6	0.609422	1.35279
Zbtb32	0.609422	1
Zfp960	0.609422	2.10558
1600012H06Rik	0.607903	1.10129
4930461G14Rik	0.607903	1
Btbd19	0.607903	5.0294
Ccna2	0.607903	1.19272
Cebpz	0.607903	1.40285
Cep70	0.607903	10.3391
Cnot8	0.607903	1.33922
D030056L22Rik	0.607903	2.55732
Ddx43	0.607903	4.27345
G2e3	0.607903	1.76213
Gm10713	0.607903	1
Gm12940	0.607903	1.47354
Gm1862	0.607903	1.128
Gm26693	0.607903	1
Gtf2h2	0.607903	2.13341
Itsn1	0.607903	33.6371
Kif2a	0.607903	1.37542
Mdc1	0.607903	3.97612
Nol8	0.607903	1.64641
Pet112	0.607903	1
Rbm8a	0.607903	1.04098
Rmnd5b	0.607903	17.5218
Rpsa-ps5	0.607903	1.22774
Sdf2l1	0.607903	20.1232
Srcap	0.607903	6.15509
Taldo1	0.607903	1.16473
Trap1a	0.607903	2.18571
Ubqln4	0.607903	1.90848
Wasf2	0.607903	1.42469
Xist	0.607903	2.03786
Znrd1as	0.607903	1
Abhd12	0.606383	127.375
Alg2	0.606383	5.22825
AV099323	0.606383	1
BC048403	0.606383	1
Ccdc77	0.606383	2.70072
Dmap1	0.606383	3.49895
Eno1	0.606383	1.28758
Glt1d1	0.606383	2.8873
Gm6222	0.606383	1.98153
H2afy	0.606383	2.75434
Hmmr	0.606383	1.64688
Kif3a	0.606383	89.0724
L3hypdh	0.606383	1
Minos1	0.606383	1.38236
Pex10	0.606383	1.78522
Psmd12	0.606383	1.09078
Ptp4a3	0.606383	17.6014
Pzp	0.606383	1
Rab9b-ps1	0.606383	1.54245
Rbm12b1	0.606383	1
Rpl14	0.606383	1.10282
Rpl21	0.606383	1.15488
Sec13	0.606383	1.26478
Snord55	0.606383	32.173
Zc3h13	0.606383	2.15041
Zzef1	0.606383	7.49798
1110002L01Rik	0.604863	1
Armcx1	0.604863	31.3008
Aunip	0.604863	26.728
B4galnt3	0.604863	1
Cbr3	0.604863	147.152
Clasp2	0.604863	1.20746
Cnpy1	0.604863	232.006
Ehmt2	0.604863	14.7971
Elovl6	0.604863	1.28465
Fam63a	0.604863	18.8864
Gm26978	0.604863	1
Gm4691	0.604863	1.44529
Gm973	0.604863	1
Hypk	0.604863	1.22004
Mad2l1	0.604863	1.28654
Morn3	0.604863	1
Nceh1	0.604863	1
Ndufb9	0.604863	1.20175
Nop58	0.604863	1.30019
Nudcd1	0.604863	1.46496
Prpf4	0.604863	1.37896
Ptrhd1	0.604863	2.73602
Rngtt	0.604863	2.65441
Rpl31-ps10	0.604863	1.54063
Rpl36a	0.604863	2.09225
Smc3	0.604863	1.2665
Snora75	0.604863	1
Snord49b	0.604863	5.45261
Stk31	0.604863	1
Tbc1d24	0.604863	1
Tmem134	0.604863	7.37105
Usp10	0.604863	1.79975
Zfp120	0.604863	1
Acn9	0.603343	12.6763
Atp5o	0.603343	1.28419
Bin2	0.603343	1
Brwd1	0.603343	1.15463
Cnp	0.603343	1.45969
Cox6a1	0.603343	1.58099
Dido1	0.603343	1.32353
Eftud1	0.603343	4.51115
Gm10443	0.603343	1.52615
Gm14760	0.603343	1.46324
Gm16205	0.603343	1
Gm9843	0.603343	1.1134
Gnb1l	0.603343	21.3966
Gpt2	0.603343	2.44949
Klf11	0.603343	1
Lpin1	0.603343	3.37299
Med21	0.603343	1.14027
Naga	0.603343	1
Nsun4	0.603343	1
Nup98	0.603343	1.58639
Rpl14-ps1	0.603343	1.02888
Rpl37a	0.603343	1.24163
Senp3	0.603343	1.3792
Stoml1	0.603343	19.2122
Tex14	0.603343	1
Tomm40	0.603343	1.09692
Tyw5	0.603343	1.84132
Usf1	0.603343	1.87499
Vcp-rs	0.603343	1.34877
Vps13c	0.603343	1
Zfp141	0.603343	20.8196
2410003L11Rik	0.601824	2.08305
Brd3	0.601824	1.34248
Chp1	0.601824	8.01934
Dmtf1	0.601824	2.26621
Fam117b	0.601824	35.7965
Fanca	0.601824	20.6965
Fgd1	0.601824	6.73765
Glns-ps1	0.601824	1
Gm13651	0.601824	3.12907
Gm24082	0.601824	1
Gm4887	0.601824	4.14945
Gm5619	0.601824	1.86756
Heatr1	0.601824	1.21113
Hectd3	0.601824	1
Kndc1	0.601824	1
Lactb2	0.601824	1.32404
Lipo1	0.601824	1
Med15	0.601824	3.65923
Nufip2	0.601824	1.41552
Papola	0.601824	1.27169
Pcyt1a	0.601824	12.7996
Rbm48	0.601824	3.11487
Rps6-ps3	0.601824	1.5489
Sfxn2	0.601824	1
Spr	0.601824	1.49611
Txn2	0.601824	1.5371
Wibg	0.601824	2.96026
Yeats4	0.601824	1.75777
2410004B18Rik	0.600304	1.4418
9130011E15Rik	0.600304	4.28288
Ak2	0.600304	1.21808
Alox5ap	0.600304	1
Asf1a	0.600304	1.27518
Cep57l1	0.600304	57.518
D230017M19Rik	0.600304	1
Dedd2	0.600304	1
Dtnb	0.600304	31.3945
Fzd5	0.600304	1
Gm11978	0.600304	1
Gm15590	0.600304	1.16956
Gm16845	0.600304	1.56646
Gm24539	0.600304	1
Gm26825	0.600304	1.03631
Gm6580	0.600304	1.64009
Gpr108	0.600304	1
Gpr160	0.600304	1
Gtpbp10	0.600304	1.91155
H60b	0.600304	1
Ino80d	0.600304	2.40293
Mrps7	0.600304	1.1011
Pank2	0.600304	3.01385
Pced1b	0.600304	1.27475
Rab27a	0.600304	1
Rhbdd3	0.600304	7.66711
Rpap1	0.600304	67.9038
Rps13-ps4	0.600304	1.45013
Snhg5	0.600304	1.53395
Snord107	0.600304	1.66015
Spata5	0.600304	2.5465
Srgap2	0.600304	23.8774
Taf3	0.600304	2.9581
Tm7sf3	0.600304	8.73146
Tppp3	0.600304	1
Trmt6	0.600304	1.00012
Txnl4b	0.600304	12.7907
Zfp819	0.600304	1
1810032O08Rik	0.598784	1.61213
Anapc7	0.598784	1.97011
B9d2	0.598784	6.125
Fkbp14	0.598784	1
Gapdhs	0.598784	1
Gemin5	0.598784	2.23198
Gm13248	0.598784	1.44893
Gm4735	0.598784	1.16907
Gm6944	0.598784	1
Gm7664	0.598784	1
Lrrc34	0.598784	1
Mlx	0.598784	1.98746
Mmrn2	0.598784	1
Mrps33	0.598784	1.60066
Msantd3	0.598784	4.96755
Mtss1	0.598784	1.4221
Myo6	0.598784	1
Nob1	0.598784	1.32321
Plekhm1	0.598784	7.4971
Psmd9	0.598784	1.14696
Reep6	0.598784	10.7961
Syt14	0.598784	1
Trex1	0.598784	1
Trpc2	0.598784	52.7519
Wbscr27	0.598784	6.38389
Apmap	0.597264	1
As3mt	0.597264	1
Brip1	0.597264	13.0387
C2cd3	0.597264	3.58538
Calml4	0.597264	1
Cenpv	0.597264	1
Clta	0.597264	1.16299
Cox8a	0.597264	1.27394
Eef1g	0.597264	1.41354
Fam32a	0.597264	1.74813
Gm10293	0.597264	1.17396
Gm10566	0.597264	1.68219
Gm12070	0.597264	1.22139
Gm16379	0.597264	1.08543
Irf3	0.597264	10.0797
Kitl	0.597264	1
Lap3	0.597264	1.50245
Mdm4	0.597264	1.9883
Mzt2	0.597264	4.8187
Prdx6	0.597264	1.07254
Ptges3	0.597264	1.21381
Rpl6	0.597264	1.20107
Rps15a-ps3	0.597264	1.26591
Snapc1	0.597264	1
Trub1	0.597264	88.6547
Ttll1	0.597264	1
Ube2g1	0.597264	1.28464
Aggf1	0.595745	1.25321
Arel1	0.595745	7.27692
Avpi1	0.595745	1.10098
C920006O11Rik	0.595745	3.24371
Cbwd1	0.595745	2.93677
Ddx23	0.595745	6.44822
Gcdh	0.595745	1.13066
Glul	0.595745	1.12193
Gm15452	0.595745	3.63402
Gm16586	0.595745	2.23588
Gm20518	0.595745	1.2963
Gm5148	0.595745	1.27333
Gm9817	0.595745	1.54267
Gm9824	0.595745	1.85263
Got1	0.595745	1.39593
Iqgap3	0.595745	1
Mtfr2	0.595745	21.7054
Pfas	0.595745	1.28591
S100a16	0.595745	1
Slc4a1ap	0.595745	1.1268
Snord100	0.595745	1.26558
Snx10	0.595745	1.79922
Tmem97	0.595745	1.41252
Topors	0.595745	1.52361
Zfp830	0.595745	3.86193
1500011B03Rik	0.594225	1.87738
Asxl2	0.594225	1.43674
Cenpe	0.594225	1.64331
Eif4b	0.594225	1.32017
Fblim1	0.594225	1.4898
Fbxo11	0.594225	1.32421
Fiz1	0.594225	2.30148
Fnbp4	0.594225	1.23959
Fsbp	0.594225	1
Gm11425	0.594225	1
Gm17104	0.594225	2.17707
Gm2382	0.594225	3.26215
Gm26109	0.594225	1
Gm26850	0.594225	1
Gm7102	0.594225	1
Kif18b	0.594225	1.26395
Kif5a	0.594225	1
Ldlrad3	0.594225	42.4248
Lime1	0.594225	4.60918
Noc3l	0.594225	2.1247
Nop56	0.594225	1.55077
Nus1	0.594225	1.53462
Plekho2	0.594225	1
Pxmp4	0.594225	2.5917
Rfc5	0.594225	1.35334
Rpl35a	0.594225	1.49374
Sh3bp1	0.594225	2.21955
Snrpn	0.594225	1.41448
Spata25	0.594225	4.3091
Tmc6	0.594225	1
Vps52	0.594225	3.95174
Zcchc4	0.594225	2.19424
Zfp947	0.594225	1.34111
2210017G18Rik	0.592705	1
Babam1	0.592705	2.73872
Bcl7b	0.592705	2.92345
Cmss1	0.592705	2.21437
D3Ertd751e	0.592705	1
Fbf1	0.592705	1
Foxn2	0.592705	1.47843
Gm12100	0.592705	1
Gm15797	0.592705	1
Gm2546	0.592705	1.4908
Gm5898	0.592705	1.07135
Haus3	0.592705	1.21073
Hnrnpl	0.592705	1.39837
Iqgap2	0.592705	1
Klhdc9	0.592705	1
Lars	0.592705	1.09739
Lsm2	0.592705	1.15282
Lss	0.592705	8.77036
Masp2	0.592705	2.48387
Mrps18b	0.592705	1.04761
Pdcd5	0.592705	1.45537
Pgam1	0.592705	1.1225
Pitpnc1	0.592705	1.21454
Prpf38b	0.592705	1.49226
Rhbg	0.592705	5.45393
Rims3	0.592705	1
Rps11-ps2	0.592705	1.21357
Slc25a53	0.592705	1
Slc37a1	0.592705	1
Snord104	0.592705	11.4235
Sox13	0.592705	1
Tecpr1	0.592705	1
Tubg1	0.592705	3.3343
Usp9x	0.592705	1.89881
Zfp74	0.592705	5.93001
Zfp750	0.592705	1
Gm9493	0.591185	1.23332
Mzf1	0.591185	1
Nusap1	0.591185	1.88936
Pkn3	0.591185	1.77335
Wdr54	0.591185	1
Wdr81	0.591185	1
2610027K06Rik	0.591185	1
2810006K23Rik	0.591185	14.7654
Afmid	0.591185	1
Brms1l	0.591185	196.646
Cenpo	0.591185	1.21014
Cnnm2	0.591185	1
Cops7b	0.591185	2.19579
Cry1	0.591185	16.6639
Dnajc8	0.591185	1.22264
Eif2b4	0.591185	0.948178
Fbxw11	0.591185	1.63325
Gadd45g	0.591185	1
Gm13066	0.591185	1
Gm6548	0.591185	1.66463
Gm8186	0.591185	1.02718
Micu3	0.591185	1.20587
Mtor	0.591185	1.54849
Mtr	0.591185	5.91344
Noc4l	0.591185	1.53825
Notum	0.591185	1
Rps27a	0.591185	1.16676
Styx	0.591185	2.97121
Suco	0.591185	1.61813
Tmem40	0.591185	1
Zfp873	0.591185	6.6469
1110001J03Rik	0.589666	1.6248
1810043H04Rik	0.589666	1.49573
2610020C07Rik	0.589666	1.63747
Aco2	0.589666	1.33655
Aldoa	0.589666	1.15334
Cdt1	0.589666	1.29664
Clcn7	0.589666	8.89095
Cnot2	0.589666	1.96229
Gba	0.589666	24.5268
Ggcx	0.589666	1
Gm10037	0.589666	1
Gm14132	0.589666	1
Gm24888	0.589666	18.32
Gm4535	0.589666	1.38811
Gm5391	0.589666	1.2778
Gm7676	0.589666	1
Gm9703	0.589666	1
Ifitm1	0.589666	0.770767
Ing1	0.589666	2.00781
Mplkip	0.589666	1.28001
mt-Co1	0.589666	1.27582
Pdf	0.589666	3.00614
Phyh	0.589666	2.4739
Polr2j	0.589666	1.08971
Polr2m	0.589666	1.24803
Ptges2	0.589666	1
Qtrtd1	0.589666	2.20577
Rad9b	0.589666	2.4589
Rpl34	0.589666	1.36284
Rps15a-ps7	0.589666	0.991085
Scrib	0.589666	2.62809
Snord73a	0.589666	1
Sox15	0.589666	3.88793
St6galnac2	0.589666	1.63255
2410019O14Rik	0.588146	1
Aebp2	0.588146	1.70851
Bbs10	0.588146	1
BC028528	0.588146	1
Btbd3	0.588146	1.37414
Cbx3	0.588146	1.09627
Cyb561a3	0.588146	1
Dcun1d4	0.588146	12.7368
Dgcr2	0.588146	2.78353
Dnajc19-ps	0.588146	1.41392
Fam198b	0.588146	1
Fer	0.588146	100.471
Gm10180	0.588146	1.32917
Gm12345	0.588146	2.04789
Gm12898	0.588146	1
Gm13267	0.588146	1
Gm14549	0.588146	1
Gm22579	0.588146	1.94291
Gm26457	0.588146	1
Gm8565	0.588146	1
Gt(ROSA)26Sor	0.588146	1.55641
Hells	0.588146	1.05411
Iscu	0.588146	1.11453
Kremen1	0.588146	3.8248
Lyrm5	0.588146	2.28034
Mrm1	0.588146	1
Mrps36-ps1	0.588146	1.47118
Mtg1	0.588146	83.5623
Nicn1	0.588146	2.19092
Npdc1	0.588146	1
Per1	0.588146	1
Plekhg5	0.588146	1
Pold1	0.588146	3.04702
Ppm1b	0.588146	1.84202
Rnf19b	0.588146	5.61097
Rpsa-ps11	0.588146	1
Sec22c	0.588146	1
Slc25a19	0.588146	2.59026
Sptbn2	0.588146	1
Tmem91	0.588146	1
1810013L24Rik	0.586626	1.10586
9030624G23Rik	0.586626	2.95448
Aim2	0.586626	1
Bysl	0.586626	1.35497
Chtf18	0.586626	5.06607
Cul9	0.586626	1.14658
Epb4.1l4a	0.586626	1.11988
Etaa1	0.586626	1.39547
Gm11362	0.586626	1
Gm12352	0.586626	1.27735
Gm12592	0.586626	28.8051
Gm16105	0.586626	1
Gm17139	0.586626	1
Gm17535	0.586626	1.59821
Gm6161	0.586626	1
Got1l1	0.586626	1
Hcfc1	0.586626	1.52247
Mesdc2	0.586626	1.37351
Mrpl23	0.586626	1.34573
Nudt3	0.586626	0.966965
Pik3r4	0.586626	9.85545
Prr11	0.586626	2.19021
Rad51b	0.586626	1
Rpl15-ps2	0.586626	1.10201
Rps19-ps3	0.586626	1.31787
Rps6-ps1	0.586626	1.78211
Shcbp1	0.586626	1.91844
St6galnac3	0.586626	1
Stk35	0.586626	11.4346
Tcf3	0.586626	1.21534
Tmem261	0.586626	1.23673
U2af1l4	0.586626	1.71691
Ythdf1	0.586626	1.24918
Zfp408	0.586626	76.265
Bcap29	0.585106	33.4943
Bckdha	0.585106	2.32029
Caprin2	0.585106	9.09529
Commd9	0.585106	2.1167
D19Bwg1357e	0.585106	1.29736
Ddx3y	0.585106	1.47657
Dixdc1	0.585106	1
Dnajc2	0.585106	1.18055
Gcom1	0.585106	1.15378
Gid4	0.585106	0.978526
Gin1	0.585106	22.8578
Gm10051	0.585106	1.13915
Gm10155	0.585106	1.10441
Gm14327	0.585106	1
Gm14794	0.585106	1.12327
Gm15544	0.585106	1
Gm26699	0.585106	1.49316
Gm5555	0.585106	1.59587
Gm5931	0.585106	1.07667
Gm9826	0.585106	1
Ibtk	0.585106	3.81481
Mien1	0.585106	2.19957
Ndor1	0.585106	2.23011
Nfib	0.585106	1.64057
Nsun2	0.585106	1.39344
Ogn	0.585106	1
Pla2g15	0.585106	1
Pnkp	0.585106	3.69043
Poldip3	0.585106	1.1051
Psmg2	0.585106	1.30732
Rai14	0.585106	1.57394
Rps8-ps1	0.585106	1
Sbk1	0.585106	1
Slc28a1	0.585106	1
Snhg11	0.585106	18.9521
Tmem38b	0.585106	6.59445
Tpst2	0.585106	22.8841
[truncated: 11,774 more rows]

## Sheet: S4b - Gene sets
Naïve	General	Primed
Nanog	Pou5f1	Otx2
Nr5a2	Sox2	Dnmt3b
Nr0b1	Sall4	Lef1
Tfcp2l1	Tdgf1	Fgf5
Klf4	Utf1	Sox4
Klf2	Zic2	Pou3f1
Prdm14	Zic3	Sox3
Zfp42	Lin28a	Dnmt3a
Klf5	Zfp281	Foxd3
Ifitm3		Cdh2
Esrrb
Tcl1
Tbx3

## Sheet: S4c - AUC scores
Gene(set)	AUC	p.value
Naive	0.896657	9.9999e-06
General	0.641337	0.0568394
Primed	0.206687	0.99975
Esrrb	0.928571	9.9999e-06
Klf2	0.963526	9.9999e-06
Klf4	0.703647	0.0108299
Nanog	0.724924	0.00566994
Pou5f1	0.537994	0.337387
Zfp42	0.948328	9.9999e-06

## Sheet: S4d - selected list AUC and FC
Gene	AUC	FC		FC= fold change of expression between naive-like and primed-like cells
Klf2	0.963526	415.489
Zfp42	0.948328	2893.98
Esrrb	0.928571	450.626
Sox2	0.863222	6.43306
Nr0b1	0.825228	589.214
Nr5a2	0.820669	41.2227
Nanog	0.724924	4.64549
Tfcp2l1	0.720365	45.2885
Sall4	0.717325	1.92565
Klf4	0.703647	116.221
Tcl1	0.673252	1
Tbx3	0.667173	1
Zfp281	0.645897	1.71608
Utf1	0.642857	2.0724
Lef1	0.609422	11.7409
Klf5	0.556231	1.03331
Zic3	0.545593	1.03952
Lin28a	0.539514	1.24741
Pou5f1	0.537994	1.04214
Foxd3	0.522796	1
Dnmt3a	0.516717	3.37525
Otx2	0.49848	1
Dnmt3b	0.481763	0.967911
Tdgf1	0.466565	0.65353
Sox3	0.449848	1
Ifitm3	0.43465	1.27321
Fgf5	0.414894	1
Zic2	0.411854	0.473375
Cdh2	0.317629	0.391115
Pou3f1	0.162614	0.0240751
Sox4	0.147416	0.0190923
