# Supplementary material for: Dynamic CpG methylation delineates subregions within super-enhancers selectively decommissioned at the exit from naive pluripotency
Source: Nat Commun. 2020 Feb 28;11:1112. doi: 10.1038/s41467-020-14916-7 (PMC7048827; doi:10.1038/s41467-020-14916-7)
Supplement: Supplementary file 8 — Supplementary Data 5 [file 41467_2020_14916_MOESM8_ESM.xlsx]

## Sheet: Motif enrichment
Motif and TF information							TF RNA-seq
Motif cluster	Transcription factor	SE subregion	Regions with motif (%)	BG regions with motif (%)	P-value	FDR	RPKM 2i (log2)	RPKM ser (log2)	RPKM episc (log2)
E2F_Average_27	e2f1	PU	21.9731	3.67676	3.12813e-85	5.48674e-82	4.40599	4.07039	3.62059
E2F_Average_27	e2f3	PU	21.9731	3.67676	3.12813e-85	5.48674e-82	3.18587	4.12102	4.62059
CxxC_M0548_1.01	mbd1	PU	14.3498	3.22203	7.05939e-41	4.12739e-38	2.8679	2.37851	2.67807
C2H2_ZF_M6302_1.01	gli1.2	PU	17.3393	4.66415	4.38819e-40	1.92422e-37	0	0	0
C2H2_ZF_M6302_1.01	sp1	PU	17.3393	4.66415	4.38819e-40	1.92422e-37	5.1375	5.57289	5.1375
C2H2_ZF_M6302_1.01	sp2	PU	17.3393	4.66415	4.38819e-40	1.92422e-37	4.69488	4.00899	3.6893
C2H2_ZF_M6302_1.01	sp3	PU	17.3393	4.66415	4.38819e-40	1.92422e-37	4.89239	5.04002	5.42962
C2H2_ZF_M6302_1.01	sp4	PU	17.3393	4.66415	4.38819e-40	1.92422e-37	1.58496	1.72247	2.53605
C2H2_ZF_M6302_1.01	sp5	PU	17.3393	4.66415	4.38819e-40	1.92422e-37	1.67807	2.43296	3.52356
C2H2_ZF_M6302_1.01	sp6	PU	17.3393	4.66415	4.38819e-40	1.92422e-37	2.58496	2.48543	2.96347
C2H2_ZF_M6302_1.01	sp7	PU	17.3393	4.66415	4.38819e-40	1.92422e-37	0	0.137504	0.137504
C2H2_ZF_M6302_1.01	sp8	PU	17.3393	4.66415	4.38819e-40	1.92422e-37	0.263034	0.584963	1.1375
C2H2_ZF_M6302_1.01	sp9	PU	17.3393	4.66415	4.38819e-40	1.92422e-37	0	0.137504	0.137504
MBD_Average_1	mbd2	PU	13.4529	3.14408	1.09422e-36	3.83851e-34	3.08746	2.8679	2.90689
MBD_Average_1	mecp2	PU	13.4529	3.14408	1.09422e-36	3.83851e-34	1.96347	2.10434	2.32193
C2H2_ZF_Average_205	plagl1	PU	20.9268	7.61336	5.73457e-32	1.6764e-29	4.3505	1.48543	4.40599
C2H2_ZF_Average_205	zbtb7b	PU	20.9268	7.61336	5.73457e-32	1.6764e-29	3.63227	2.926	3.27798
C2H2_ZF_Average_205	zfp202	PU	20.9268	7.61336	5.73457e-32	1.6764e-29	1.53605	1.26303	1.43296
C2H2_ZF_Average_205	znf202	PU	20.9268	7.61336	5.73457e-32	1.6764e-29	0	0	0
C2H2_ZF_M4510_1.01	zbtb7a	PU	14.0508	3.85865	1.15321e-31	2.88961e-29	2.90689	2.48543	2.3505
C2H2_ZF_M4510_1.01	zbtb7c	PU	14.0508	3.85865	1.15321e-31	2.88961e-29	0.137504	0.584963	0.137504
C2H2_ZF_Average_210	mzf1	PU	74.8879	54.138	1.9056e-31	4.17802e-29	0.263034	0.485427	0.485427
C2H2_ZF_Average_210	zscan10	PU	74.8879	54.138	1.9056e-31	4.17802e-29	5.39575	5.86295	5.10434
AP-2_M5965_1.01	tcfap2d	PU	13.6024	3.75471	1.77633e-30	3.46187e-28	0	0	0
AP-2_M5965_1.01	tfap2a	PU	13.6024	3.75471	1.77633e-30	3.46187e-28	0	0	0
AP-2_M5965_1.01	tfap2c	PU	13.6024	3.75471	1.77633e-30	3.46187e-28	0	0	0
AP-2_M5965_1.01	tfap2d	PU	13.6024	3.75471	1.77633e-30	3.46187e-28	0	0	0
AP-2_M5965_1.01	tfap2e	PU	13.6024	3.75471	1.77633e-30	3.46187e-28	0	0	0
C2H2_ZF_Average_221	klf1	PU	20.7773	7.84721	7.10578e-30	1.24635e-27	0.378512	0.584963	0.378512
C2H2_ZF_Average_221	klf10	PU	20.7773	7.84721	7.10578e-30	1.24635e-27	5.2891	5.20945	4.35755
C2H2_ZF_Average_221	klf11	PU	20.7773	7.84721	7.10578e-30	1.24635e-27	3.07039	3.39232	2.80735
C2H2_ZF_Average_221	klf12	PU	20.7773	7.84721	7.10578e-30	1.24635e-27	1.48543	2.20163	1.76553
C2H2_ZF_Average_221	klf13	PU	20.7773	7.84721	7.10578e-30	1.24635e-27	3.12102	3.41954	3.6893
C2H2_ZF_Average_221	klf14	PU	20.7773	7.84721	7.10578e-30	1.24635e-27	0	0.263034	0.678072
C2H2_ZF_Average_221	klf16	PU	20.7773	7.84721	7.10578e-30	1.24635e-27	4	4.63807	4.59096
C2H2_ZF_Average_221	klf17	PU	20.7773	7.84721	7.10578e-30	1.24635e-27	0.137504	0.137504	0
C2H2_ZF_Average_221	klf2	PU	20.7773	7.84721	7.10578e-30	1.24635e-27	6.84298	6.42122	1.43296
C2H2_ZF_Average_221	klf3	PU	20.7773	7.84721	7.10578e-30	1.24635e-27	4.40599	4.86295	3.27798
C2H2_ZF_Average_221	klf4	PU	20.7773	7.84721	7.10578e-30	1.24635e-27	5.11686	4.56071	0.678072
C2H2_ZF_Average_221	klf5	PU	20.7773	7.84721	7.10578e-30	1.24635e-27	5.24031	6.08108	3.12102
C2H2_ZF_Average_221	klf6	PU	20.7773	7.84721	7.10578e-30	1.24635e-27	3.90689	5.57289	5.76288
C2H2_ZF_Average_221	klf7	PU	20.7773	7.84721	7.10578e-30	1.24635e-27	1.26303	3.01792	2.32193
C2H2_ZF_Average_221	klf8	PU	20.7773	7.84721	7.10578e-30	1.24635e-27	3.926	3.79701	2.10434
C2H2_ZF_Average_221	klf9	PU	20.7773	7.84721	7.10578e-30	1.24635e-27	5.31107	5.66391	4.14568
C2H2_ZF_Average_221	loc422310	PU	20.7773	7.84721	7.10578e-30	1.24635e-27	0	0	0
C2H2_ZF_Average_221	wt1	PU	20.7773	7.84721	7.10578e-30	1.24635e-27	0	0	0
C2H2_ZF_M0401_1.01	zfp161	PU	12.4066	3.46888	2.00656e-27	3.19955e-25	1.96347	2.07039	2.37851
E2F_Average_28	e2f4	PU	10.7623	2.81928	6.51098e-26	9.51688e-24	5.74147	6.29646	5.95187
E2F_Average_28	e2f5	PU	10.7623	2.81928	6.51098e-26	9.51688e-24	5.36107	4.2854	5.51728
E2F_Average_28	e2f6	PU	10.7623	2.81928	6.51098e-26	9.51688e-24	3.60881	3.54844	4.70598
C2H2_ZF_Average_180	egr1	PU	10.9118	3.29999	6.17052e-22	7.73078e-20	0.378512	4.56682	4.81762
C2H2_ZF_Average_180	egr2	PU	10.9118	3.29999	6.17052e-22	7.73078e-20	0	0.584963	1.26303
C2H2_ZF_Average_180	egr3	PU	10.9118	3.29999	6.17052e-22	7.73078e-20	0	0.263034	1.07039
C2H2_ZF_Average_180	egr4	PU	10.9118	3.29999	6.17052e-22	7.73078e-20	0	0.137504	0.137504
E2F_Average_31	e2f2	PU	9.11809	2.46849	2.54554e-21	2.79055e-19	0.925999	2.56071	1.37851
E2F_Average_31	e2f7	PU	9.11809	2.46849	2.54554e-21	2.79055e-19	1.88753	3.21723	3.39232
C2H2_ZF_M2193_1.01	zbtb33	PU	9.11809	2.46849	2.54554e-21	2.79055e-19	2.63227	3.65535	3.98185
DP_E2F_M6334_1.01	tfdp1	PU	8.81913	2.4555	5.54836e-20	5.40657e-18	4.81762	5.63227	5.46271
DP_E2F_M6334_1.01	tfdp2	PU	8.81913	2.4555	5.54836e-20	5.40657e-18	3.39232	3.926	3.89724
DP_E2F_M6334_1.01	tfdp3	PU	8.81913	2.4555	5.54836e-20	5.40657e-18	0	0	0
C2H2_ZF_M5334_1.01	hinfp	PU	4.4843	0.714564	2.24574e-19	1.96951e-17	0	0	0
Unknown_M6200_1.01	nr0b1	PU	9.41704	2.89723	1.07006e-18	8.93758e-17	6.05311	5.32193	0.925999
C2H2_ZF_M0382_1.01	zbtb1	PU	8.52018	2.49448	3.44186e-18	2.7441e-16	0	0	0
CxxC_Average_3	kdm2b	PU	99.4021	93.1402	6.47407e-18	4.73147e-16	3.12102	3.59694	3.52356
C2H2_ZF_Average_123	zic1	PU	10.1644	3.40392	7.29982e-18	5.12156e-16	0	0.137504	0.485427
C2H2_ZF_Average_123	zic2	PU	10.1644	3.40392	7.29982e-18	5.12156e-16	3.79701	4.1375	6.52356
C2H2_ZF_Average_123	zic3	PU	10.1644	3.40392	7.29982e-18	5.12156e-16	4.45286	5.7866	5.6837
C2H2_ZF_Average_123	zic4	PU	10.1644	3.40392	7.29982e-18	5.12156e-16	0	0	0.137504
C2H2_ZF_Average_123	zic5	PU	10.1644	3.40392	7.29982e-18	5.12156e-16	1.20163	1.67807	2.37851
C2H2_ZF_Average_122	zfp148	PU	12.2571	4.78108	7.70444e-17	5.17435e-15	2.82782	2.65535	2.63227
C2H2_ZF_Average_122	zfp281	PU	12.2571	4.78108	7.70444e-17	5.17435e-15	5.03562	5.51412	5.47249
C2H2_ZF_Average_122	znf148	PU	12.2571	4.78108	7.70444e-17	5.17435e-15	0	0	0
C2H2_ZF_Average_122	znf281	PU	12.2571	4.78108	7.70444e-17	5.17435e-15	0	0	0
ARID_BRIGHT_Average_2	arid5a	INT	34.8669	32.0125	1.13553e-14	7.11328e-13	0.584963	0.678072	0.485427
ARID_BRIGHT_Average_2	arid5b	INT	34.8669	32.0125	1.13553e-14	7.11328e-13	3.41954	3.98185	1.37851
EIN3_Average_1	brca1	PU	6.87593	2.07873	2.00076e-14	1.21012e-12	4.41954	4.40599	4.04439
HSF_M4439_1.01	hsf1	INT	5.03132	3.9366	4.08269e-14	2.38701e-12	4.00899	4.12928	4.23266
HSF_M4439_1.01	hsf4	INT	5.03132	3.9366	4.08269e-14	2.38701e-12	1.07039	0.263034	0.378512
AT_hook_M0131_1.01	ahctf1	INT	9.43618	7.89918	1.08147e-13	5.92779e-12	4.36457	5.10434	4.81762
Homeodomain_Average_187	rhox11	INT	89.9569	88.0213	2.04099e-13	1.08482e-11	0	0	0
GCM_Average_8	gcm1	PU	7.02541	2.31259	3.7589e-13	1.93915e-11	0.137504	0.485427	0.378512
GCM_Average_8	gcm2	PU	7.02541	2.31259	3.7589e-13	1.93915e-11	0.137504	0	0
Sox_Average_66	sox1	PU	7.02541	2.35157	7.41295e-13	3.71495e-11	0	0	0
Sox_Average_66	sox14	PU	7.02541	2.35157	7.41295e-13	3.71495e-11	0	0	0
Sox_Average_66	sox2	PU	7.02541	2.35157	7.41295e-13	3.71495e-11	7.72247	7.77873	5.62644
Sox_Average_66	sox21	PU	7.02541	2.35157	7.41295e-13	3.71495e-11	1.43296	1.43296	2.16993
Sox_Average_66	sox3	PU	7.02541	2.35157	7.41295e-13	3.71495e-11	0.485427	2.10434	3.81762
AP-2_Average_15	tcfap2a	PU	8.3707	3.14408	1.13537e-12	5.53179e-11	1.53605	0.678072	0.137504
AP-2_Average_15	tfap2b	PU	8.3707	3.14408	1.13537e-12	5.53179e-11	0	0	0
CxxC_Average_3	kdm2b	DM	96.25	93.1402	1.38368e-11	6.55937e-10	3.12102	3.59694	3.52356
C2H2_ZF_Average_137	zfa	PU	76.8311	65.597	1.60923e-11	7.42785e-10	0.137504	0.378512	0.137504
C2H2_ZF_Average_137	zfp711	PU	76.8311	65.597	1.60923e-11	7.42785e-10	1.1375	1.20163	1.848
C2H2_ZF_Average_137	zfx	PU	76.8311	65.597	1.60923e-11	7.42785e-10	0	0	0
C2H2_ZF_Average_137	zfy	PU	76.8311	65.597	1.60923e-11	7.42785e-10	0	0	0
C2H2_ZF_Average_137	zfy1	PU	76.8311	65.597	1.60923e-11	7.42785e-10	1.58496	0.584963	0
Nuclear_receptor_Average_168	nr2e1	DM	26.9271	21.5019	2.12759e-11	9.56869e-10	0	0	0
Nuclear_receptor_Average_168	nr2f1	DM	26.9271	21.5019	2.12759e-11	9.56869e-10	0.263034	0.137504	0.378512
Nuclear_receptor_Average_168	nr2f2	DM	26.9271	21.5019	2.12759e-11	9.56869e-10	0.137504	0.137504	1.20163
Nuclear_receptor_Average_168	nr2f5	DM	26.9271	21.5019	2.12759e-11	9.56869e-10	0	0	0
Nuclear_receptor_Average_168	nr2f6	DM	26.9271	21.5019	2.12759e-11	9.56869e-10	1.848	3.37851	4.30012
Nuclear_receptor_Average_168	rara	DM	26.9271	21.5019	2.12759e-11	9.56869e-10	3.08746	3.36457	3.21723
Nuclear_receptor_Average_168	rarb	DM	26.9271	21.5019	2.12759e-11	9.56869e-10	0	0.137504	0.847997
Nuclear_receptor_Average_168	rarg	DM	26.9271	21.5019	2.12759e-11	9.56869e-10	3.26303	5.848	4.10434
Nuclear_receptor_Average_168	rora	DM	26.9271	21.5019	2.12759e-11	9.56869e-10	0.263034	0.485427	0.378512
Nuclear_receptor_Average_168	rorb.2	DM	26.9271	21.5019	2.12759e-11	9.56869e-10	0	0	0
Nuclear_receptor_Average_168	rorc	DM	26.9271	21.5019	2.12759e-11	9.56869e-10	0.137504	0.137504	1
Unknown_Average_5	nrf1	PU	6.4275	2.28661	5.94129e-11	2.60525e-09	3.72247	4.12928	3.83794
Unknown_M3386_1.01	lmo2	PU	6.87593	2.57243	8.98331e-11	3.84311e-09	0.584963	0.678072	2
Nuclear_receptor_Average_174	al662824.5	DM	12.3438	8.70469	1.04362e-10	4.35835e-09	0	0	0
Nuclear_receptor_Average_174	al844527.7	DM	12.3438	8.70469	1.04362e-10	4.35835e-09	0	0	0
Nuclear_receptor_Average_174	cr354565.3	DM	12.3438	8.70469	1.04362e-10	4.35835e-09	0	0	0
Nuclear_receptor_Average_174	cr759733.4	DM	12.3438	8.70469	1.04362e-10	4.35835e-09	0	0	0
Nuclear_receptor_Average_174	cr936877.3	DM	12.3438	8.70469	1.04362e-10	4.35835e-09	0	0	0
Nuclear_receptor_Average_174	esr1	DM	12.3438	8.70469	1.04362e-10	4.35835e-09	0	0	0
Nuclear_receptor_Average_174	esr2	DM	12.3438	8.70469	1.04362e-10	4.35835e-09	0	0.263034	0.137504
Nuclear_receptor_Average_174	esrra	DM	12.3438	8.70469	1.04362e-10	4.35835e-09	2.53605	2.67807	3.20163
Nuclear_receptor_Average_174	esrrb	DM	12.3438	8.70469	1.04362e-10	4.35835e-09	6.9331	6.52513	0.485427
Nuclear_receptor_Average_174	esrrg	DM	12.3438	8.70469	1.04362e-10	4.35835e-09	0	0	0.378512
Nuclear_receptor_Average_174	esrrgr	DM	12.3438	8.70469	1.04362e-10	4.35835e-09	0	0	0
Nuclear_receptor_Average_174	np_001039261.1	DM	12.3438	8.70469	1.04362e-10	4.35835e-09	0	0	0
Nuclear_receptor_Average_174	nr1i2	DM	12.3438	8.70469	1.04362e-10	4.35835e-09	0.137504	0.137504	0
Nuclear_receptor_Average_174	nr1i3	DM	12.3438	8.70469	1.04362e-10	4.35835e-09	0.378512	0.584963	0.485427
Nuclear_receptor_Average_174	nr2c1	DM	12.3438	8.70469	1.04362e-10	4.35835e-09	1.80735	2.32193	2.82782
Nuclear_receptor_Average_174	nr2c2	DM	12.3438	8.70469	1.04362e-10	4.35835e-09	3.01792	3.10434	3.26303
Nuclear_receptor_Average_174	nr4a1	DM	12.3438	8.70469	1.04362e-10	4.35835e-09	4	4.2555	3.03562
Nuclear_receptor_Average_174	nr4a2	DM	12.3438	8.70469	1.04362e-10	4.35835e-09	0.137504	0.378512	0.485427
Nuclear_receptor_Average_174	nr4a3	DM	12.3438	8.70469	1.04362e-10	4.35835e-09	0	0	0.263034
Nuclear_receptor_Average_174	nr5a1	DM	12.3438	8.70469	1.04362e-10	4.35835e-09	0	0	0
Nuclear_receptor_Average_174	nr5a2	DM	12.3438	8.70469	1.04362e-10	4.35835e-09	3.94486	3.82782	0
Nuclear_receptor_Average_174	ppara	DM	12.3438	8.70469	1.04362e-10	4.35835e-09	0.137504	0.137504	0.137504
Nuclear_receptor_Average_174	ppard	DM	12.3438	8.70469	1.04362e-10	4.35835e-09	3.16993	2.88753	3.29278
Nuclear_receptor_Average_174	pparg	DM	12.3438	8.70469	1.04362e-10	4.35835e-09	0	0.263034	0
Nuclear_receptor_Average_174	rorb	DM	12.3438	8.70469	1.04362e-10	4.35835e-09	0	0	0
Nuclear_receptor_Average_174	rxra	DM	12.3438	8.70469	1.04362e-10	4.35835e-09	1.80735	2.63227	3.27798
Nuclear_receptor_Average_174	rxrb	DM	12.3438	8.70469	1.04362e-10	4.35835e-09	3.89724	4.2555	4.08746
Nuclear_receptor_Average_174	rxrg	DM	12.3438	8.70469	1.04362e-10	4.35835e-09	0	0.925999	2.1375
Nuclear_receptor_Average_174	thra	DM	12.3438	8.70469	1.04362e-10	4.35835e-09	0	0	0
Nuclear_receptor_Average_174	thrb	DM	12.3438	8.70469	1.04362e-10	4.35835e-09	0	0.137504	0.485427
Nuclear_receptor_Average_174	vdr	DM	12.3438	8.70469	1.04362e-10	4.35835e-09	0.263034	0.263034	0.263034
Homeodomain_Average_402	ac012531.1	INT	78.3477	76.1725	1.85174e-10	7.06076e-09	0	0	0
Homeodomain_Average_404	alx1	INT	78.3477	76.1725	1.85174e-10	7.06076e-09	0.263034	0.263034	1.48543
Homeodomain_Average_404	alx3	INT	78.3477	76.1725	1.85174e-10	7.06076e-09	0.263034	0.137504	0
Homeodomain_Average_404	alx4	INT	78.3477	76.1725	1.85174e-10	7.06076e-09	0	0	0.137504
Homeodomain_Average_404	arx	INT	78.3477	76.1725	1.85174e-10	7.06076e-09	0	0	0.137504
Homeodomain_Average_404	barx1	INT	78.3477	76.1725	1.85174e-10	7.06076e-09	0.378512	0.378512	0.137504
Homeodomain_Average_404	barx2	INT	78.3477	76.1725	1.85174e-10	7.06076e-09	0	0.137504	0.378512
Homeodomain_Average_404	bsx	INT	78.3477	76.1725	1.85174e-10	7.06076e-09	0	0	0
Homeodomain_Average_404	crx	INT	78.3477	76.1725	1.85174e-10	7.06076e-09	0	0	0.847997
Homeodomain_Average_351	dbx1	INT	78.3477	76.1725	1.85174e-10	7.06076e-09	0	0	0.137504
Homeodomain_Average_351	dbx2	INT	78.3477	76.1725	1.85174e-10	7.06076e-09	0.263034	0.263034	0.137504
Homeodomain_Average_404	dlx1	INT	78.3477	76.1725	1.85174e-10	7.06076e-09	0.137504	0	0
Homeodomain_Average_404	dlx2	INT	78.3477	76.1725	1.85174e-10	7.06076e-09	0	0.137504	0
Homeodomain_Average_404	dlx3	INT	78.3477	76.1725	1.85174e-10	7.06076e-09	0.263034	0.584963	0.584963
Homeodomain_Average_404	dlx4	INT	78.3477	76.1725	1.85174e-10	7.06076e-09	0	0.137504	0.378512
Homeodomain_Average_404	dlx5	INT	78.3477	76.1725	1.85174e-10	7.06076e-09	0	0	0
Homeodomain_Average_404	dlx6	INT	78.3477	76.1725	1.85174e-10	7.06076e-09	0	0	0
Homeodomain_Average_404	dmbx1	INT	78.3477	76.1725	1.85174e-10	7.06076e-09	0.263034	0.678072	0.678072
Homeodomain_Average_404	emx1	INT	78.3477	76.1725	1.85174e-10	7.06076e-09	0.263034	0.137504	0
Homeodomain_Average_404	emx1.2	INT	78.3477	76.1725	1.85174e-10	7.06076e-09	0	0	0
Homeodomain_Average_404	emx2	INT	78.3477	76.1725	1.85174e-10	7.06076e-09	0	0.137504	0.263034
Homeodomain_Average_351	en1	INT	78.3477	76.1725	1.85174e-10	7.06076e-09	0.137504	1	0.765535
Homeodomain_Average_351	en2	INT	78.3477	76.1725	1.85174e-10	7.06076e-09	1.53605	1.53605	0.485427
Homeodomain_Average_404	evx1	INT	78.3477	76.1725	1.85174e-10	7.06076e-09	0.137504	0.925999	1.848
Homeodomain_Average_404	evx2	INT	78.3477	76.1725	1.85174e-10	7.06076e-09	0	0	0
Homeodomain_Average_404	gbx1	INT	78.3477	76.1725	1.85174e-10	7.06076e-09	0.378512	0.925999	0
Homeodomain_Average_404	gbx2.1	INT	78.3477	76.1725	1.85174e-10	7.06076e-09	0	0	0
Homeodomain_Average_404	gbx2.2	INT	78.3477	76.1725	1.85174e-10	7.06076e-09	0	0	0
Homeodomain_Average_404	gsx1	INT	78.3477	76.1725	1.85174e-10	7.06076e-09	0	0.137504	0
Homeodomain_Average_404	gsx2	INT	78.3477	76.1725	1.85174e-10	7.06076e-09	1.20163	0.485427	0
Homeodomain_Average_383	hlx	INT	78.3477	76.1725	1.85174e-10	7.06076e-09	0.137504	0	0
Homeodomain_Average_404	hoxa1	INT	78.3477	76.1725	1.85174e-10	7.06076e-09	0.584963	0.847997	0.137504
Homeodomain_Average_402	hoxa10	INT	78.3477	76.1725	1.85174e-10	7.06076e-09	0.137504	0.263034	0
Homeodomain_Average_402	hoxa11	INT	78.3477	76.1725	1.85174e-10	7.06076e-09	0	0.137504	0
Homeodomain_Average_404	hoxa2	INT	78.3477	76.1725	1.85174e-10	7.06076e-09	0	0	0
Homeodomain_Average_402	hoxa3	INT	78.3477	76.1725	1.85174e-10	7.06076e-09	0.137504	0.137504	0
Homeodomain_Average_404	hoxa4	INT	78.3477	76.1725	1.85174e-10	7.06076e-09	0.137504	0	0
Homeodomain_Average_402	hoxa5	INT	78.3477	76.1725	1.85174e-10	7.06076e-09	0.137504	0.137504	0
Homeodomain_Average_402	hoxa6	INT	78.3477	76.1725	1.85174e-10	7.06076e-09	0.137504	0	0
Homeodomain_Average_402	hoxa7	INT	78.3477	76.1725	1.85174e-10	7.06076e-09	0.137504	0.137504	0.137504
Homeodomain_Average_402	hoxa9	INT	78.3477	76.1725	1.85174e-10	7.06076e-09	0	0	0
Homeodomain_Average_404	hoxb1	INT	78.3477	76.1725	1.85174e-10	7.06076e-09	0	0.137504	0.137504
Homeodomain_Average_404	hoxb2	INT	78.3477	76.1725	1.85174e-10	7.06076e-09	0	0	0.137504
Homeodomain_Average_402	hoxb3	INT	78.3477	76.1725	1.85174e-10	7.06076e-09	0	0	0
Homeodomain_Average_402	hoxb4	INT	78.3477	76.1725	1.85174e-10	7.06076e-09	0.584963	0	0
Homeodomain_Average_402	hoxb5	INT	78.3477	76.1725	1.85174e-10	7.06076e-09	0	0	0
Homeodomain_Average_402	hoxb7	INT	78.3477	76.1725	1.85174e-10	7.06076e-09	0.378512	0.137504	0
Homeodomain_Average_402	hoxb8	INT	78.3477	76.1725	1.85174e-10	7.06076e-09	0	0.137504	0
Homeodomain_Average_402	hoxb9	INT	78.3477	76.1725	1.85174e-10	7.06076e-09	0.847997	0.678072	0
Homeodomain_Average_402	hoxc10	INT	78.3477	76.1725	1.85174e-10	7.06076e-09	0.263034	0.137504	0
Homeodomain_Average_402	hoxc3	INT	78.3477	76.1725	1.85174e-10	7.06076e-09	0	0	0
Homeodomain_Average_402	hoxc4	INT	78.3477	76.1725	1.85174e-10	7.06076e-09	1.63227	0.137504	0.378512
Homeodomain_Average_402	hoxc5	INT	78.3477	76.1725	1.85174e-10	7.06076e-09	0	0	0
Homeodomain_Average_402	hoxc6	INT	78.3477	76.1725	1.85174e-10	7.06076e-09	0.137504	0	0.137504
Homeodomain_Average_402	hoxc8	INT	78.3477	76.1725	1.85174e-10	7.06076e-09	0	0	0
Homeodomain_Average_402	hoxc9	INT	78.3477	76.1725	1.85174e-10	7.06076e-09	0	0.137504	0
Homeodomain_Average_404	hoxd1	INT	78.3477	76.1725	1.85174e-10	7.06076e-09	0.137504	0.263034	0.137504
Homeodomain_Average_402	hoxd10	INT	78.3477	76.1725	1.85174e-10	7.06076e-09	0.137504	0.137504	0
Homeodomain_Average_402	hoxd3	INT	78.3477	76.1725	1.85174e-10	7.06076e-09	0	0	0
Homeodomain_Average_402	hoxd4	INT	78.3477	76.1725	1.85174e-10	7.06076e-09	0.378512	0.137504	0
Homeodomain_Average_402	hoxd8	INT	78.3477	76.1725	1.85174e-10	7.06076e-09	1	0.263034	0.137504
Homeodomain_Average_402	hoxd9	INT	78.3477	76.1725	1.85174e-10	7.06076e-09	1.07039	0.378512	0
Homeodomain_Average_404	isx	INT	78.3477	76.1725	1.85174e-10	7.06076e-09	0	0	0
Homeodomain_Average_404	lhx1	INT	78.3477	76.1725	1.85174e-10	7.06076e-09	0	0.263034	5.50462
Homeodomain_Average_404	lhx3	INT	78.3477	76.1725	1.85174e-10	7.06076e-09	0.137504	0	0.263034
Homeodomain_Average_404	lhx4	INT	78.3477	76.1725	1.85174e-10	7.06076e-09	0	0	0
Homeodomain_Average_404	lhx5	INT	78.3477	76.1725	1.85174e-10	7.06076e-09	0	0	0.263034
Homeodomain_Average_383	lmx1a	INT	78.3477	76.1725	1.85174e-10	7.06076e-09	0	0.678072	1.20163
Homeodomain_Average_383	lmx1b	INT	78.3477	76.1725	1.85174e-10	7.06076e-09	0.765535	0.263034	0.584963
Homeodomain_Average_383	lmx1b.1	INT	78.3477	76.1725	1.85174e-10	7.06076e-09	0	0	0
Homeodomain_Average_383	lmx1b.2	INT	78.3477	76.1725	1.85174e-10	7.06076e-09	0	0	0
Homeodomain_Average_404	loc100486032	INT	78.3477	76.1725	1.85174e-10	7.06076e-09	0	0	0
Homeodomain_Average_404	meox1	INT	78.3477	76.1725	1.85174e-10	7.06076e-09	0	0.378512	0.263034
Homeodomain_Average_404	meox2	INT	78.3477	76.1725	1.85174e-10	7.06076e-09	0	0.137504	0
Homeodomain_Average_404	mnx1	INT	78.3477	76.1725	1.85174e-10	7.06076e-09	0.263034	0.137504	0.137504
Homeodomain_Average_404	msx1	INT	78.3477	76.1725	1.85174e-10	7.06076e-09	0.485427	1.43296	1.07039
Homeodomain_Average_404	msx2	INT	78.3477	76.1725	1.85174e-10	7.06076e-09	0.263034	1	1.32193
Homeodomain_Average_404	msx3	INT	78.3477	76.1725	1.85174e-10	7.06076e-09	0	0.263034	0.378512
Homeodomain_Average_404	nkx1-1	INT	78.3477	76.1725	1.85174e-10	7.06076e-09	0	0	0
Homeodomain_Average_404	nkx1-2	INT	78.3477	76.1725	1.85174e-10	7.06076e-09	0.584963	0.678072	1.48543
Homeodomain_Average_404	nkx6-1	INT	78.3477	76.1725	1.85174e-10	7.06076e-09	0	0	1.43296
Homeodomain_Average_404	nkx6-2	INT	78.3477	76.1725	1.85174e-10	7.06076e-09	2	1.926	0.485427
Homeodomain_Average_404	nkx6-3	INT	78.3477	76.1725	1.85174e-10	7.06076e-09	2.07039	1.37851	0
Homeodomain_Average_404	noto	INT	78.3477	76.1725	1.85174e-10	7.06076e-09	0	0	2.16993
Homeodomain_Average_402	np_032296.2	INT	78.3477	76.1725	1.85174e-10	7.06076e-09	0	0	0
Homeodomain_Average_404	np_083278.1	INT	78.3477	76.1725	1.85174e-10	7.06076e-09	0	0	0
Homeodomain_Average_404	otp	INT	78.3477	76.1725	1.85174e-10	7.06076e-09	0	0	0
Homeodomain_Average_404	otx2	INT	78.3477	76.1725	1.85174e-10	7.06076e-09	2.10434	4.79701	6.90689
Homeodomain_Average_404	pax3	INT	78.3477	76.1725	1.85174e-10	7.06076e-09	0.137504	0.137504	0.137504
Homeodomain_Average_404	pax4	INT	78.3477	76.1725	1.85174e-10	7.06076e-09	0	0	0
Homeodomain_Average_404	pax7	INT	78.3477	76.1725	1.85174e-10	7.06076e-09	0.137504	0	0.378512
Homeodomain_Average_402	pdx1	INT	78.3477	76.1725	1.85174e-10	7.06076e-09	0	0.137504	0
Homeodomain_Average_404	phox2a	INT	78.3477	76.1725	1.85174e-10	7.06076e-09	0.584963	1.67807	2.26303
Homeodomain_Average_404	phox2b	INT	78.3477	76.1725	1.85174e-10	7.06076e-09	0	0	0
Homeodomain_Average_404	pou2f3	INT	78.3477	76.1725	1.85174e-10	7.06076e-09	2.98185	0.847997	0.678072
Homeodomain_Average_404	pou3f2	INT	78.3477	76.1725	1.85174e-10	7.06076e-09	0	0	0.137504
Homeodomain_Average_404	pou3f4	INT	78.3477	76.1725	1.85174e-10	7.06076e-09	0	0.137504	0.378512
Homeodomain_Average_404	pou4f2	INT	78.3477	76.1725	1.85174e-10	7.06076e-09	0.678072	1.72247	0.485427
Homeodomain_Average_404	pou4f3	INT	78.3477	76.1725	1.85174e-10	7.06076e-09	0	0.137504	0.584963
Homeodomain_Average_383	prop1	INT	78.3477	76.1725	1.85174e-10	7.06076e-09	0	0	0
Homeodomain_Average_404	prrx1	INT	78.3477	76.1725	1.85174e-10	7.06076e-09	0	0	0.263034
Homeodomain_Average_404	prrx2	INT	78.3477	76.1725	1.85174e-10	7.06076e-09	0.485427	1.07039	1.43296
Homeodomain_Average_404	prrxl1	INT	78.3477	76.1725	1.85174e-10	7.06076e-09	0	0	0
Homeodomain_Average_404	rax	INT	78.3477	76.1725	1.85174e-10	7.06076e-09	0.263034	0.137504	1.07039
Homeodomain_Average_404	shox	INT	78.3477	76.1725	1.85174e-10	7.06076e-09	0	0	0
Homeodomain_Average_404	shox2	INT	78.3477	76.1725	1.85174e-10	7.06076e-09	0	0.137504	0.137504
Homeodomain_Average_404	uncx	INT	78.3477	76.1725	1.85174e-10	7.06076e-09	0	0	0
Homeodomain_Average_404	vax1	INT	78.3477	76.1725	1.85174e-10	7.06076e-09	0	0	0.137504
Homeodomain_Average_404	vax2	INT	78.3477	76.1725	1.85174e-10	7.06076e-09	1	0.263034	0
Homeodomain_Average_404	vsx1	INT	78.3477	76.1725	1.85174e-10	7.06076e-09	0.137504	0	0
Homeodomain_Average_404	vsx2	INT	78.3477	76.1725	1.85174e-10	7.06076e-09	0	0.137504	0.584963
Homeodomain_Average_404	zfhx3	INT	78.3477	76.1725	1.85174e-10	7.06076e-09	1.07039	1.43296	1.926
Unknown_M6261_1.01	pura	PU	7.62332	3.15707	5.10426e-10	1.90487e-08	2.26303	3.30743	1.37851
Homeodomain_POU_Average_47	al662833.4	PU	5.38117	1.84487	5.91127e-10	2.16008e-08	0	0	0
Homeodomain_POU_Average_47	al773544.1	PU	5.38117	1.84487	5.91127e-10	2.16008e-08	0	0	0
Homeodomain_POU_Average_47	bx088580.2	PU	5.38117	1.84487	5.91127e-10	2.16008e-08	0	0	0
Homeodomain_POU_Average_47	cr388229.2	PU	5.38117	1.84487	5.91127e-10	2.16008e-08	0	0	0
Homeodomain_POU_Average_47	cr759815.4	PU	5.38117	1.84487	5.91127e-10	2.16008e-08	0	0	0
Homeodomain_POU_Average_47	pou3f1	PU	5.38117	1.84487	5.91127e-10	2.16008e-08	0.485427	3.82782	4.93074
Homeodomain_POU_Average_47	pou3f4	PU	5.38117	1.84487	5.91127e-10	2.16008e-08	0	0.137504	0.378512
Homeodomain_POU_Average_47	pou5f1	PU	5.38117	1.84487	5.91127e-10	2.16008e-08	8.31696	9.15026	8.42375
C2H2_ZF_M6364_1.01	hivep1	PU	6.4275	2.46849	8.52573e-10	2.99082e-08	1.53605	1.32193	1.88753
C2H2_ZF_M6364_1.01	hivep2	PU	6.4275	2.46849	8.52573e-10	2.99082e-08	0.485427	0.765535	1.32193
C2H2_ZF_M6364_1.01	hivep3	PU	6.4275	2.46849	8.52573e-10	2.99082e-08	0	0	0
bZIP_Average_147	xbp1	PU	31.5396	22.2164	1.85844e-09	6.39157e-08	4.62059	4.56682	5.36807
Ets_Average_110	ehf	PU	11.5097	6.04131	5.31924e-09	1.79422e-07	0.137504	0.263034	1.32193
Ets_Average_110	elf1	PU	11.5097	6.04131	5.31924e-09	1.79422e-07	2.16993	2.56071	2.58496
Ets_Average_110	elf2	PU	11.5097	6.04131	5.31924e-09	1.79422e-07	3.7866	3.88753	4.47249
Ets_Average_110	elf3	PU	11.5097	6.04131	5.31924e-09	1.79422e-07	5.1127	4.36457	2.3505
Ets_Average_110	elf4	PU	11.5097	6.04131	5.31924e-09	1.79422e-07	2.98185	1.926	1.1375
Ets_Average_110	elf5	PU	11.5097	6.04131	5.31924e-09	1.79422e-07	0	0.137504	0.263034
Ets_Average_110	elk1	PU	11.5097	6.04131	5.31924e-09	1.79422e-07	3.44626	3.65535	3.47249
Ets_Average_110	elk3	PU	11.5097	6.04131	5.31924e-09	1.79422e-07	1.80735	1.88753	2.1375
Ets_Average_110	elk4	PU	11.5097	6.04131	5.31924e-09	1.79422e-07	1.48543	2.32193	1.926
Ets_Average_110	erf	PU	11.5097	6.04131	5.31924e-09	1.79422e-07	3.64386	4.87283	3.93546
Ets_Average_110	erg	PU	11.5097	6.04131	5.31924e-09	1.79422e-07	0	0.137504	0
Ets_Average_110	ets1	PU	11.5097	6.04131	5.31924e-09	1.79422e-07	0.485427	1.67807	2.51096
Ets_Average_110	ets2	PU	11.5097	6.04131	5.31924e-09	1.79422e-07	3.1375	3.26303	3.3505
Ets_Average_110	etv1	PU	11.5097	6.04131	5.31924e-09	1.79422e-07	1	1.848	2.94486
Ets_Average_110	etv2	PU	11.5097	6.04131	5.31924e-09	1.79422e-07	0.485427	1.1375	0.584963
Ets_Average_110	etv3	PU	11.5097	6.04131	5.31924e-09	1.79422e-07	2.32193	2.926	2.98185
Ets_Average_110	etv6	PU	11.5097	6.04131	5.31924e-09	1.79422e-07	2.56071	3.05311	3.98185
Ets_Average_110	fev	PU	11.5097	6.04131	5.31924e-09	1.79422e-07	0	0	0
Ets_Average_110	fli1	PU	11.5097	6.04131	5.31924e-09	1.79422e-07	0	0	0.137504
Ets_Average_110	gabpa	PU	11.5097	6.04131	5.31924e-09	1.79422e-07	4.92125	5.10852	4.88264
Ets_Average_110	gm4881	PU	11.5097	6.04131	5.31924e-09	1.79422e-07	0	0	0
Ets_Average_110	np_001096189.1	PU	11.5097	6.04131	5.31924e-09	1.79422e-07	0	0	0
Ets_Average_110	sfpi1	PU	11.5097	6.04131	5.31924e-09	1.79422e-07	1.43296	0.378512	0.137504
Ets_Average_110	spi1	PU	11.5097	6.04131	5.31924e-09	1.79422e-07	0	0	0
Ets_Average_110	spib	PU	11.5097	6.04131	5.31924e-09	1.79422e-07	0.263034	0.584963	0.137504
C2H2_ZF_Average_221	gli1.2	DM	10.9375	7.84721	7.03998e-09	2.32983e-07	0	0	0
C2H2_ZF_Average_221	klf1	DM	10.9375	7.84721	7.03998e-09	2.32983e-07	0.378512	0.584963	0.378512
C2H2_ZF_Average_221	klf10	DM	10.9375	7.84721	7.03998e-09	2.32983e-07	5.2891	5.20945	4.35755
C2H2_ZF_Average_221	klf11	DM	10.9375	7.84721	7.03998e-09	2.32983e-07	3.07039	3.39232	2.80735
C2H2_ZF_Average_221	klf12	DM	10.9375	7.84721	7.03998e-09	2.32983e-07	1.48543	2.20163	1.76553
C2H2_ZF_Average_221	klf13	DM	10.9375	7.84721	7.03998e-09	2.32983e-07	3.12102	3.41954	3.6893
C2H2_ZF_Average_221	klf14	DM	10.9375	7.84721	7.03998e-09	2.32983e-07	0	0.263034	0.678072
C2H2_ZF_Average_221	klf16	DM	10.9375	7.84721	7.03998e-09	2.32983e-07	4	4.63807	4.59096
C2H2_ZF_Average_221	klf17	DM	10.9375	7.84721	7.03998e-09	2.32983e-07	0.137504	0.137504	0
C2H2_ZF_Average_221	klf2	DM	10.9375	7.84721	7.03998e-09	2.32983e-07	6.84298	6.42122	1.43296
C2H2_ZF_Average_221	klf3	DM	10.9375	7.84721	7.03998e-09	2.32983e-07	4.40599	4.86295	3.27798
C2H2_ZF_Average_221	klf4	DM	10.9375	7.84721	7.03998e-09	2.32983e-07	5.11686	4.56071	0.678072
C2H2_ZF_Average_221	klf5	DM	10.9375	7.84721	7.03998e-09	2.32983e-07	5.24031	6.08108	3.12102
C2H2_ZF_Average_221	klf6	DM	10.9375	7.84721	7.03998e-09	2.32983e-07	3.90689	5.57289	5.76288
C2H2_ZF_Average_221	klf7	DM	10.9375	7.84721	7.03998e-09	2.32983e-07	1.26303	3.01792	2.32193
C2H2_ZF_Average_221	klf8	DM	10.9375	7.84721	7.03998e-09	2.32983e-07	3.926	3.79701	2.10434
C2H2_ZF_Average_221	klf9	DM	10.9375	7.84721	7.03998e-09	2.32983e-07	5.31107	5.66391	4.14568
C2H2_ZF_Average_221	loc422310	DM	10.9375	7.84721	7.03998e-09	2.32983e-07	0	0	0
C2H2_ZF_Average_221	sp1	DM	10.9375	7.84721	7.03998e-09	2.32983e-07	5.1375	5.57289	5.1375
C2H2_ZF_Average_221	sp2	DM	10.9375	7.84721	7.03998e-09	2.32983e-07	4.69488	4.00899	3.6893
C2H2_ZF_Average_221	sp3	DM	10.9375	7.84721	7.03998e-09	2.32983e-07	4.89239	5.04002	5.42962
C2H2_ZF_Average_221	sp4	DM	10.9375	7.84721	7.03998e-09	2.32983e-07	1.58496	1.72247	2.53605
C2H2_ZF_Average_221	sp5	DM	10.9375	7.84721	7.03998e-09	2.32983e-07	1.67807	2.43296	3.52356
C2H2_ZF_Average_221	sp6	DM	10.9375	7.84721	7.03998e-09	2.32983e-07	2.58496	2.48543	2.96347
C2H2_ZF_Average_221	sp7	DM	10.9375	7.84721	7.03998e-09	2.32983e-07	0	0.137504	0.137504
C2H2_ZF_Average_221	sp8	DM	10.9375	7.84721	7.03998e-09	2.32983e-07	0.263034	0.584963	1.1375
C2H2_ZF_Average_221	sp9	DM	10.9375	7.84721	7.03998e-09	2.32983e-07	0	0.137504	0.137504
C2H2_ZF_Average_221	wt1	DM	10.9375	7.84721	7.03998e-09	2.32983e-07	0	0	0
Homeodomain_Paired_box_Average_6	pax2	PU	2.54111	0.571651	7.60797e-09	2.47118e-07	0	0.137504	0.137504
C2H2_ZF_Average_210	mzf1	DM	59.5312	54.138	1.73613e-08	5.53666e-07	0.263034	0.485427	0.485427
C2H2_ZF_Average_210	zscan10	DM	59.5312	54.138	1.73613e-08	5.53666e-07	5.39575	5.86295	5.10434
Ets_Average_70	spdef	PU	6.27803	2.6244	2.007e-08	6.2862e-07	0.263034	0	0.847997
C2H2_ZF_Average_137	zfa	DM	70.4688	65.597	7.29733e-08	2.20681e-06	0.137504	0.378512	0.137504
C2H2_ZF_Average_137	zfp711	DM	70.4688	65.597	7.29733e-08	2.20681e-06	1.1375	1.20163	1.848
C2H2_ZF_Average_137	zfx	DM	70.4688	65.597	7.29733e-08	2.20681e-06	0	0	0
C2H2_ZF_Average_137	zfy	DM	70.4688	65.597	7.29733e-08	2.20681e-06	0	0	0
C2H2_ZF_Average_137	zfy1	DM	70.4688	65.597	7.29733e-08	2.20681e-06	1.58496	0.584963	0
C2H2_ZF_M6140_1.01	klf15	PU	7.7728	3.7677	1.07861e-07	3.20659e-06	4.08746	2.94486	1.63227
C2H2_ZF_M6140_1.01	klf15.2	PU	7.7728	3.7677	1.07861e-07	3.20659e-06	0	0	0
C2H2_ZF_M6372_1.01	zfp219	PU	6.72646	3.1181	1.83632e-07	5.36818e-06	4.34341	4.85798	4.71699
C2H2_ZF_M6372_1.01	znf219	PU	6.72646	3.1181	1.83632e-07	5.36818e-06	0	0	0
C2H2_ZF_M6155_1.01	maz	PU	6.72646	3.17007	3.04162e-07	8.7459e-06	6.36457	6.44626	6.36632
Myb_SANT_M1261_1.01	mypop	PU	5.38117	2.37755	7.73968e-07	2.15483e-05	0.925999	1.53605	2.07039
bHLH_M5969_1.01	arnt	PU	6.72646	3.28699	8.96207e-07	2.45617e-05	4.56682	4.39232	4.71699
bHLH_M5969_1.01	arnt2	PU	6.72646	3.28699	8.96207e-07	2.45617e-05	0.678072	1.80735	2.10434
Homeodomain_Paired_box_M3587_1.01	pax4	DM	5.20833	3.4429	9.56519e-07	2.58113e-05	0	0	0
Homeodomain_Average_367	hoxb6	INT	99.5497	99.2075	1.17012e-06	3.06327e-05	0	0	0
bHLH_Average_154	hes1	PU	5.97907	2.83227	1.44886e-06	3.7372e-05	5.03562	3.926	6.50621
bHLH_Average_154	hes2	PU	5.97907	2.83227	1.44886e-06	3.7372e-05	0.137504	0.263034	0.137504
bHLH_Average_154	hes4	PU	5.97907	2.83227	1.44886e-06	3.7372e-05	0	0	0
bHLH_Average_154	hey1	PU	5.97907	2.83227	1.44886e-06	3.7372e-05	1.43296	1.37851	3.24793
bHLH_Average_154	hey2	PU	5.97907	2.83227	1.44886e-06	3.7372e-05	0.263034	0.485427	0.678072
bHLH_Average_154	heyl	PU	5.97907	2.83227	1.44886e-06	3.7372e-05	0	0	0
ARID_BRIGHT_Average_1	arid3a	INT	26.8403	25.2176	1.53048e-06	3.83494e-05	1.88753	2.23266	3.76553
ARID_BRIGHT_Average_1	arid3b	INT	26.8403	25.2176	1.53048e-06	3.83494e-05	3.81762	4.37156	5.38198
ARID_BRIGHT_Average_1	arid3c	INT	26.8403	25.2176	1.53048e-06	3.83494e-05	0	0.378512	1.76553
AP-2_Average_26	tcfap2a	DM	5.10417	3.39093	1.57948e-06	3.90198e-05	1.53605	0.678072	0.137504
AP-2_Average_26	tcfap2b	DM	5.10417	3.39093	1.57948e-06	3.90198e-05	0	0	0
AP-2_Average_26	tcfap2c	DM	5.10417	3.39093	1.57948e-06	3.90198e-05	4.38543	4.18587	1.20163
AP-2_Average_26	tcfap2d	DM	5.10417	3.39093	1.57948e-06	3.90198e-05	0	0	0
AP-2_Average_26	tcfap2e	DM	5.10417	3.39093	1.57948e-06	3.90198e-05	0.137504	0.847997	0.137504
AP-2_Average_26	tfap2a	DM	5.10417	3.39093	1.57948e-06	3.90198e-05	0	0	0
AP-2_Average_26	tfap2b	DM	5.10417	3.39093	1.57948e-06	3.90198e-05	0	0	0
AP-2_Average_26	tfap2c	DM	5.10417	3.39093	1.57948e-06	3.90198e-05	0	0	0
AP-2_Average_26	tfap2e	DM	5.10417	3.39093	1.57948e-06	3.90198e-05	0	0	0
Forkhead_M1735_1.01	foxa1	INT	2.83868	2.31259	1.98655e-06	4.83945e-05	0.137504	0.378512	2.82782
Forkhead_M1735_1.01	foxa2	INT	2.83868	2.31259	1.98655e-06	4.83945e-05	0.137504	0.137504	5.53605
Forkhead_M1735_1.01	foxa3	INT	2.83868	2.31259	1.98655e-06	4.83945e-05	0.485427	1.26303	1
Forkhead_M1735_1.01	foxa4	INT	2.83868	2.31259	1.98655e-06	4.83945e-05	0	0	0
Forkhead_M1735_1.01	foxb1	INT	2.83868	2.31259	1.98655e-06	4.83945e-05	0	0	1.80735
Forkhead_M1735_1.01	foxb2	INT	2.83868	2.31259	1.98655e-06	4.83945e-05	0	0	0
Forkhead_M1735_1.01	foxc1	INT	2.83868	2.31259	1.98655e-06	4.83945e-05	0.137504	0.263034	0.485427
Forkhead_M1735_1.01	foxc2	INT	2.83868	2.31259	1.98655e-06	4.83945e-05	0.137504	0.137504	0
Forkhead_M1735_1.01	foxd1	INT	2.83868	2.31259	1.98655e-06	4.83945e-05	0.765535	0.263034	0.263034
Forkhead_M1735_1.01	foxd2	INT	2.83868	2.31259	1.98655e-06	4.83945e-05	0	0	0.137504
Forkhead_M1735_1.01	foxd3	INT	2.83868	2.31259	1.98655e-06	4.83945e-05	3.07039	3.67807	3.7761
Forkhead_M1735_1.01	foxd4	INT	2.83868	2.31259	1.98655e-06	4.83945e-05	0	0	0.584963
Forkhead_M1735_1.01	foxd4l1	INT	2.83868	2.31259	1.98655e-06	4.83945e-05	0	0	0
Forkhead_M1735_1.01	foxd4l1.1	INT	2.83868	2.31259	1.98655e-06	4.83945e-05	0	0	0
Forkhead_M1735_1.01	foxd4l1.2	INT	2.83868	2.31259	1.98655e-06	4.83945e-05	0	0	0
Forkhead_M1735_1.01	foxd4l3	INT	2.83868	2.31259	1.98655e-06	4.83945e-05	0	0	0
Forkhead_M1735_1.01	foxd4l5	INT	2.83868	2.31259	1.98655e-06	4.83945e-05	0	0	0
Forkhead_M1735_1.01	foxd4l6	INT	2.83868	2.31259	1.98655e-06	4.83945e-05	0	0	0
Forkhead_M1735_1.01	foxe1	INT	2.83868	2.31259	1.98655e-06	4.83945e-05	0.137504	0.137504	0.378512
Forkhead_M1735_1.01	foxe3	INT	2.83868	2.31259	1.98655e-06	4.83945e-05	0	0	0
Forkhead_M1735_1.01	foxf1	INT	2.83868	2.31259	1.98655e-06	4.83945e-05	0	0	0
Forkhead_M1735_1.01	foxf1a	INT	2.83868	2.31259	1.98655e-06	4.83945e-05	0	0	0
Forkhead_M1735_1.01	foxf2	INT	2.83868	2.31259	1.98655e-06	4.83945e-05	0	0	0.263034
Forkhead_M1735_1.01	foxi1	INT	2.83868	2.31259	1.98655e-06	4.83945e-05	0	0	0
Forkhead_M1735_1.01	foxi2	INT	2.83868	2.31259	1.98655e-06	4.83945e-05	0	0	0
Forkhead_M1735_1.01	foxi3	INT	2.83868	2.31259	1.98655e-06	4.83945e-05	0.847997	2.70044	2.56071
Forkhead_M1735_1.01	foxi4.1	INT	2.83868	2.31259	1.98655e-06	4.83945e-05	0	0	0
Forkhead_M1735_1.01	foxi4.2	INT	2.83868	2.31259	1.98655e-06	4.83945e-05	0	0	0
Forkhead_M1735_1.01	foxj1	INT	2.83868	2.31259	1.98655e-06	4.83945e-05	0.263034	1.76553	4.45943
Forkhead_M1735_1.01	foxj1.2	INT	2.83868	2.31259	1.98655e-06	4.83945e-05	0	0	0
Forkhead_M1735_1.01	foxj2	INT	2.83868	2.31259	1.98655e-06	4.83945e-05	2.10434	1.926	3.03562
Forkhead_M1735_1.01	foxj3	INT	2.83868	2.31259	1.98655e-06	4.83945e-05	3.83794	3.44626	3.7866
Forkhead_M1735_1.01	foxk2	INT	2.83868	2.31259	1.98655e-06	4.83945e-05	3.36457	3.7866	5.04876
Forkhead_M1735_1.01	foxl1	INT	2.83868	2.31259	1.98655e-06	4.83945e-05	0	0	0
Forkhead_M1735_1.01	foxl2	INT	2.83868	2.31259	1.98655e-06	4.83945e-05	0.263034	0.263034	0.263034
Forkhead_M1735_1.01	foxq1	INT	2.83868	2.31259	1.98655e-06	4.83945e-05	0.378512	0.378512	4.18587
Forkhead_M1735_1.01	foxs1	INT	2.83868	2.31259	1.98655e-06	4.83945e-05	0	0.137504	0
Forkhead_M1735_1.01	kiaa0415	INT	2.83868	2.31259	1.98655e-06	4.83945e-05	0	0	0
C2H2_ZF_M1842_1.01	plag1	DM	4.58333	2.98818	2.0309e-06	4.87973e-05	1.67807	1.76553	2.10434
Myb_SANT_M1262_1.01	prdm11	PU	5.08221	2.33857	3.94094e-06	9.3411e-05	0.137504	0.765535	0.847997
Homeodomain_Average_370	al662830.5	INT	83.6335	82.2658	5.23666e-06	0.000122468	0	0	0
Homeodomain_Average_370	al845464.3	INT	83.6335	82.2658	5.23666e-06	0.000122468	0	0	0
Homeodomain_Average_370	bx284686.1	INT	83.6335	82.2658	5.23666e-06	0.000122468	0	0	0
Homeodomain_Average_370	bx927239.6	INT	83.6335	82.2658	5.23666e-06	0.000122468	0	0	0
Homeodomain_Average_370	cphx	INT	83.6335	82.2658	5.23666e-06	0.000122468	0	0	0
Homeodomain_Average_370	cr812478.2	INT	83.6335	82.2658	5.23666e-06	0.000122468	0	0	0
Homeodomain_Average_370	cr933878.8	INT	83.6335	82.2658	5.23666e-06	0.000122468	0	0	0
Homeodomain_Average_370	pbx1	INT	83.6335	82.2658	5.23666e-06	0.000122468	0.485427	1.20163	2.16993
Homeodomain_Average_370	pbx2	INT	83.6335	82.2658	5.23666e-06	0.000122468	3.05311	3.88753	5.20555
Homeodomain_Average_370	pbx3	INT	83.6335	82.2658	5.23666e-06	0.000122468	1.72247	3.01792	4.45286
Homeodomain_Average_370	pbx4	INT	83.6335	82.2658	5.23666e-06	0.000122468	2.10434	1.32193	2.03562
C2H2_ZF_Average_124	insm1	PU	5.08221	2.37755	5.81032e-06	0.000134096	0.137504	1.20163	1.07039
Unknown_M5141_1.01	cpeb1	INT	3.01488	2.50747	1.07948e-05	0.000233754	2.7866	2	3.26303
Homeodomain_Paired_box_M3585_1.01	pax4	PU	4.63378	2.18267	1.58997e-05	0.000336002	0	0	0
IRF_M1167_1.01	irf3	DM	2.65625	1.59803	1.66465e-05	0.000347595	4.20945	3.43296	3.76553
C2H2_ZF_Average_141	glis1	PU	4.93274	2.40353	1.91878e-05	0.000394746	0	0.263034	0.263034
C2H2_ZF_Average_141	glis2	PU	4.93274	2.40353	1.91878e-05	0.000394746	3.12102	3.67807	3.08746
C2H2_ZF_Average_141	glis3	PU	4.93274	2.40353	1.91878e-05	0.000394746	1.07039	0.765535	0.263034
Homeodomain_POU_Average_47	al662833.4	DM	2.96875	1.84487	1.93547e-05	0.000394746	0	0	0
Homeodomain_POU_Average_47	al773544.1	DM	2.96875	1.84487	1.93547e-05	0.000394746	0	0	0
Homeodomain_POU_Average_47	bx088580.2	DM	2.96875	1.84487	1.93547e-05	0.000394746	0	0	0
Homeodomain_POU_Average_47	cr388229.2	DM	2.96875	1.84487	1.93547e-05	0.000394746	0	0	0
Homeodomain_POU_Average_47	cr759815.4	DM	2.96875	1.84487	1.93547e-05	0.000394746	0	0	0
Homeodomain_POU_Average_47	pou3f1	DM	2.96875	1.84487	1.93547e-05	0.000394746	0.485427	3.82782	4.93074
Homeodomain_POU_Average_47	pou3f4	DM	2.96875	1.84487	1.93547e-05	0.000394746	0	0.137504	0.378512
Homeodomain_POU_Average_47	pou5f1	DM	2.96875	1.84487	1.93547e-05	0.000394746	8.31696	9.15026	8.42375
Homeodomain_Average_238	barhl1	PU	4.93274	2.41653	2.15857e-05	0.000435126	0.137504	0	0
Homeodomain_Average_238	barhl2	PU	4.93274	2.41653	2.15857e-05	0.000435126	0	0	1
Homeodomain_POU_M2879_1.01	po2f1_xentr	INT	2.17306	1.76692	2.18307e-05	0.000435126	0	0	0
Homeodomain_POU_M2879_1.01	pou3f1	INT	2.17306	1.76692	2.18307e-05	0.000435126	0.485427	3.82782	4.93074
SAND_M5314_1.01	gmeb2	PU	4.4843	2.14369	2.85339e-05	0.000556094	3.40599	3.33628	3.03562
bZIP_M3882_1.01	atf1	PU	4.93274	2.46849	3.41673e-05	0.000658565	4.12928	4.87774	4.56071
bZIP_M3882_1.01	creb1	PU	4.93274	2.46849	3.41673e-05	0.000658565	2.94486	3.62059	4.36457
CSD_M6356_1.01	csda	PU	4.03587	1.87086	3.63439e-05	0.000686645	6.74147	7.38284	7.11686
CSD_M6356_1.01	ybx1	PU	4.03587	1.87086	3.63439e-05	0.000686645	0	0	0
CSD_M6356_1.01	ybx2	PU	4.03587	1.87086	3.63439e-05	0.000686645	3.6893	2.20163	3.12102
Homeodomain_Average_400	dobox4	INT	24.5301	23.1909	3.65746e-05	0.000686645	0	0	0
Homeodomain_Average_400	six1	INT	24.5301	23.1909	3.65746e-05	0.000686645	1.67807	2.10434	0.765535
Homeodomain_Average_400	six2	INT	24.5301	23.1909	3.65746e-05	0.000686645	0.137504	0.137504	0.925999
Homeodomain_Average_400	six3	INT	24.5301	23.1909	3.65746e-05	0.000686645	0	0.137504	1.20163
Homeodomain_Average_400	six4	INT	24.5301	23.1909	3.65746e-05	0.000686645	3.3505	3.23266	2.48543
Homeodomain_Average_400	six5	INT	24.5301	23.1909	3.65746e-05	0.000686645	0.925999	1.32193	1.88753
Sox_M1459_1.01	hmg20b	INT	1.40955	1.10433	3.67985e-05	0.000686645	4.16993	3.7761	4.04439
C2H2_ZF_Average_219	patz1	PU	5.38117	2.7933	3.7759e-05	0.00069715	4.47897	4.47249	4.42626
Sox_Average_92	lef1	INT	99.863	99.6882	4.0189e-05	0.000734286	1.48543	2.29278	3.32193
Sox_Average_92	tcf7	INT	99.863	99.6882	4.0189e-05	0.000734286	4.3505	4.57289	5.43962
Sox_Average_92	tcf7l1	INT	99.863	99.6882	4.0189e-05	0.000734286	3.88753	4.74416	5.37851
Sox_Average_92	tcf7l2	INT	99.863	99.6882	4.0189e-05	0.000734286	1.58496	2.32193	4.1127
Nuclear_receptor_Average_151	nr1d1	DM	2.5	1.53306	5.0712e-05	0.000916999	2.51096	2.65535	2.07039
Nuclear_receptor_Average_151	nr1d2	DM	2.5	1.53306	5.0712e-05	0.000916999	2.65535	2.98185	2.40599
Ets_Average_70	spdef	DM	3.85417	2.6244	6.65608e-05	0.00117951	0.263034	0	0.847997
Homeodomain_Average_376	isl1	INT	99.1973	98.8697	6.69572e-05	0.00117951	0.584963	0.263034	1.20163
Homeodomain_Average_376	isl2	INT	99.1973	98.8697	6.69572e-05	0.00117951	0.263034	0.137504	0.378512
Homeodomain_Average_376	tlx1	INT	99.1973	98.8697	6.69572e-05	0.00117951	0.485427	0.584963	0.137504
Homeodomain_Average_376	tlx2	INT	99.1973	98.8697	6.69572e-05	0.00117951	0.678072	0	0.137504
Homeodomain_Average_376	tlx3	INT	99.1973	98.8697	6.69572e-05	0.00117951	0.485427	0.485427	0.263034
Homeodomain_Average_376	tlx3.2	INT	99.1973	98.8697	6.69572e-05	0.00117951	0	0	0
bHLH_M2134_1.01	atoh1	PU	6.57698	3.74172	6.72468e-05	0.00117951	0.137504	0.263034	0
bHLH_M2134_1.01	atoh7	PU	6.57698	3.74172	6.72468e-05	0.00117951	0	0	0.137504
bHLH_M2134_1.01	neurod1	PU	6.57698	3.74172	6.72468e-05	0.00117951	0	0	0
bHLH_M2134_1.01	neurod4	PU	6.57698	3.74172	6.72468e-05	0.00117951	0	0	0
bHLH_M2134_1.01	neurod6	PU	6.57698	3.74172	6.72468e-05	0.00117951	0	0	0
Unknown_M6305_1.01	spz1	PU	5.08221	2.68936	8.84289e-05	0.00152063	0.485427	0.263034	0
IRF_Average_17	irf4	PU	4.33483	2.16968	9.11417e-05	0.00153853	0	0	0
IRF_Average_17	irf5	PU	4.33483	2.16968	9.11417e-05	0.00153853	0.137504	0.584963	0.378512
IRF_Average_17	irf6	PU	4.33483	2.16968	9.11417e-05	0.00153853	2.16993	2.1375	3.24793
Homeodomain_Average_289	bapx	INT	1.58575	1.27322	9.2068e-05	0.00153853	0	0	0
Homeodomain_Average_289	nkx2-3	INT	1.58575	1.27322	9.2068e-05	0.00153853	0	0.137504	0
Homeodomain_Average_289	nkx3-1	INT	1.58575	1.27322	9.2068e-05	0.00153853	0.263034	0.765535	1.20163
Homeodomain_Average_289	nkx3-2	INT	1.58575	1.27322	9.2068e-05	0.00153853	0	0	0
C2H2_ZF_M0407_1.01	zfp128	PU	3.73692	1.76692	9.21829e-05	0.00153853	0.584963	0.765535	1.07039
Sox_Average_66	sox1	DM	3.48958	2.35157	9.49486e-05	0.00155645	0	0	0
Sox_Average_66	sox14	DM	3.48958	2.35157	9.49486e-05	0.00155645	0	0	0
Sox_Average_66	sox2	DM	3.48958	2.35157	9.49486e-05	0.00155645	7.72247	7.77873	5.62644
Sox_Average_66	sox21	DM	3.48958	2.35157	9.49486e-05	0.00155645	1.43296	1.43296	2.16993
Sox_Average_66	sox3	DM	3.48958	2.35157	9.49486e-05	0.00155645	0.485427	2.10434	3.81762
Grainyhead_Average_6	tcfcp2	DM	3.4375	2.31259	9.97462e-05	0.00161995	3.12102	2.20163	2.76553
Grainyhead_Average_6	tcfcp2l1	DM	3.4375	2.31259	9.97462e-05	0.00161995	6.28355	5.4822	1
Grainyhead_Average_6	tfcp2	DM	3.4375	2.31259	9.97462e-05	0.00161995	0	0	0
Grainyhead_Average_6	ubp1	DM	3.4375	2.31259	9.97462e-05	0.00161995	5.66107	5.47573	5.02237
T-box_M5954_1.01	tbx2	INT	3.50431	3.01416	0.000101731	0.00163245	0.485427	0.137504	0.137504
T-box_M5954_1.01	tbx3	INT	3.50431	3.01416	0.000101731	0.00163245	4.91169	4.24793	0.137504
C2H2_ZF_M6378_1.01	znf589	PU	4.4843	2.28661	0.000102377	0.00163245	0	0	0
DM_Average_1	dmrt1	INT	11.3156	10.4196	0.000107271	0.00169507	1.48543	2.45943	0.584963
DM_Average_1	kank1.1	INT	11.3156	10.4196	0.000107271	0.00169507	0	0	0
Nuclear_receptor_Average_20	nr2c1	PU	4.4843	2.2996	0.000114124	0.00178727	1.80735	2.32193	2.82782
Nuclear_receptor_Average_20	nr2c2	PU	4.4843	2.2996	0.000114124	0.00178727	3.01792	3.10434	3.26303
C2H2_ZF_Average_188	snai1	DM	26.7188	23.6586	0.000135519	0.00208711	1.37851	1.53605	1.32193
C2H2_ZF_Average_188	snai2	DM	26.7188	23.6586	0.000135519	0.00208711	0.584963	0.378512	0.485427
C2H2_ZF_Average_188	snai3	DM	26.7188	23.6586	0.000135519	0.00208711	1.67807	1.926	2.45943
C2H2_ZF_M6140_1.01	klf15	DM	5.15625	3.7677	0.00013565	0.00208711	4.08746	2.94486	1.63227
C2H2_ZF_M6140_1.01	klf15.2	DM	5.15625	3.7677	0.00013565	0.00208711	0	0	0
Homeodomain_POU_Average_43	po2f1_xentr	PU	3.13901	1.41614	0.000138737	0.00211604	0	0	0
Homeodomain_POU_Average_43	pou1f1	PU	3.13901	1.41614	0.000138737	0.00211604	0	0	0
Homeodomain_POU_Average_43	pou2f1	PU	3.13901	1.41614	0.000138737	0.00211604	1.88753	3.01792	2.07039
Homeodomain_POU_Average_43	pou2f2	PU	3.13901	1.41614	0.000138737	0.00211604	0.485427	0.584963	0.678072
Homeodomain_POU_Average_43	pou2f3	PU	3.13901	1.41614	0.000138737	0.00211604	2.98185	0.847997	0.678072
Homeodomain_POU_Average_43	pou3f2	PU	3.13901	1.41614	0.000138737	0.00211604	0	0	0.137504
Homeodomain_POU_Average_43	pou3f3	PU	3.13901	1.41614	0.000138737	0.00211604	0.263034	0.137504	0.263034
Homeodomain_POU_Average_43	pou5f1b	PU	3.13901	1.41614	0.000138737	0.00211604	0	0	0
C2H2_ZF_M6360_1.01	zbtb4	PU	4.33483	2.24763	0.000176017	0.00262766	0.584963	0.485427	1.32193
Forkhead_Average_75	foxo1	PU	4.18535	2.14369	0.000176775	0.00262766	2.3505	3.75489	4.53605
Forkhead_Average_75	foxo3	PU	4.18535	2.14369	0.000176775	0.00262766	2.10434	2.8679	2.88753
Forkhead_Average_75	foxo4	PU	4.18535	2.14369	0.000176775	0.00262766	3.65535	4.52356	4.99548
Forkhead_Average_75	foxo6	PU	4.18535	2.14369	0.000176775	0.00262766	0.925999	0.925999	0.584963
C2H2_ZF_M3098_1.01	loc100485690	INT	1.56617	1.27322	0.000237171	0.00349579	0	0	0
C2H2_ZF_M3098_1.01	mecom	INT	1.56617	1.27322	0.000237171	0.00349579	0.137504	0.584963	1.07039
C2H2_ZF_M3098_1.01	prdm16	INT	1.56617	1.27322	0.000237171	0.00349579	1.32193	0.485427	0.137504
Forkhead_M0644_1.01	foxm1	INT	10.4542	9.64012	0.000246819	0.00360766	4.16993	4.20945	4.39232
C2H2_ZF_Average_206	rreb1	PU	5.08221	2.83227	0.000252843	0.00366517	1.26303	1.63227	1.43296
C2H2_ZF_M6239_1.01	plag1	PU	5.23169	2.9492	0.000265254	0.00381357	1.67807	1.76553	2.10434
Paired_box_M3590_1.01	pax1	PU	4.93274	2.75432	0.000315181	0.00449454	0	0.137504	0
Paired_box_M3590_1.01	pax5	PU	4.93274	2.75432	0.000315181	0.00449454	0.137504	0	0.137504
Paired_box_M3590_1.01	pax8	PU	4.93274	2.75432	0.000315181	0.00449454	0.137504	0.584963	0.263034
Paired_box_M3590_1.01	pax9	PU	4.93274	2.75432	0.000315181	0.00449454	0.137504	0	0.137504
C2H2_ZF_Average_206	rreb1	DM	3.95833	2.83227	0.000341005	0.00482358	1.26303	1.63227	1.43296
MADS_box_Average_20	srf	DM	2.13542	1.35118	0.00035132	0.0048906	2.53605	4.08746	4.38543
Ets_Average_93	ehf	DM	97.1354	95.8815	0.000368476	0.00501012	0.137504	0.263034	1.32193
Ets_Average_93	elf3	DM	97.1354	95.8815	0.000368476	0.00501012	5.1127	4.36457	2.3505
Ets_Average_93	elf5	DM	97.1354	95.8815	0.000368476	0.00501012	0	0.137504	0.263034
Ets_Average_93	spi1	DM	97.1354	95.8815	0.000368476	0.00501012	0	0	0
Ets_Average_93	spib	DM	97.1354	95.8815	0.000368476	0.00501012	0.263034	0.584963	0.137504
Ets_Average_93	spic	DM	97.1354	95.8815	0.000368476	0.00501012	1.1375	1.80735	0
STAT_Average_22	stat1	DM	97.1354	95.8815	0.000368476	0.00501012	1.88753	2.07039	1.63227
STAT_Average_22	stat4	DM	97.1354	95.8815	0.000368476	0.00501012	1.26303	1.67807	0.584963
STAT_Average_22	stat5a	DM	97.1354	95.8815	0.000368476	0.00501012	2.53605	0.765535	1.20163
STAT_Average_22	stat5b	DM	97.1354	95.8815	0.000368476	0.00501012	2.03562	1.53605	2.63227
STAT_Average_22	stat6	DM	97.1354	95.8815	0.000368476	0.00501012	3.88753	3.44626	3.45943
Grainyhead_M5316_1.01	grhl1	DM	2.34375	1.52007	0.000387147	0.0052235	1.76553	2.29278	0.678072
C2H2_ZF_Average_122	zfp148	DM	6.19792	4.78108	0.000426843	0.00571514	2.82782	2.65535	2.63227
C2H2_ZF_Average_122	zfp281	DM	6.19792	4.78108	0.000426843	0.00571514	5.03562	5.51412	5.47249
C2H2_ZF_Average_122	znf148	DM	6.19792	4.78108	0.000426843	0.00571514	0	0	0
C2H2_ZF_Average_122	znf281	DM	6.19792	4.78108	0.000426843	0.00571514	0	0	0
C2H2_ZF_M5569_1.01	prdm4	DM	3.59375	2.54645	0.000435434	0.005786	4	4.14568	3.89724
Sox_M6295_1.01	sox11	PU	3.43797	1.75393	0.000526995	0.00689813	0.847997	3.40599	5.31832
Sox_M6295_1.01	sox4	PU	3.43797	1.75393	0.000526995	0.00689813	0.847997	3.60881	4.89239
Myb_SANT_M2938_1.01	myb	PU	4.18535	2.28661	0.000544062	0.00706878	2.51096	2.26303	3.47249
bZIP_M5866_1.01	maf	INT	1.54659	1.27322	0.000571186	0.00731285	0.137504	0.584963	1.88753
bZIP_M5866_1.01	mafa	INT	1.54659	1.27322	0.000571186	0.00731285	0.485427	0.847997	0.137504
bZIP_M5866_1.01	mafb	INT	1.54659	1.27322	0.000571186	0.00731285	0.137504	0.263034	0.263034
bHLH_M2787_1.01	ahr	PU	4.93274	2.84526	0.00058092	0.00738357	1.88753	2.1375	2.58496
bHLH_M2787_1.01	ahrr	PU	4.93274	2.84526	0.00058092	0.00738357	1.1375	0.485427	0.378512
Rel_Average_25	nfkb1	PU	4.18535	2.2996	0.000598457	0.00755176	2.29278	3.21723	3.83794
Rel_Average_25	nfkb2	PU	4.18535	2.2996	0.000598457	0.00755176	2.53605	2.96347	3.15381
CENPB_M5139_1.01	cenpb	PU	4.03587	2.19566	0.000616306	0.00766667	3.37851	4.47249	4.39917
Ets_Average_109	elf1	DM	1.71875	1.06535	0.000712107	0.00873452	2.16993	2.56071	2.58496
Ets_Average_109	elf2	DM	1.71875	1.06535	0.000712107	0.00873452	3.7866	3.88753	4.47249
Ets_Average_109	elf4	DM	1.71875	1.06535	0.000712107	0.00873452	2.98185	1.926	1.1375
Ets_Average_109	elk1	DM	1.71875	1.06535	0.000712107	0.00873452	3.44626	3.65535	3.47249
Ets_Average_109	elk3	DM	1.71875	1.06535	0.000712107	0.00873452	1.80735	1.88753	2.1375
Ets_Average_109	elk4	DM	1.71875	1.06535	0.000712107	0.00873452	1.48543	2.32193	1.926
Ets_Average_109	erf	DM	1.71875	1.06535	0.000712107	0.00873452	3.64386	4.87283	3.93546
Ets_Average_109	erg	DM	1.71875	1.06535	0.000712107	0.00873452	0	0.137504	0
Ets_Average_109	ets1	DM	1.71875	1.06535	0.000712107	0.00873452	0.485427	1.67807	2.51096
Ets_Average_109	ets2	DM	1.71875	1.06535	0.000712107	0.00873452	3.1375	3.26303	3.3505
Ets_Average_109	etv1	DM	1.71875	1.06535	0.000712107	0.00873452	1	1.848	2.94486
Ets_Average_109	etv2	DM	1.71875	1.06535	0.000712107	0.00873452	0.485427	1.1375	0.584963
Ets_Average_109	etv3	DM	1.71875	1.06535	0.000712107	0.00873452	2.32193	2.926	2.98185
Ets_Average_109	etv4	DM	1.71875	1.06535	0.000712107	0.00873452	2.29278	4.80219	4.87283
Ets_Average_109	etv5	DM	1.71875	1.06535	0.000712107	0.00873452	5.69766	6.3906	5.18982
Ets_Average_109	etv6	DM	1.71875	1.06535	0.000712107	0.00873452	2.56071	3.05311	3.98185
Ets_Average_109	etv7	DM	1.71875	1.06535	0.000712107	0.00873452	0	0	0
Ets_Average_109	fev	DM	1.71875	1.06535	0.000712107	0.00873452	0	0	0
Ets_Average_109	fli1	DM	1.71875	1.06535	0.000712107	0.00873452	0	0	0.137504
Ets_Average_109	gabpa	DM	1.71875	1.06535	0.000712107	0.00873452	4.92125	5.10852	4.88264
Ets_Average_109	gm5454	DM	1.71875	1.06535	0.000712107	0.00873452	0	0	0
Ets_Average_109	np_001096189.1	DM	1.71875	1.06535	0.000712107	0.00873452	0	0	0
C2H2_ZF_Average_211	zfp740	PU	6.12855	3.80668	0.000767026	0.0093428	4.63227	5.24793	5.07039
C2H2_ZF_Average_211	znf740	PU	6.12855	3.80668	0.000767026	0.0093428	0	0	0
Unknown_M6097_1.01	hltf	PU	2.69058	1.29921	0.000854794	0.0102692	4.20945	4.0268	4.24031
C2H2_ZF_Average_222	znf263	PU	4.33483	2.46849	0.000908476	0.0108399	0	0	0
bZIP_Average_141	cebpa	PU	2.39163	1.11732	0.000994694	0.0116313	0.137504	1.1375	0.847997
bZIP_Average_141	cebpb	PU	2.39163	1.11732	0.000994694	0.0116313	1.926	1.848	2.63227
bZIP_Average_141	cebpd	PU	2.39163	1.11732	0.000994694	0.0116313	1.72247	2	2.7866
bZIP_Average_141	cebpg	PU	2.39163	1.11732	0.000994694	0.0116313	3.9542	3.7866	4.01792
AP-2_Average_26	tcfap2b	PU	5.53064	3.39093	0.00100535	0.0116781	0	0	0
AP-2_Average_26	tcfap2c	PU	5.53064	3.39093	0.00100535	0.0116781	4.38543	4.18587	1.20163
AP-2_Average_26	tcfap2e	PU	5.53064	3.39093	0.00100535	0.0116781	0.137504	0.847997	0.137504
C2H2_ZF_M6358_1.01	zbtb7b	DM	5.72917	4.46927	0.00105895	0.0122197	3.63227	2.926	3.27798
Unknown_M6375_1.01	znf350	PU	4.33483	2.50747	0.00117684	0.0134913	0	0	0
Homeodomain_Average_79	irx1	INT	1.31167	1.07834	0.0012133	0.0137299	0	0.263034	0.765535
Homeodomain_Average_79	irx2	INT	1.31167	1.07834	0.0012133	0.0137299	2.45943	1	0.485427
Homeodomain_Average_79	irx3	INT	1.31167	1.07834	0.0012133	0.0137299	0.263034	0.137504	2.8679
Homeodomain_Average_79	irx4	INT	1.31167	1.07834	0.0012133	0.0137299	0	0.137504	0
Homeodomain_Average_79	irx5	INT	1.31167	1.07834	0.0012133	0.0137299	0	0.263034	1.53605
Homeodomain_Average_79	irx6	INT	1.31167	1.07834	0.0012133	0.0137299	0	0.137504	0
Sox_Average_55	sox10	INT	1.25294	1.02637	0.00124398	0.0139868	0	0.378512	0.137504
Sox_Average_55	sox8	INT	1.25294	1.02637	0.00124398	0.0139868	0.137504	0.485427	0.263034
Sox_Average_55	sox9	INT	1.25294	1.02637	0.00124398	0.0139868	0	0.263034	3.44626
C2H2_ZF_M0409_1.01	zscan20	DM	3.17708	2.28661	0.00134005	0.014971	1.1375	1.63227	1.20163
C2H2_ZF_M5800_1.01	zscan4	INT	2.34926	2.02676	0.00138825	0.0154114	0	0	0
CUT_Homeodomain_M2892_1.01	cux1	INT	1.40955	1.16929	0.00140905	0.0155439	1.1375	1.58496	2
CUT_Homeodomain_M2892_1.01	cux2	INT	1.40955	1.16929	0.00140905	0.0155439	0.485427	0.485427	0.765535
TEA_Average_1	tead1	DM	2.08333	1.39015	0.00142083	0.0155759	4.76022	4.76022	4.16993
TEA_Average_1	tead3	DM	2.08333	1.39015	0.00142083	0.0155759	1.67807	2.67807	2.80735
C2H2_ZF_Average_194	mbtps2	PU	2.39163	1.15629	0.00148092	0.0161337	4.07039	3.59694	3.3505
C2H2_ZF_Average_194	yy1	PU	2.39163	1.15629	0.00148092	0.0161337	4.91169	5.33985	5.80993
C2H2_ZF_Average_194	yy2	PU	2.39163	1.15629	0.00148092	0.0161337	0	0	0
Ets_Average_109	etv4	PU	2.24215	1.06535	0.00160107	0.0172287	2.29278	4.80219	4.87283
Ets_Average_109	etv5	PU	2.24215	1.06535	0.00160107	0.0172287	5.69766	6.3906	5.18982
Ets_Average_109	etv7	PU	2.24215	1.06535	0.00160107	0.0172287	0	0	0
Ets_Average_109	gm5454	PU	2.24215	1.06535	0.00160107	0.0172287	0	0	0
C2H2_ZF_Homeodomain_Average_6	zeb1	DM	15.2083	13.2389	0.0016234	0.0172572	2.10434	1.26303	1.76553
C2H2_ZF_Average_83	zbtb6	PU	3.13901	1.68897	0.00172963	0.0181663	3.27798	3.49825	3.56071
bHLH_Average_115	srebf1	DM	2.76042	1.9618	0.00181759	0.0188643	4.07895	3.6893	5.01792
bHLH_Average_115	srebf2	DM	2.76042	1.9618	0.00181759	0.0188643	5.35755	5.05311	6.10014
Unknown_M3565_1.01	ep300	DM	2.03125	1.36417	0.00183391	0.0189216	3.51096	4.30743	3.99095
C2H2_ZF_M6020_1.01	egr1	DM	5.41667	4.2614	0.00191923	0.0195892	0.378512	4.56682	4.81762
C2H2_ZF_M6020_1.01	egr2	DM	5.41667	4.2614	0.00191923	0.0195892	0	0.584963	1.26303
C2H2_ZF_M6020_1.01	egr4	DM	5.41667	4.2614	0.00191923	0.0195892	0	0.137504	0.137504
bZIP_Average_147	xbp1	DM	24.5833	22.2164	0.00192094	0.0195892	4.62059	4.56682	5.36807
Myb_SANT_M1793_1.01	myb	DM	2.34375	1.62401	0.00199892	0.0202665	2.51096	2.26303	3.47249
bHLH_M0210_1.01	bhlhe23	INT	1.31167	1.09133	0.00225179	0.0225694	0	0.263034	0
bHLH_M0210_1.01	olig1	INT	1.31167	1.09133	0.00225179	0.0225694	1	0.378512	4.36457
bHLH_M0210_1.01	olig2	INT	1.31167	1.09133	0.00225179	0.0225694	0.584963	0	1.07039
bHLH_M0210_1.01	olig3	INT	1.31167	1.09133	0.00225179	0.0225694	0.137504	0.485427	0
bHLH_M0210_1.01	olig4	INT	1.31167	1.09133	0.00225179	0.0225694	0	0	0
Runt_Average_10	runx1	DM	2.39583	1.67598	0.00227281	0.0226506	0.137504	0.765535	2.56071
Runt_Average_10	runx2	DM	2.39583	1.67598	0.00227281	0.0226506	0	0	0.137504
Runt_Average_10	runx3	DM	2.39583	1.67598	0.00227281	0.0226506	0.263034	0.678072	0.137504
C2H2_ZF_M5955_1.01	bcl6	INT	2.42756	2.11771	0.00249774	0.0247516	1.1375	0.925999	0.847997
Rel_Average_32	nfat5	DM	8.69792	7.27556	0.00275869	0.0267334	2.82782	3.79701	3.15381
Rel_Average_32	nfatc1	DM	8.69792	7.27556	0.00275869	0.0267334	0.137504	0.378512	0.584963
Rel_Average_32	nfatc2	DM	8.69792	7.27556	0.00275869	0.0267334	0.263034	0.765535	0.678072
Rel_Average_32	nfatc3	DM	8.69792	7.27556	0.00275869	0.0267334	3.56071	4.09592	4.20945
Rel_Average_32	nfatc4	DM	8.69792	7.27556	0.00275869	0.0267334	2.53605	2.51096	3.20163
Nuclear_receptor_Average_172	nr2f1	INT	3.13234	2.7803	0.00279838	0.026969	0.263034	0.137504	0.378512
Nuclear_receptor_Average_172	nr2f2	INT	3.13234	2.7803	0.00279838	0.026969	0.137504	0.137504	1.20163
Nuclear_receptor_Average_172	nr2f5	INT	3.13234	2.7803	0.00279838	0.026969	0	0	0
Nuclear_receptor_Average_172	nr2f6	INT	3.13234	2.7803	0.00279838	0.026969	1.848	3.37851	4.30012
Nuclear_receptor_Average_172	rara	INT	3.13234	2.7803	0.00279838	0.026969	3.08746	3.36457	3.21723
Nuclear_receptor_Average_172	rarb	INT	3.13234	2.7803	0.00279838	0.026969	0	0.137504	0.847997
Nuclear_receptor_Average_172	rarg	INT	3.13234	2.7803	0.00279838	0.026969	3.26303	5.848	4.10434
Nuclear_receptor_Average_172	rora	INT	3.13234	2.7803	0.00279838	0.026969	0.263034	0.485427	0.378512
Nuclear_receptor_Average_172	rorb.2	INT	3.13234	2.7803	0.00279838	0.026969	0	0	0
Nuclear_receptor_Average_172	rorc	INT	3.13234	2.7803	0.00279838	0.026969	0.137504	0.137504	1
bHLH_Average_148	arnt	DM	2.5	1.77991	0.00287867	0.0275912	4.56682	4.39232	4.71699
bHLH_Average_148	arnt2	DM	2.5	1.77991	0.00287867	0.0275912	0.678072	1.80735	2.10434
bHLH_Average_148	arntl	DM	2.5	1.77991	0.00287867	0.0275912	2.98185	2.98185	2.29278
bHLH_Average_148	arntl2	DM	2.5	1.77991	0.00287867	0.0275912	0	0	0
bHLH_Average_148	bhlhe40	DM	2.5	1.77991	0.00287867	0.0275912	4.45943	3.99095	3.70044
bHLH_Average_148	bhlhe41	DM	2.5	1.77991	0.00287867	0.0275912	1.63227	0.485427	0.765535
bHLH_Average_148	clock	DM	2.5	1.77991	0.00287867	0.0275912	3.30743	2.60881	1.88753
bHLH_Average_148	hey1	DM	2.5	1.77991	0.00287867	0.0275912	1.43296	1.37851	3.24793
bHLH_Average_148	hey2	DM	2.5	1.77991	0.00287867	0.0275912	0.263034	0.485427	0.678072
bHLH_Average_148	heyl	DM	2.5	1.77991	0.00287867	0.0275912	0	0	0
bHLH_Average_148	id1	DM	2.5	1.77991	0.00287867	0.0275912	1.67807	5.96116	4.71699
bHLH_Average_148	id2	DM	2.5	1.77991	0.00287867	0.0275912	2.53605	5.01792	3.98185
bHLH_Average_148	id3	DM	2.5	1.77991	0.00287867	0.0275912	2.37851	5.45286	6.2075
bHLH_Average_148	id4	DM	2.5	1.77991	0.00287867	0.0275912	4.27053	1.72247	1.88753
bHLH_Average_148	mitf	DM	2.5	1.77991	0.00287867	0.0275912	4.80219	2.3505	0.378512
bHLH_Average_148	mlx	DM	2.5	1.77991	0.00287867	0.0275912	4.55459	4.64386	5.03562
bHLH_Average_148	mlxip	DM	2.5	1.77991	0.00287867	0.0275912	2.43296	3.12102	3.37851
bHLH_Average_148	mlxipl	DM	2.5	1.77991	0.00287867	0.0275912	1.07039	1.76553	1.07039
bHLH_Average_148	mnt	DM	2.5	1.77991	0.00287867	0.0275912	3.7866	3.73335	3.47249
bHLH_Average_148	mxi1	DM	2.5	1.77991	0.00287867	0.0275912	2.65535	2.70044	3.15381
bHLH_Average_148	myc	DM	2.5	1.77991	0.00287867	0.0275912	0.847997	4.56071	4.95884
bHLH_Average_148	mycl1	DM	2.5	1.77991	0.00287867	0.0275912	2.07039	2.72247	5.0917
bHLH_Average_148	mycn	DM	2.5	1.77991	0.00287867	0.0275912	4.97269	6.64962	4.88753
bHLH_Average_148	mycs	DM	2.5	1.77991	0.00287867	0.0275912	0	0	0
bHLH_Average_148	npas2	DM	2.5	1.77991	0.00287867	0.0275912	0.584963	0.137504	0.137504
bHLH_Average_148	pasd1	DM	2.5	1.77991	0.00287867	0.0275912	0	0	0
bHLH_Average_148	tcfeb	DM	2.5	1.77991	0.00287867	0.0275912	3.32193	3.27798	0.678072
bHLH_Average_148	tfe3	DM	2.5	1.77991	0.00287867	0.0275912	0	0	0
bHLH_Average_148	tfeb	DM	2.5	1.77991	0.00287867	0.0275912	0	0	0
bHLH_Average_148	tfec	DM	2.5	1.77991	0.00287867	0.0275912	0	0	0
bHLH_Average_148	usf1	DM	2.5	1.77991	0.00287867	0.0275912	3.54844	4.27798	4.09592
bHLH_Average_148	usf2	DM	2.5	1.77991	0.00287867	0.0275912	3.67807	3.1375	3.52356
Forkhead_Average_74	foxa1	DM	68.8542	66.3115	0.00289567	0.0276016	0.137504	0.378512	2.82782
Forkhead_Average_74	foxa2	DM	68.8542	66.3115	0.00289567	0.0276016	0.137504	0.137504	5.53605
Forkhead_Average_74	foxa3	DM	68.8542	66.3115	0.00289567	0.0276016	0.485427	1.26303	1
Forkhead_Average_74	foxa4	DM	68.8542	66.3115	0.00289567	0.0276016	0	0	0
Forkhead_Average_74	foxb1	DM	68.8542	66.3115	0.00289567	0.0276016	0	0	1.80735
Forkhead_Average_74	foxb2	DM	68.8542	66.3115	0.00289567	0.0276016	0	0	0
Forkhead_Average_74	foxc1	DM	68.8542	66.3115	0.00289567	0.0276016	0.137504	0.263034	0.485427
Forkhead_Average_74	foxc2	DM	68.8542	66.3115	0.00289567	0.0276016	0.137504	0.137504	0
Forkhead_Average_74	foxd1	DM	68.8542	66.3115	0.00289567	0.0276016	0.765535	0.263034	0.263034
Forkhead_Average_74	foxd2	DM	68.8542	66.3115	0.00289567	0.0276016	0	0	0.137504
Forkhead_Average_74	foxd3	DM	68.8542	66.3115	0.00289567	0.0276016	3.07039	3.67807	3.7761
Forkhead_Average_74	foxd4	DM	68.8542	66.3115	0.00289567	0.0276016	0	0	0.584963
Forkhead_Average_74	foxd4l1	DM	68.8542	66.3115	0.00289567	0.0276016	0	0	0
Forkhead_Average_74	foxd4l1.1	DM	68.8542	66.3115	0.00289567	0.0276016	0	0	0
Forkhead_Average_74	foxd4l1.2	DM	68.8542	66.3115	0.00289567	0.0276016	0	0	0
Forkhead_Average_74	foxd4l3	DM	68.8542	66.3115	0.00289567	0.0276016	0	0	0
Forkhead_Average_74	foxd4l5	DM	68.8542	66.3115	0.00289567	0.0276016	0	0	0
Forkhead_Average_74	foxd4l6	DM	68.8542	66.3115	0.00289567	0.0276016	0	0	0
Forkhead_Average_74	foxe1	DM	68.8542	66.3115	0.00289567	0.0276016	0.137504	0.137504	0.378512
Forkhead_Average_74	foxe3	DM	68.8542	66.3115	0.00289567	0.0276016	0	0	0
Forkhead_Average_74	foxf1	DM	68.8542	66.3115	0.00289567	0.0276016	0	0	0
Forkhead_Average_74	foxf1a	DM	68.8542	66.3115	0.00289567	0.0276016	0	0	0
Forkhead_Average_74	foxf2	DM	68.8542	66.3115	0.00289567	0.0276016	0	0	0.263034
Forkhead_Average_74	foxg1	DM	68.8542	66.3115	0.00289567	0.0276016	0.847997	0.678072	0.485427
Forkhead_Average_74	foxi1	DM	68.8542	66.3115	0.00289567	0.0276016	0	0	0
Forkhead_Average_74	foxi2	DM	68.8542	66.3115	0.00289567	0.0276016	0	0	0
Forkhead_Average_74	foxi3	DM	68.8542	66.3115	0.00289567	0.0276016	0.847997	2.70044	2.56071
Forkhead_Average_74	foxi4.1	DM	68.8542	66.3115	0.00289567	0.0276016	0	0	0
Forkhead_Average_74	foxi4.2	DM	68.8542	66.3115	0.00289567	0.0276016	0	0	0
Forkhead_Average_74	foxj1	DM	68.8542	66.3115	0.00289567	0.0276016	0.263034	1.76553	4.45943
Forkhead_Average_74	foxj1.2	DM	68.8542	66.3115	0.00289567	0.0276016	0	0	0
Forkhead_Average_74	foxj2	DM	68.8542	66.3115	0.00289567	0.0276016	2.10434	1.926	3.03562
Forkhead_Average_74	foxj3	DM	68.8542	66.3115	0.00289567	0.0276016	3.83794	3.44626	3.7866
Forkhead_Average_74	foxk2	DM	68.8542	66.3115	0.00289567	0.0276016	3.36457	3.7866	5.04876
Forkhead_Average_74	foxl1	DM	68.8542	66.3115	0.00289567	0.0276016	0	0	0
Forkhead_Average_74	foxl2	DM	68.8542	66.3115	0.00289567	0.0276016	0.263034	0.263034	0.263034
Forkhead_Average_74	foxo3	DM	68.8542	66.3115	0.00289567	0.0276016	2.10434	2.8679	2.88753
Forkhead_Average_74	foxo4	DM	68.8542	66.3115	0.00289567	0.0276016	3.65535	4.52356	4.99548
Forkhead_Average_74	foxo6	DM	68.8542	66.3115	0.00289567	0.0276016	0.925999	0.925999	0.584963
Forkhead_Average_74	foxq1	DM	68.8542	66.3115	0.00289567	0.0276016	0.378512	0.378512	4.18587
Forkhead_Average_74	foxs1	DM	68.8542	66.3115	0.00289567	0.0276016	0	0.137504	0
Forkhead_Average_74	kiaa0415	DM	68.8542	66.3115	0.00289567	0.0276016	0	0	0
bZIP_Average_146	atf3	INT	36.1981	35.1436	0.00295211	0.0276898	1.67807	2.98185	2.70044
bZIP_Average_146	fos	INT	36.1981	35.1436	0.00295211	0.0276898	1.20163	4.23266	2.48543
bZIP_Average_146	fosb	INT	36.1981	35.1436	0.00295211	0.0276898	0.137504	3.12102	0.378512
bZIP_Average_146	fosl1	INT	36.1981	35.1436	0.00295211	0.0276898	0.584963	1.48543	1.32193
bZIP_Average_146	fosl2	INT	36.1981	35.1436	0.00295211	0.0276898	0.263034	1.88753	1.848
bZIP_Average_146	jun	INT	36.1981	35.1436	0.00295211	0.0276898	1.76553	3.29278	3.73335
bZIP_Average_146	junb	INT	36.1981	35.1436	0.00295211	0.0276898	2.48543	4.8679	3.20163
bZIP_Average_146	jund	INT	36.1981	35.1436	0.00295211	0.0276898	3.73335	4.45286	4.2555
bZIP_Average_146	jund.2	INT	36.1981	35.1436	0.00295211	0.0276898	0	0	0
bZIP_Average_146	mafg	INT	36.1981	35.1436	0.00295211	0.0276898	4.93074	4.56071	4.87283
bZIP_Average_146	mafk	INT	36.1981	35.1436	0.00295211	0.0276898	2.23266	2.67807	3.12102
bZIP_Average_146	nfe2l1	INT	36.1981	35.1436	0.00295211	0.0276898	5.33628	5.62644	5.88509
bZIP_Average_146	nfe2l3	INT	36.1981	35.1436	0.00295211	0.0276898	1.88753	0.847997	1.88753
C2H2_ZF_M5794_1.01	zfp524	PU	4.03587	2.42952	0.00296975	0.0277071	2.07039	1.88753	2.20163
C2H2_ZF_M5794_1.01	znf524	PU	4.03587	2.42952	0.00296975	0.0277071	0	0	0
bHLH_Average_143	ebf1	DM	2.86458	2.09172	0.00308196	0.0286019	1.926	1.43296	0.263034
AT_hook_M6099_1.01	hmga1	DM	1.19792	0.740548	0.00326046	0.0299416	0	0	0
AT_hook_M6099_1.01	hmga1-rs1	DM	1.19792	0.740548	0.00326046	0.0299416	4.8125	2.7866	4.80735
AT_hook_M6099_1.01	hmga2	DM	1.19792	0.740548	0.00326046	0.0299416	0	0	0
SAND_M5314_1.01	gmeb2	DM	2.91667	2.14369	0.00337796	0.0306209	3.40599	3.33628	3.03562
STAT_Average_12	stat2	DM	1.5625	1.02637	0.00338938	0.0306209	3.97269	2.7866	2.70044
SAND_M1429_1.01	ac168977.1	DM	2.1875	1.53306	0.00340349	0.0306209	0	0	0
SAND_M1429_1.01	sp110	DM	2.1875	1.53306	0.00340349	0.0306209	0	0	0
Homeodomain_Average_361	irx1	DM	99.3229	98.8047	0.00371944	0.0332852	0	0.263034	0.765535
Homeodomain_Average_361	irx2	DM	99.3229	98.8047	0.00371944	0.0332852	2.45943	1	0.485427
Homeodomain_Average_361	irx3	DM	99.3229	98.8047	0.00371944	0.0332852	0.263034	0.137504	2.8679
Homeodomain_Average_361	irx4	DM	99.3229	98.8047	0.00371944	0.0332852	0	0.137504	0
Homeodomain_Average_361	irx5	DM	99.3229	98.8047	0.00371944	0.0332852	0	0.263034	1.53605
Homeodomain_Average_361	irx6	DM	99.3229	98.8047	0.00371944	0.0332852	0	0.137504	0
C2H2_ZF_M6376_1.01	zfp384	DM	2.08333	1.4681	0.00456164	0.0402066	3.26303	3.44626	2.8679
C2H2_ZF_M6376_1.01	znf384	DM	2.08333	1.4681	0.00456164	0.0402066	0	0	0
bZIP_Average_143	atf3	DM	3.125	2.35157	0.00469732	0.0409906	1.67807	2.98185	2.70044
bZIP_Average_143	creb3	DM	3.125	2.35157	0.00469732	0.0409906	3.45943	3.54844	3.9542
bZIP_Average_143	creb3l2	DM	3.125	2.35157	0.00469732	0.0409906	2.70044	1.26303	2
bZIP_Average_143	creb3l3	DM	3.125	2.35157	0.00469732	0.0409906	0.263034	0.378512	0.137504
Sox_Average_76	sox1	INT	45.6735	44.6408	0.00485419	0.0421498	0	0	0
Sox_Average_76	sox14	INT	45.6735	44.6408	0.00485419	0.0421498	0	0	0
Sox_Average_76	sox17	INT	45.6735	44.6408	0.00485419	0.0421498	0.137504	0.137504	3.7866
Sox_Average_76	sox17a	INT	45.6735	44.6408	0.00485419	0.0421498	0	0	0
Sox_Average_76	sox17b.1	INT	45.6735	44.6408	0.00485419	0.0421498	0	0	0
Sox_Average_76	sox2	INT	45.6735	44.6408	0.00485419	0.0421498	7.72247	7.77873	5.62644
Sox_Average_76	sox21	INT	45.6735	44.6408	0.00485419	0.0421498	1.43296	1.43296	2.16993
EIN3_Average_2	brca1	DM	14.5312	12.8362	0.00499348	0.0431456	4.41954	4.40599	4.04439
Unknown_Average_4	cebpz	PU	2.54111	1.40314	0.00517203	0.0444694	5.07039	5.62352	5.18587
Unknown_Average_4	nfyb	PU	2.54111	1.40314	0.00517203	0.0444694	5.1819	5.15785	5.70874
Unknown_Average_4	nfyc	PU	2.54111	1.40314	0.00517203	0.0444694	2.56071	2.7866	2.88753
Runt_Average_1	runx1	PU	3.58744	2.18267	0.00525919	0.0449982	0.137504	0.765535	2.56071
Runt_Average_1	runx2	PU	3.58744	2.18267	0.00525919	0.0449982	0	0	0.137504
Runt_Average_1	runx3	PU	3.58744	2.18267	0.00525919	0.0449982	0.263034	0.678072	0.137504
C2H2_ZF_M5778_1.01	zbtb49	PU	2.84006	1.637	0.00582217	0.0495733	1.72247	1.63227	1.37851
