# Supplementary material for: Dynamic CpG methylation delineates subregions within super-enhancers selectively decommissioned at the exit from naive pluripotency
Source: Nat Commun. 2020 Feb 28;11:1112. doi: 10.1038/s41467-020-14916-7 (PMC7048827; doi:10.1038/s41467-020-14916-7)
Supplement: Supplementary file 9 — Supplementary Data 6 [file 41467_2020_14916_MOESM9_ESM.xlsx]

## Sheet: primers
RT-QPCR		SEQUENCE (5'->3')
coding gene primers
Fgf5	F	TGTGTCTCAGGGGATTGTAGG
	R	AGCTGTTTTCTTGGAATCTCTCC
Klf4	F	GCAGTCACAAGTCCCCTCTC
	R	GACCTTCTTCCCCTCTTTGG
Esrrb	F	ATGCGAGTACATGCTTAACGC
	R	CATCCCCACTTTGAGGCATTT
Nanog	F	CTTTCACCTATTAAGGTGCTTGC
	R	TGGCATCGGTTCATCATGGTAC
Oct4	F	CAGCCAGACCACCATCTGTC
	R	GTCTCCGATTTGCATATC
Otx2	F	TATCTAAAGCAACCGCCTTACG
	R	GCCCTAGTAAATGTCGTCCTCTC
Prdm14	F	GCATCCTGGTTCCCACAGAG
	R	CTGCAGAACACGCCAAAGTG
Tet1	F	GAGCCTGTTCCTCGATGTGG
	R	CAAACCCACCTGAGGCTGTT
Tet2	F	AACCTGGCTACTGTCATTGCTCCA
	R	ATGTTCTGCTGGTCTCTGTGGGAA
Sox2	F	GCGGAGTGGAAACTTTTGTCC
	R	CGGGAAGCGTGTACTTATCCTT
Tbx3	F	GAACCTACCTGTTCCCGGAAA
	R	AGTGTCTCGAAAACCCTTTGC
Tfcp2l1	F	AGAGCATCTGCATTCATTCAGG
	R	AAAAGGCACTCCCTTCTCACC
Lefty1	F	TCGATCAACCGCCAGTCC
	R	CCGAACACTAGCAGGTGAGT
Med13l	F	GAACCCTGCCCTCTATGGAAA
	R	TCTGACGACTCGGTGTATGAAG
Klf13	F	CCTGGCCTCAGACAAAGGG
	R	ATTTCCCGTAAACTTTCTCGCA
Tdh	F	CTGCACAGAGCAAAGCCTCTA
	R	TCAGGAGGTTAGCAAGTCCTAC
Nr5a2	F	TACAGCTATTGCGTCTGCACCAGG
	R	GAATGGGGCGTCGGTGTCGG
Smarcad1	F	GAAGGTAGCAGGGCAAACAC
	R	TTCATTGTCTGGCGGTTCTG
Ncoa3	F	TCTCAGCGACATCGACAACTT
	R	GCCTGTAGTAAAAGCGGTCCTA
KLf2	F	CGCCTCGGGTTCATTTC
	R	AGCCTATCTTGCCGTCCT
Klf5	F	GGTCCAGACAAGATGTGAAATGG
	R	TTTATGCTCTGAAATTATCGGAACTG
Zfp42	F	CTCCTAGCCGCCTAGATTTCCA
	R	CGTGTCCCAGCTCTTAGTCCATT
Dnmt3b	F	TTCAGTGACCAGTCCTCAGACACGAA
	R	TCAGAAGGCTGGAGACCTCCCTCTT
Dnmt3a1	F	GAGGGAACTGAGACCCCAC
	R	CTGGAAGGTGAGTCTTGGCA
Spry4	F	TCTGGTCAATGGGTAAGATGGT
	R	GCAGCGTCCCTGTGAATCC
L19	F	TGATCTGCTGACGGAGTTG
	R	GGAAAAGAAGGTCTGGTTGGA
S17	F	ATGACTTCCACACCAACAAGC
	R	GCCAACTGTAGGCTGAGTGAC
Gapdh	F	TGCACCACCAACTGCTTAGC
	R	GGCATGGACTGTGGTCATGAG
Sdha	F	GGAACACTCCAAAAACAGACCT
	R	CCACCACTGGGTATTGAGTAGAA
Pbgd	F	CCTGGCATACAGTTTGAAATCAT
	R	TTTTTCCAGGGCGTTTTCT
eRNA
Klf4-DM1	F	CTCGGAGCCCTAGGTTCAA	DM1
	R	TCTCATTTCACCTCCGAAAGA
Klf4-DM2a	F	GCATGTGGTTTGGTTTTTGTT	DM2a
	R	TGGGTCGTGTACAATTCTGTG
Klf4-DM2b	F	TGGAGTCAGTGAGAGGAGCA	DM2b
	R	TCCAAGGTCAAAAGCAATCC
Klf4-INT2	F	ACGAGTTATCGGGACTGCTC	INT2
	R	ATGCTGACCCCACTCCATTG
control region	F	TGAGGGAAGAAGTATAGGGATGT	C
	R	TCTTTCTACGCATAGACTCCCA
ChIP-QPCR
ChIP-qPCR_Klf4_region1	F	AGGCGTATGGGCAAGATACC	INT1
	R	GCCTTTCTTTGGCTCTGCTG
ChIP-qPCR_Klf4_region2	F	AGGAAGATAATGATCCCTCAGGA	DM1
	R	CTGAACTGTGCCCCGTCAAA
ChIP-qPCR_Klf4_region3	F	ACGAGTTATCGGGACTGCTC	INT2
	R	ATGCTGACCCCACTCCATTG
ChIP-qPCR_Klf4_region4	F	GTGGAGGTCATCCTTGCCTG	DM2a (for OCT4,P300 and MED1)
	R	TGTTGGTCAGCTGCTTTCCC
ChIP-qPCR_Klf4-DM2a-3	F	TGTGGCCTGGATCCCTAATA	DM2a (for POL2)
	R	GGAAGGTTGCTCAGGATTGA
ChIP-qPCR_Klf4_region5	F	CATTTTTGGGAAATGTGGGCG	DM2b
	R	ACCAGGTATTGTAAGCCGAGC
ChIP-qPCR_Klf4_control	F	TGAGGGAAGAAGTATAGGGATGT	C
	R	TCTTTCTACGCATAGACTCCCA
primers for methylation analysis
DM2_A+B	F	TTTGGGCCGTTGAAATCAGT
	R	TGCGATGCTATCCCGGAGT	Restriction Site	Restriction Enzyme
DM2_C	F	GCAGCACCGCTGACTAAAGTA	CCGC	Ssil (Acil)
	R	ACAGCCCGGGAGGGTTATT	CCGG	HpaII
DM2_D	F	GCCCGAGTTTTTCTTACGTGG	CCGC	Ssil (Acil)
	R	GGCATGTATCACCAATCCAGCTA	CCGG	HpaII
DM2_E	F	CATTTTTGGGAAATGTGGGCG	CCGC	Ssil (Acil)
	R	ACCAGGTATTGTAAGCCGAGC
DM2_F	F	CTTTTCCCAAAGGAAGGCCG	GCGC	Hin6l (HinP1l)
	R	GTACTGACTTCCTGCCCAGC
			CCGC	Ssil (Acil)
Int_A	F	GCTTATGGGAGCAGGTTTAGC
	R	ATGCTACTGGATTAGAGAAGAGCTG
Int_B	F	TTTCTCCTCCCTGCCACCTA	CACGTA	BsaAI
	R	TGCACATTGTCCCTTCTCCT
Int_C	F	ACAGAAGGAATGGTGCTGGG	CACGTG	BsaAI
	R	GTTCTACACCGTGGGCCTTT
			CCGC	Ssil (Acil)
