# Supplementary material for: Dynamic CpG methylation delineates subregions within super-enhancers selectively decommissioned at the exit from naive pluripotency
Source: Nat Commun. 2020 Feb 28;11:1112. doi: 10.1038/s41467-020-14916-7 (PMC7048827; doi:10.1038/s41467-020-14916-7)
Supplement: Supplementary file 10 — Supplementary Data 7 [file 41467_2020_14916_MOESM10_ESM.xlsx]

## Sheet: primers
id	viewpoint	exp	BR	condition	first_primer_seq	sec_primer_seq	first_cutter_name	first_cutter_seq	sec_cutter_name	sec_cutter_seq	vp_chr	vp_start	vp_end
17139	Klf4	Klf4_Esrrb_WT_2iL_BR1	1	WT_2iL	GGAGCTTTGTTTCTGGGGATC	GCGCTCAAATGGGCCTCTAG	Dpn2	GATC	Bfa1	CTAG	chr4	55542810	55543120
17140	Klf4	Klf4_Esrrb_WT_2iL_BR2	2	WT_2iL	GGAGCTTTGTTTCTGGGGATC	GCGCTCAAATGGGCCTCTAG	Dpn2	GATC	Bfa1	CTAG	chr4	55542810	55543120
17141	Klf4	Klf4_Esrrb_WT_2iL_BR3	3	WT_2iL	GGAGCTTTGTTTCTGGGGATC	GCGCTCAAATGGGCCTCTAG	Dpn2	GATC	Bfa1	CTAG	chr4	55542810	55543120
17142	Klf4	Klf4_Esrrb_WT_SL_BR1	1	WT_SL	GGAGCTTTGTTTCTGGGGATC	GCGCTCAAATGGGCCTCTAG	Dpn2	GATC	Bfa1	CTAG	chr	55542810	55543120
17143	Klf4	Klf4_Esrrb_WT_SL_BR2	2	WT_SL	GGAGCTTTGTTTCTGGGGATC	GCGCTCAAATGGGCCTCTAG	Dpn2	GATC	Bfa1	CTAG	chr4	55542810	55543120
17144	Klf4	Klf4_Esrrb_WT_SL_BR3	3	WT_SL	GGAGCTTTGTTTCTGGGGATC	GCGCTCAAATGGGCCTCTAG	Dpn2	GATC	Bfa1	CTAG	chr4	55542810	55543120
17145	Klf4	Klf4_Esrrb_KO_SL_BR1	1	KO_SL	GGAGCTTTGTTTCTGGGGATC	GCGCTCAAATGGGCCTCTAG	Dpn2	GATC	Bfa1	CTAG	chr4	55542810	55543120
17146	Klf4	Klf4_Esrrb_KO_SL_BR2	2	KO_SL	GGAGCTTTGTTTCTGGGGATC	GCGCTCAAATGGGCCTCTAG	Dpn2	GATC	Bfa1	CTAG	chr4	55542810	55543120
17147	Klf4	Klf4_Esrrb_KO_SL_BR3	3	KO_SL	GGAGCTTTGTTTCTGGGGATC	GCGCTCAAATGGGCCTCTAG	Dpn2	GATC	Bfa1	CTAG	chr4	55542810	55543120

## Sheet: mapping statistics
Sample info				Sequenced reads			Mapped to genome (MAPQ > 10)				Mapped to restriction fragment (RF)
Sample_name	vp	condition	rep	raw*	fwd_primer	rev_primer	fwd_primer	rev_primer	with_primer	with_primer (%)	RF_mapped	RF_mapped (%)	CIS (%)	near bait % (+/- 1MB)
WT-2iL-Rep1-17139	Klf4	WT_2iL	1	6832444	3129883	2855717	2311839	2176437	4488276	0.656906	2828564	0.630212	0.56479	0.438402
WT-2iL-Rep2-17140	Klf4	WT_2iL	2	6009698	2750719	2533272	2074495	2004933	4079428	0.678807	2916715	0.714981	0.580924	0.445533
WT-2iL-Rep3-17141	Klf4	WT_2iL	3	6886482	3038750	2790362	2277822	2180847	4458669	0.647452	3034119	0.680499	0.674301	0.526624
WT-SL-Rep1-17142	Klf4	WT_SL	1	12672002	5971883	5283055	4401949	3955994	8357943	0.65956	4772062	0.570961	0.313135	0.200781
WT-SL-Rep2-17143	Klf4	WT_SL	2	14758472	6712186	5903916	4997801	4700151	9697952	0.657111	6951669	0.716818	0.431231	0.318841
WT-SL-Rep3-17144	Klf4	WT_SL	3	11345758	5344190	4729734	3975174	3544218	7519392	0.662749	4448642	0.591623	0.260891	0.175887
KO-SL-Rep1-17145	Klf4	KO_SL	1	12305344	5822660	5270584	4321953	3837244	8159197	0.663061	4783087	0.58622	0.23964	0.151785
KO-SL-Rep2-17146	Klf4	KO_SL	2	18369046	8682694	8150586	6516628	5999413	12516041	0.681366	6762949	0.540343	0.109318	0.0486847
KO-SL-Rep3-17147	Klf4	KO_SL	3	16726762	7901323	6945252	5980444	5355383	11335827	0.677706	7025961	0.619801	0.258967	0.164802
