# Supplementary material for: Dynamic CpG methylation delineates subregions within super-enhancers selectively decommissioned at the exit from naive pluripotency
Source: Nat Commun. 2020 Feb 28;11:1112. doi: 10.1038/s41467-020-14916-7 (PMC7048827; doi:10.1038/s41467-020-14916-7)
Supplement: Supplementary file 11 — Supplementary Data 8 [file 41467_2020_14916_MOESM11_ESM.xlsx]

## Sheet: SE subregion Predictions
Feature	Coefficient Estimate	Std. Error	z value	P-value	adj.p
ESC-ATAC	-1.14261	0.107154	-10.6633	1.5121e-26	1.36089e-25
ESC-H3K4me1	2.69996	0.266434	10.1337	3.91627e-24	3.13301e-23
ESC-Tet1	-2.27564	0.257448	-8.83923	9.63794e-19	6.74656e-18
CpGdensity	-47.3558	6.42175	-7.37429	1.65221e-13	8.26103e-13
ESC-H3K4me3	-0.660527	0.0976742	-6.76256	1.35575e-11	5.42301e-11
ESC-Dnmt3a	2.23994	0.389279	5.75407	8.71219e-09	2.61366e-08
ESC-Dnmt3b	2.00943	0.411574	4.8823	1.04855e-06	2.0971e-06
ESC-H3K27ac	0.168037	0.142607	1.17833	0.238666	0.238666
