# Supplementary material for: Dynamic CpG methylation delineates subregions within super-enhancers selectively decommissioned at the exit from naive pluripotency
Source: Nat Commun. 2020 Feb 28;11:1112. doi: 10.1038/s41467-020-14916-7 (PMC7048827; doi:10.1038/s41467-020-14916-7)
Supplement: Supplementary file 12 — Supplementary Data 9 [file 41467_2020_14916_MOESM12_ESM.xlsx]

## Sheet: Sheet1
Coefficients	Estimate	Std.Error	t value	p-value
Intercept	0.1383	0.04686	2.951	0.00328
Esrrb	-0.0004191	4.043e-05	-10.367	< 2e-16
PUvsDM	0.2556	0.06122	4.175	3.37e-05
Oct4_ESC	-0.01954	0.01764	-1.108	0.26814
