# Supplementary material for: Dynamic CpG methylation delineates subregions within super-enhancers selectively decommissioned at the exit from naive pluripotency
Source: Nat Commun. 2020 Feb 28;11:1112. doi: 10.1038/s41467-020-14916-7 (PMC7048827; doi:10.1038/s41467-020-14916-7)
Supplement: Supplementary file 13 — Supplementary Data 10 [file 41467_2020_14916_MOESM13_ESM.xlsx]

## Sheet: Fig 3d & S5a,c
Conversion from ESCs cultured in serum/Lif
days	Replicat	Esrrb	Klf4	Nanog	Prdm14	Smad7	Tbx3	Tdh	Tet2	Tfcp2l1	KLf2	KLf5	Zfp42	Lefty1	2004-10-01	Otx2	Smarcad1	Sox2	Tet1	Klf13	Med13l
day0	R1	1	1	1	1	1	1	1	1	1	1	1	1	1	1	1	1	1	1	1	1
Day1	R1	0.36765	0.170133	0.802185	1.35349	0.393838	0.181073	0.786446	0.0953763	0.196632	0.568299	0.377855	0.736939	1.26635	1.54634	4.45754	0.793571	1.39845	0.536699	0.903964	0.57384
Day2	R1	0.47808	0.192302	0.978852	1.62553	1.07506	0.285479	1.8237	0.209729	0.463452	0.80034	0.413718	0.727895	4.40253	1.83506	9.27911	1.88343	1.95834	0.803308	5.33149	1.02002
Day3	R1	0.402683	0.192432	0.984332	1.20903	0.463808	0.13954	0.66455	0.0679851	0.140583	0.784607	0.397849	0.855993	1.47993	1.57382	26.8312	0.704307	1.73378	0.816399	2.60726	0.723353
Day7	R1	0.2003	0.053625	0.509167	0.420888	0.398852	0.0617399	0.419092	0.0285553	0.0922778	0.172099	0.0660687	0.767169	4.68222	1.97492	11.1972	0.604097	1.60925	0.513329	2.92137	0.915865
cEpisc	R1	0.177526	0.0428839	0.568508	0.43616	0.123845	0.0273537	0.185902	0.0183839	0.0597539	0.313711	0.22036	0.234918	4.8674	1.27685	10.728	0.340357	0.823686	0.124103	1.26794	0.219563
day0	R2	1	1	1	1	1	1	1	1	1	1	1	1	1	1	1	1	1	1	1	1
Day1	R2	1.27197	0.548474	1.84552	0.99771	0.747694	0.544485	1.06612	0.512833	0.492201	1.14303	0.558023	1.28713	4.68876	1.2297	9.98039	1.41119	1.68983	1.17048	1.3755	0.49657
Day2	R2	0.804146	0.204443	0.891198	0.397857	0.836227	0.329495	0.996547	0.299385	0.287866	1.15844	0.424348	1.17883	5.304	0.696945	13.7766	1.87534	1.00721	0.630693	2.30058	0.738867
Day3	R2	0.881316	0.281968	1.0255	0.492551	0.269482	0.181143	0.344219	0.103869	0.134919	1.19005	0.48752	0.933474	1.89803	0.606856	16.6341	0.580135	1.18835	0.759135	0.7054	0.408968
Day7	R2	0.34117	0.0481457	0.465143	0.190612	0.258924	0.0286484	0.217092	0.0405236	0.0476414	0.714506	0.635826	1.11435	3.09511	0.653062	11.2826	0.976943	0.506142	0.437424	1.40563	0.162203
cEpisc	R2	NA	NA	NA	NA	NA	NA	NA	NA	NA	NA	NA	NA	NA	NA	NA	NA	NA	NA	NA	NA
day0	R3	1	1	1	1	1	1	1	1	1	1	1	1	1	1	1	1	1	1	1	1
Day1	R3	0.328499	0.0940676	0.188384	0.788679	0.54724	0.801933	3.06901	1.41737	1.27796	0.915206	0.925392	0.633961	29.3223	0.77246	6.58158	6.70178	2.972	0.453985	1.41232	NA
Day2	R3	0.262368	0.061116	0.403516	1.35302	0.936306	0.6678	2.82829	0.0880073	0.12184	0.7063	0.66779	0.491014	10.9084	3.00209	30.0124	2.18243	2.70397	0.872868	0.689146	NA
Day3	R3	0.480141	0.17454	0.937161	1.51181	0.594084	0.424244	1.65653	0.229332	0.342254	0.838965	0.693492	0.558758	22.5591	1.92501	43.5846	1.45679	3.79602	0.630581	1.44508	NA
Day7	R3	0.0145788	0.0182285	0.440355	0.233378	0.239795	0.0383088	0.0534541	0.066568	0.0794413	0.0508498	0.545751	0.0313376	10.2904	2.39884	11.9231	1.44956	0.496379	0.114589	1.3431	NA
cEpisc	R3	0.00399254	0.0128963	0.115044	0.0323973	0.264502	0.0192273	0.00446983	0.0507042	0.00930002	0.001	0.132866	0.00215249	37.3396	0.358699	14.1188	0.240984	0.670848	0.134278	1.27552	NA
Conversion from ESCs cultured in 2i/Lif
days	Replicat	Esrrb	Klf4	Tfcp2l1	Nanog	KLf2	KLf5	Prdm14	Smad7	Tbx3	Tdh	Zfp42	Tet2	Tet1	Klf13	Med13l	Smarcad1	Sox2	Lefty1	Pou5f1	Otx2
day0	R1	1	1	1	1	1	1	1	1	1	1	1	1	1	1	1	1	1	1	1	1
Day1	R1	0.62	0.23	0.14	1.34	0.61	1.03	0.74	0.62	0.26	0.5	0.91	0.18	0.57	1.17	1.69	1.01	2.58	1.15	7.08	3.58
Day2	R1	0.76	0.15	0.11	1.32	0.35	0.57	0.32	0.62	0.18	0.33	0.47	0.12	0.92	1.2	2.21	0.72	2.14	0.28	7.81	8.5
Day3	R1	0.46	0.12	0.08	1.13	0.26	0.59	0.31	0.7	0.09	0.33	0.26	0.08	0.87	2.33	2.5	0.98	1.89	0.99	6.2	8.55
Day7	R1	0.11	0.03	0.06	1.54	0.06	0.36	0.1	0.22	0.03	0.03	0.04	0.02	0.19	1.26	1.14	0.26	0.21	1.72	3.81	2.55
cEpisc	R1	0.327632	0.143127	0.0809653	1.84563	0.265409	0.255039	0.488465	0.369785	0.0924856	0.195867	0.166508	0.0921382	0.415995	1.54504	0.83027	0.385458	0.835965	28.7253	3.01953	4.8661
day0	R2	1	1	1	1	1	1	1	1	1	1	1	1	1	1	1	1	1	1	1	1
Day1	R2	0.49	0.13	0.19	0.51	0.64	0.35	0.37	1.37	0.25	0.52	1.21	0.42	0.65	1.15	0.92	1.75	1.01	3.3	1.38	4.48
Day2	R2	0.41	0.06	0.09	0.19	0.21	0.21	0.11	1.18	0.04	0.3	0.25	0.1	1.16	1.67	1.14	1.53	0.65	5.25	1.44	9.41
Day3	R2	0.2	0.06	0.3	0.28	0.17	0.24	0.1	2.24	0.08	0.29	0.14	0.09	0.66	3.58	1.04	1.41	0.38	5.45	0.83	6.34
Day7	R2	0.11	0.02	0.06	0.27	0.08	0.1	0.07	0.27	0.04	0.05	0.03	0.15	0.32	0.68	0.57	0.48	0.06	13.29	0.48	5.27
cEpisc	R2	NA	NA	NA	NA	NA	NA	NA	NA	NA	NA	NA	NA	NA	NA	NA	NA	NA	NA	NA	NA
day0	R3	1	1	1	1	1	1	1	1	1	1	1	1	1	1	1	1	1	1	1	1
Day1	R3	0.45	0.21	0.3	0.55	0.68	0.56	0.35	0.87	0.28	0.43	1.48	0.7	0.65	1.44	NA	1.1	0.53	14.48	0.56	3.76
Day2	R3	0.48	0.09	0.18	0.45	0.48	0.43	0.41	0.64	0.13	0.38	0.78	0.3	0.77	1.85	NA	0.55	0.38	33.32	0.34	4.59
Day3	R3	0.55	0.18	0.25	0.68	0.89	0.6	0.23	0.55	0.23	0.65	0.81	0.23	0.97	3.26	NA	0.87	0.62	36.48	0.79	4.24
Day7	R3	NA	NA	NA	NA	NA	NA	NA	NA	NA	NA	NA	NA	NA	NA	NA	NA	NA	NA	NA	NA
cEpisc	R3	0.308035	0.100324	0.117468	0.213101	0.185125	0.144539	0.11464	0.563092	0.0445354	0.117347	0.207714	0.282842	0.364632	1.48424	NA	0.424928	0.175945	48.6937	0.234789	6.24276

## Sheet: Fig 5e,f & S7e,g,h
	Figure 5e						Figure 5f			Figure S7e			Figure S7g
figure 5ef and S7e		Esrrb ESC ko/wt		Nanog KO/WT			rescue Esrrb			Ncoa3 ESC ko/wt					Klf4
		log2FC		log2FC		log2FC	WT	mutant			log2FC			Sample 1	0.0539964
class I	Oct4	-1.00494		-0.468685		Oct4	0.307678	0.599522		Oct4	-1.38309		Esrrb+/+ ESC	Sample 2	0.0590799
	Otx2	-0.978248		0.887262		Otx2	1.00619	1.24542		Smarcad1	-0.840133			Sample 3	0.0520887
	Nanog	-0.306019		NA		Nanog	1.20933	1.2586		Otx2	0.571464			Sample 1	0.0135228
	Smarcad1	-0.212395		-0.579139		Smarcad1	1.12986	-1.52315		Tet1	-0.644877		Esrrb-/- ESC	Sample 2	0.0137301
	Klf13	0.550018		0.175059		Klf13	0.877057	-3.27486		Med13l	-1.74461			Sample 3	0.0098119
	Med13l	0.422937		-0.183665		Med13I	1.08838	-3.58063		Nanog	-0.114748			Sample 1	0.00871792
	Lefty1	2.12674		-0.900651		Lefty1	0.984127	-0.822164					Esrrb Rescue Empty	Sample 2	0.0102439
	Tet1	-0.321169		-0.485485		Tet1	1.1193	-3.45034						Sample 3	0.00692614
class II	Esrrb	NA		-0.814643		Tbx3	3.98919	-2.2932		Esrrb	-1.34077			Sample 1	0.0262226
	Tfcp2I1	-3.20512		-0.142272		Tet2	2.13789	-3.2647		Klf4	-1.46646		Esrrb Rescue WT	Sample 2	0.0240304
	Klf2	-0.126238		-0.30611		Tfcp2I1	4.23324	-1.8271		Tbx3	-1.94709			Sample 3	0.0312071
	Klf5	-0.341135		0.475203		Klf4	1.67215	0.501133		Tet2	-2.86109			Sample 1	0.0137414
	Tdh	-1.02688		-0.277744		Klf2	0.85194	-1.3458		Tdh	-0.903818		Esrrb Rescue Mutant	Sample 2	0.0120045
	Tbx3	-1.99295		0.614676		Klf5	1.72418	-1.40364		Tfcp2l1	-1.4918			Sample 3	0.0104311
	Tet2	-1.72572		-0.221657		Tdh	1.70757	-1.21929		KLf2	0.134617
	Klf4	-2.15375		-0.710408						KLf5	-0.310308
Figure S7h	Log10(2(-dct))
	Klf4	Klf2	Klf5	Tbx3	Tet2	Tdh	Nr5a2	Tfcp2I1	Tet1	Klf13	Lefty1	Smarcad1	Med13I	Oct4	Nanog	Otx2	Spry4	Fgf5	Dnmt3b	Dnmt3a1	Sox2
Esrrb+/+ ESC rep1	-1.26764	-1.25184	-1.5329	-1.51096	-1.52977	-0.544778	-1.79204	-2.4272	-1.13111	-4.61528	-2.19042	-1.8809	-2.158	-0.890214	-1.38125	-2.7505	-1.82198	-4.10102	-1.88939	-2.66028	-1.93984
Esrrb+/+ ESC rep2	-1.22856	-1.3531	-1.82326	-1.72588	-1.75082	-0.493562	-1.83757	-2.67181	-1.1299	-4.71408	-2.15252	-1.91386	-2.28267	-0.968054	-1.56748	-2.59842	-1.63395	-4.225	-1.68158	-2.38356	-2.10731
Esrrb+/+ ESC rep3	-1.28326	-1.32696	-1.81358	-1.80364	-1.77755	-0.487914	-1.80026	-2.49664	-1.19929	-4.59598	-1.80517	-1.97896	-2.29375	-1.14186	-1.57512	-2.41362	-1.71454	-3.97497	-1.86987	-2.49455	-1.99802
Esrrb-/- ESC rep1	-1.86893	-1.28433	-1.83733	-2.1023	-2.14274	-0.863097	-1.87782	-3.5341	-1.27953	-4.56895	-1.46581	-1.97852	-2.20893	-1.19013	-1.52583	-3.12975	-2.20325	-4.15844	-1.61207	-2.47991	-1.85885
Esrrb-/- ESC rep2	-1.86233	-1.30528	-1.8015	-2.29197	-2.24224	-0.776489	-1.77819	-3.43888	-1.23227	-4.58072	-1.37671	-1.9853	-2.07565	-1.2622	-1.61873	-2.77143	-2.06121	-4.20719	-1.59291	-2.49988	-1.92329
Esrrb-/- ESC rep3	-2.00825	-1.48209	-1.84006	-2.56321	-2.23919	-0.770403	-1.80886	-3.5236	-1.24001	-4.32817	-1.39016	-2.00203	-2.0944	-1.51928	-1.66778	-2.82326	-2.08702	-4.09491	-1.97031	-2.43985	-2.07934
Esrrb+/+ EpiSC rep1	-3.26519	-3.34574	-2.37579	-5.11058	-2.72261	-3.85127	-3.20923	-3.72402	-2.0238	-3.91172	-1.92762	-2.14168	-1.98261	-1.53529	-2.372	-1.2029	-2.82256	-2.29275	-1.38388	-2.1947	-2.15983
Esrrb+/+ EpiSC rep2	-3.12365	-3.01041	-2.25658	-5.14545	-2.64292	-3.8862	-3.18559	-4.18458	-1.81221	-3.66468	-1.21624	-2.02365	-1.92705	-0.933688	-2.12556	-1.45367	-2.42129	-2.0182	-1.51291	-2.29503	-2.13782
Esrrb+/+ EpiSC rep3	-3.02868	-3.03408	-2.31751	-5.10055	-2.50402	-3.59798	-3.24936	-4.11755	-1.56121	-3.94005	-1.25518	-1.9559	-1.83996	-1.15562	-2.10768	-1.36702	-2.42675	-1.86963	-1.25627	-2.30528	-2.0505
Esrrb-/- EpiSC rep1	-3.54996	-2.40279	-2.49093	-3.25892	-3.05481	-3.22315	-3.24355	-4.3135	-1.63784	-4.186	-1.16259	-1.99474	-1.69182	-1.2355	-2.36187	-1.65521	-2.05382	-2.04914	-0.962235	-2.10655	-2.0923
Esrrb-/- EpiSC rep2	-3.77498	-2.70201	-2.42804	-3.22918	-3.09593	-4.20819	-3.21488	-4.20093	-1.77368	-3.70763	-1.36521	-2.10398	-1.74167	-1.38902	-2.14981	-1.45986	-2.73243	-2.17481	-1.37079	-2.08037	-2.26118
Esrrb-/- EpiSC rep3	-3.28415	-2.5971	-2.50133	-3.059	-2.68676	-3.82495	-3.15422	-4.24451	-1.59171	-3.76602	-0.889143	-1.96439	-1.68054	-1.06231	-2.03274	-1.56849	-2.35204	-2.33152	-1.09886	-1.8878	-2.00444

## Sheet: Fig 5g
		INT_A				INT_B				INT_C				DM2_A				DM2_B				DM2_C				DM2_F				DM2_G				DM2_H
		Rep1	Rep2	Average	SD	Rep1	Rep2	Average	SD	Rep1	Rep2	Average	SD	Rep1	Rep2	Average	SD	Rep1	Rep2	Average	SD	Rep1	Rep2	Average	SD	Rep1	Rep2	Average	SD	Rep1	Rep2	Average	SD	Rep1	Rep2	Average	SD
f/f (SL)	DIGESTED	24.281	24.3803	24.3306	0.0701728	25.0009	25.2658	25.1334	0.187255	23.1502	23.1144	23.1323	0.0252908	34.1837	34.0788	34.1312	0.0741973	33.8045		33.8045	#DIV/0!	26.9003	27.2572	27.0788	0.252386	27.7952	27.5928	27.694	0.143102	30.1939	29.8324	30.0131	0.255624	23.4244	23.4995	23.4619	0.0530915
	UNDIGESTED	24.1626	24.3987	24.2807	0.166938	24.2596	24.3746	24.3171	0.0812955	22.6683	22.8013	22.7348	0.0940421	30.805	30.6586	30.7318	0.10358	29.1954	29.392	29.2937	0.139016	24.5719	24.314	24.4429	0.18234	23.9767	23.803	23.8898	0.122854	25.3994	25.357	25.3782	0.0299708	22.4056	22.1062	22.2559	0.211717
f/f (SL)	DIGESTED	23.9962	24.3259	24.161	0.233179	25.0173	24.7506	24.884	0.188591	23.0623	22.805	22.9336	0.181934	33.8828	34.3647	34.1238	0.340703	33.2952	32.7302	33.0127	0.399528	26.172	26.4431	26.3076	0.191699	27.3262	27.2039	27.2651	0.086511	30.4732	30.864	30.6686	0.2763	22.9931	23.052	23.0225	0.0416047
	UNDIGESTED	23.9761	23.9485	23.9623	0.0195049	24.6683	24.1074	24.3878	0.396627	22.3022	22.3446	22.3234	0.0299762	30.2766	30.403	30.3398	0.08935	28.7806	28.5483	28.6644	0.164292		24.077	24.077	#DIV/0!	23.6836	23.6509	23.6672	0.0231356	25.7459	25.494	25.6199	0.178131	21.9751	22.1016	22.0383	0.0894309
f/f (SL)	DIGESTED	24.4134	24.6333	24.5234	0.155452	25.5661	25.5819	25.574	0.0111969	23.8064	23.5537	23.68	0.178734		33.9238	33.9238	#DIV/0!	33.8881	33.5395	33.7138	0.246494	26.9185	27.0914	27.005	0.122288	28.3147	28.0844	28.1995	0.162812	31.6736	31.1689	31.4213	0.356874	25.4562	25.1209	25.2885	0.237124
	UNDIGESTED	24.5877	24.4508	24.5193	0.0967921	24.8933	24.8784	24.8859	0.0105347	23.1382	23.2199	23.179	0.0577796	30.7349	30.4488	30.5919	0.202309	29.4021	29.1179	29.26	0.200984	24.9252	24.9202	24.9227	0.00347964	24.3726	24.3177	24.3452	0.0388547	26.5108	26.0962	26.3035	0.293147	23.5789	23.7102	23.6445	0.0928053
null (SL)	DIGESTED	23.8231	23.8954	23.8592	0.0511454	24.2729	24.3659	24.3194	0.065772	22.4785	22.8047	22.6416	0.230624	31.8241	31.5844	31.7043	0.169495	30.5677	30.5953	30.5815	0.0195076	25.4345	25.4224	25.4285	0.00853052	24.9194	24.9687	24.944	0.0348693	29.1801	28.8416	29.0109	0.239347	23.9236	23.8693	23.8964	0.0383422
	UNDIGESTED	23.9196	23.7351	23.8273	0.130491	23.9897	23.7963	23.893	0.136741	22.3569	22.0045	22.1807	0.249165	30.5204	29.935	30.2277	0.413951	28.7223	29.2253	28.9738	0.355698	24.2432	24.1717	24.2075	0.0505398	23.6629		23.6629	#DIV/0!	25.4625	25.6577	25.5601	0.138042	22.7336	22.4264	22.58	0.217228
null (SL)	DIGESTED	24.4273	24.2531	24.3402	0.123204	24.7356	24.586	24.6608	0.105819	22.6124	22.6069	22.6096	0.00388021	31.8033	32.3106	32.0569	0.358666	30.9214	31.1771	31.0493	0.180792	25.3714	25.3134	25.3424	0.0410045	25.1695	25.1791	25.1743	0.00683656	28.6198	28.6433	28.6316	0.0166079	23.9741	23.4047	23.6894	0.402645
	UNDIGESTED	24.1539	23.9867	24.0703	0.118232	24.0268	24.0177	24.0222	0.0063726	22.2554	22.3968	22.3261	0.0999467	29.8777	29.3113	29.5945	0.40046	28.3364	28.899	28.6177	0.397843	24.3502	24.2787	24.3144	0.0505978	23.8317	23.8982	23.865	0.047021	25.4598	25.8023	25.6311	0.242191	22.6068	22.4202	22.5135	0.131934
null (SL)	DIGESTED	22.8911	22.989	22.94	0.0692341	23.4179	23.4179	23.4179	0	21.757	21.6549	21.7059	0.0721608	30.2739	30.4105	30.3422	0.0965615	29.166	28.7104	28.9382	0.322164	24.6494	24.2075	24.4284	0.312492	23.9028	24.1346	24.0187	0.163874	27.6679	27.4746	27.5713	0.136704	22.769	22.6316	22.7003	0.097109
	UNDIGESTED	22.9319	22.9944	22.9631	0.0442211	22.9944	22.8659	22.9302	0.090847	21.1966	21.162	21.1793	0.0244398	28.6662	28.2887	28.4775	0.266908	26.7777	26.704	26.7408	0.0521164		23.1047	23.1047	#DIV/0!	22.8217	22.7603	22.791	0.0434092	24.4292	24.5411	24.4852	0.0791336	21.4119	21.0981	21.255	0.221873
f/f EpiSC	DIGESTED	24.8096	24.8144	24.812	0.00338564	25.1147	25.6434	25.379	0.373824	23.679	23.7452	23.7121	0.0468086	30.5359	30.4221	30.479	0.0804661	29.4443	28.1729	28.8086	0.898986	25.4845	24.7987	25.1416	0.484937	24.6093	24.487	24.5482	0.0864516	26.3275	26.2962	26.3118	0.0221429	23.8998	23.0087	23.4542	0.630103
	UNDIGESTED	24.8656	24.7947	24.8301	0.0501463	25.0857	25.7459	25.4158	0.466877	23.2238	23.4659	23.3448	0.171198	30.2096	30.5363	30.3729	0.231025	28.4243	28.3627	28.3935	0.0435684	25.1854	25.1113	25.1484	0.0524091	24.5456	24.4143	24.48	0.0928418	26.1844	25.9311	26.0577	0.179149	21.4763	21.8649	21.6706	0.27476
f/f EpiSC	DIGESTED	25.0457	24.3569	24.7013	0.48704	26.1347	26.8643	26.4995	0.515938	23.9679	23.1469	23.5574	0.580535	30.212	30.1284	30.1702	0.0590879	29.3309	28.8873	29.1091	0.313645	25.2361	25.1503	25.1932	0.0606753	24.6033	24.627	24.6152	0.0167468	26.5165	26.5853	26.5509	0.0486273	23.2469	22.79	23.0184	0.323069
	UNDIGESTED	24.9566	24.3958	24.6762	0.396559	25.5559	25.6794	25.6177	0.0872966	23.1759	23.1684	23.1721	0.00527761	29.8353	30.138	29.9866	0.213999	29.3742	28.3607	28.8674	0.716678	24.8971	24.6946	24.7959	0.143204	24.4341	24.5652	24.4996	0.0926893	25.9655	26.2123	26.0889	0.174545	21.7355	21.5936	21.6645	0.10034
f/f EpiSC	DIGESTED	25.316	25.4109	25.3635	0.0670654	26.3689	25.823	26.096	0.386072	24.1422	24.3568	24.2495	0.151788	30.5012		30.5012	#DIV/0!	29.0799	28.9036	28.9917	0.12473	25.8413	25.2633	25.5523	0.408694	25.0909	25.01	25.0505	0.057232	26.7405	26.8304	26.7855	0.0635251	23.5553	23.3477	23.4515	0.146763
	UNDIGESTED	25.3153	25.3926	25.3539	0.0546641	26.1252	25.4452	25.7852	0.480806	23.8678	23.7477	23.8078	0.0848979	29.7857	30.3299	30.0578	0.38476	29.5723	29.8194	29.6958	0.174679	24.968	24.8485	24.9083	0.0845081	24.5608	24.5079	24.5344	0.0374143	26.3278	26.7362	26.532	0.288814	22.1413	22.1185	22.1299	0.0161439
null EpiSC	DIGESTED	22.5365	22.5286	22.5326	0.00557957	23.6014	23.0813	23.3414	0.367784	22.5092	22.1145	22.3118	0.279115	28.7768	28.6323	28.7045	0.1022	27.0759	26.4858	26.7808	0.417279	23.1631	23.1606	23.1619	0.00179377	22.5169	22.5266	22.5218	0.00686758	24.5729	24.5389	24.5559	0.0240338	20.5981	20.4846	20.5413	0.080253
	UNDIGESTED	22.5983	22.7091	22.6537	0.07835	23.3421	22.8323	23.0872	0.360474	21.4635	21.1481	21.3058	0.223017	28.2697		28.2697	#DIV/0!	26.5202	26.5555	26.5378	0.0249604	22.8446	23.2756	23.0601	0.304755	22.6399	22.4974	22.5687	0.100748	23.8699	23.8474	23.8587	0.0159227	19.8334	19.4492	19.6413	0.271704
null EpiSC	DIGESTED	23.1953	23.1355	23.1654	0.0423087	23.6703	23.3821	23.5262	0.203802	23.4741	23.0035	23.2388	0.33277	29.3379	28.8356	29.0868	0.355142	26.9065	26.8965	26.9015	0.00707963	22.9976	22.8965	22.9471	0.0714956	22.6791	22.6458	22.6624	0.0235553	24.9365	24.9446	24.9405	0.00571983	21.7359	21.3764	21.5561	0.254212
	UNDIGESTED	23.2933	23.3147	23.304	0.0150987	23.5265	24.1316	23.829	0.427886	22.6266	22.6897	22.6582	0.0446716	28.4683	28.5674	28.5178	0.0700655	26.7975	26.4629	26.6302	0.236633	23.0758	22.8946	22.9852	0.128126	22.9376	22.4587	22.6981	0.338626	24.6603	24.9861	24.8232	0.230369	21.1564	20.7084	20.9324	0.316738
null EpiSC	DIGESTED	22.5455	22.6347	22.5901	0.0630935	23.3176	23.2101	23.2638	0.0759776	22.8091	22.9684	22.8887	0.112654	28.9648	29.1455	29.0552	0.127736	26.9075	26.799	26.8533	0.0767551	22.7898	22.679	22.7344	0.078324	22.9865	22.6478	22.8172	0.239464	24.8462	24.4652	24.6557	0.269391	20.4561	20.0005	20.2283	0.32213
	UNDIGESTED	22.5498	22.5595	22.5547	0.00687567	23.1747	22.9561	23.0654	0.154574	22.7826	23.1331	22.9579	0.247823	28.3658	28.7937	28.5798	0.302526	26.9724	26.6798	26.8261	0.206842	22.9749	22.3658	22.6704	0.43065	22.6648		22.6648	#DIV/0!	24.3098	24.1681	24.2389	0.100233	19.8743	19.8675	19.8709	0.00475416
f/f (2iL)	DIGESTED	28.4327	28.4756	28.4541	0.0303914	26.0978	26.0898	26.0938	0.00569842	25.0791	24.9802	25.0296	0.0699624	38.9748	38.4885	38.7317	0.34387	34.2171	33.4672	33.8421	0.530249	27.5112	27.2561	27.3837	0.180403	30.7151	30.7965	30.7558	0.0575638	30.6452	31.572	31.1086	0.655367	26.1036	25.9186	26.0111	0.13084
	UNDIGESTED	24.637	24.573	24.605	0.045265	23.7635	23.5982	23.6808	0.11688	22.6884	22.8396	22.764	0.106911	31.2135	31.5352	31.3744	0.227527	29.6938	29.8136	29.7537	0.0847185	24.8578	24.8771	24.8675	0.0136488	24.4965	24.4754	24.486	0.0149247	25.6793	25.7555	25.7174	0.0539223	22.7909	22.6553	22.7231	0.0958804
f/f (2iL)	DIGESTED	27.6862	28.2001	27.9432	0.363393	25.9505	26.1939	26.0722	0.172143	24.3527	24.5864	24.4696	0.16524	38.2367	37.9441	38.0904	0.20685		33.9199	33.9199	#DIV/0!	27.4305	27.357	27.3937	0.0519681	30.2403	29.9784	30.1093	0.185171	30.5698	30.3132	30.4415	0.1814	25.2028	25.5984	25.4006	0.279719
	UNDIGESTED	24.8051	24.8335	24.8193	0.0201091	23.7592	23.9986	23.8789	0.169302	23.063	23.1368	23.0999	0.0522203	31.9189	31.3226	31.6208	0.421676	29.5946	30.0438	29.8192	0.317595	25.1706	25.1997	25.1852	0.0205515	24.8671	24.8651	24.8661	0.00139051	25.7242	25.7971	25.7607	0.051519	23.0464	22.9598	23.0031	0.0612539
f/f (2iL)	DIGESTED	29.9658	29.7071	29.8364	0.182952	30.1061	29.602	29.854	0.356422	27.8606	27.2333	27.547	0.443531	38.5799	38.0638	38.3219	0.36488	33.6489	33.6048	33.6269	0.0311813	27.8578	27.4759	27.6669	0.270043	29.0728	29.7364	29.4046	0.469193	30.7726	30.7139	30.7432	0.0414819	24.8898	24.9982	24.944	0.0766061
	UNDIGESTED	25.591	25.6286	25.6098	0.0266382	26.0361	25.925	25.9806	0.0785604	25.1481	25.4656	25.3069	0.224518	31.5789	31.8946	31.7368	0.223222	29.6094	29.6457	29.6275	0.0256798	25.1476	24.9987	25.0732	0.105263	24.1979	24.1079	24.1529	0.0636332	25.7306	25.7472	25.7389	0.0117296	22.5155	22.6729	22.5942	0.111301
	Int_A	Int_B	Int_C	DM2_A	DM2_B	DM2_C	DM2_F	DM2_G	DM2_H
f/f (SL)	0.0499506	0.816259	0.397501	3.39945	4.51077	2.63583	3.80415	4.63495	1.206
f/f (SL)	0.19878	0.49611	0.610229	3.78394	4.34832	2.23055	3.59784	5.04864	0.984214
f/f (SL)	0.00408173	0.688138	0.501038	3.33188	4.4538	2.08226	3.85438	5.11779	1.644
null (SL)	0.0318956	0.426325	0.460939	1.47661	1.60776	1.22102	1.28116	3.45081	1.31644
null (SL)	0.269957	0.638549	0.283504	2.46243	2.43159	1.02799	1.30931	3.00048	1.17595
null (SL)	-0.0231113	0.487739	0.526608	1.86475	2.19736	1.32376	1.22774	3.08607	1.44533
f/f EpiSC	-0.0181532	-0.0367923	0.367284	0.106091	0.41515	-0.0067749	0.0681686	0.254079	1.78363
f/f EpiSC	0.025112	0.881847	0.385271	0.183578	0.241637	0.397302	0.11554	0.461985	1.35391
f/f EpiSC	0.00954342	0.310727	0.441751	0.443438	-0.704091	0.64404	0.516079	0.253468	1.32163
null EpiSC	-0.12112	0.254164	1.00601	0.434861	0.242963	0.101772	-0.0468788	0.697258	0.899998
null EpiSC	-0.1386	-0.302795	0.580603	0.568931	0.271323	-0.0381468	-0.0357073	0.117288	0.623705
null EpiSC	0.0354071	0.198408	-0.0691319	0.475405	0.0271771	0.064019	0.152407	0.416768	0.357378
f/f (2iL)	3.84917	2.41297	2.26561	7.35732	4.08842	2.51617	6.26983	5.39115	3.28804
f/f (2iL)	3.12388	2.19331	1.36969	6.46964	4.10066	2.20855	5.24323	4.68085	2.39752
f/f (2iL)	4.22664	3.87343	2.24007	6.58507	3.99937	2.59374	5.25174	5.00434	2.34977
	Int_A	Int_B	Int_C	DM2_A	DM2_B	DM2_C	DM2_F	DM2_G	DM2_H
f/f (SL)	0.965969	0.567913	0.759172	0.0947686	0.0438655	0.160892	0.0715873	0.0402477	0.43347
f/f (SL)	0.871287	0.709016	0.655092	0.0725973	0.0490937	0.213078	0.0825931	0.0302139	0.505501
f/f (SL)	0.997175	0.620654	0.706598	0.0993126	0.0456323	0.236145	0.069138	0.0288	0.319967
null (SL)	0.978134	0.744155	0.726513	0.359331	0.328108	0.428979	0.411464	0.0914538	0.401524
null (SL)	0.829345	0.642359	0.821593	0.18144	0.185362	0.490393	0.403513	0.124958	0.442593
null (SL)	1.01615	0.713142	0.694185	0.274571	0.218036	0.399492	0.426987	0.117761	0.367209
f/f EpiSC	1.01266	1.02583	0.77524	0.929102	0.749942	1.00471	0.953848	0.838522	0.290451
f/f EpiSC	0.982744	0.542672	0.765635	0.880516	0.845785	0.759277	0.923037	0.725987	0.391231
f/f EpiSC	0.993407	0.806235	0.73624	0.73538	1.62912	0.639918	0.69927	0.838878	0.400081
null EpiSC	1.08758	0.838473	0.497923	0.739765	0.845008	0.931887	1.03303	0.616743	0.535888
null EpiSC	1.10084	1.23353	0.668684	0.674116	0.82856	1.02679	1.02506	0.921919	0.649002
null EpiSC	0.975756	0.871512	1.04909	0.719265	0.981339	0.956596	0.899748	0.749101	0.780582
f/f (2iL)	0.0693881	0.187769	0.207961	0.00609856	0.0587845	0.174807	0.0129596	0.0238288	0.102377
f/f (2iL)	0.114714	0.218649	0.386975	0.0112836	0.0582878	0.216352	0.0264016	0.0389872	0.189791
f/f (2iL)	0.053414	0.0682309	0.211675	0.0104159	0.0625272	0.165656	0.0262463	0.031156	0.196177
	Int_A	Int_B	Int_C	DM2_A	DM2_B	DM2_C	DM2_F	DM2_G	DM2_H
f/f (SL)	96.5969	56.7913	75.9172	9.47686	4.38655	16.0892	7.15873	4.02477	43.347
f/f (SL)	87.1287	70.9016	65.5092	7.25973	4.90937	21.3078	8.25931	3.02139	50.5501
f/f (SL)	99.7175	62.0654	70.6598	9.93126	4.56323	23.6145	6.9138	2.88	31.9967
null (SL)	97.8134	74.4155	72.6513	35.9331	32.8108	42.8979	41.1464	9.14538	40.1524
null (SL)	82.9345	64.2359	82.1593	18.144	18.5362	49.0393	40.3513	12.4958	44.2593
null (SL)	101.615	71.3142	69.4185	27.4571	21.8036	39.9492	42.6987	11.7761	36.7209
f/f EpiSC	101.266	102.583	77.524	92.9102	74.9942	100.471	95.3848	83.8522	29.0451
f/f EpiSC	98.2744	54.2672	76.5635	88.0516	84.5785	75.9277	92.3037	72.5987	39.1231
f/f EpiSC	99.3407	80.6235	73.624	73.538	162.912	63.9918	69.927	83.8878	40.0081
null EpiSC	108.758	83.8473	49.7923	73.9765	84.5008	93.1887	103.303	61.6743	53.5888
null EpiSC	110.084	123.353	66.8684	67.4116	82.856	102.679	102.506	92.1919	64.9002
null EpiSC	97.5756	87.1512	104.909	71.9265	98.1339	95.6596	89.9748	74.9101	78.0582
f/f (2iL)	6.93881	18.7769	20.7961	0.609856	5.87845	17.4807	1.29596	2.38288	10.2377
f/f (2iL)	11.4714	21.8649	38.6975	1.12836	5.82878	21.6352	2.64016	3.89872	18.9791
f/f (2iL)	5.3414	6.82309	21.1675	1.04159	6.25272	16.5656	2.62463	3.1156	19.6177
	Int_A	Int_B	Int_C	DM2_A	DM2_B	DM2_C	DM2_F	DM2_G	DM2_H
f/f (SL)	94.481	63.2528	70.6954	8.88928	4.61972	20.3372	7.44395	3.30872	41.9646
null (SL)	94.1209	69.9885	74.743	27.1781	24.3835	43.9621	41.3988	11.1391	40.3775
f/f EpiSC	99.6271	79.1579	75.9039	84.8333	107.495	80.1301	85.8718	80.1129	36.0588
null EpiSC	105.472	98.1172	73.8564	71.1048	88.4969	97.1759	98.5945	76.2588	65.5157
f/f (2iL)	7.91722	15.8216	26.887	0.9266	5.98665	18.5605	2.18692	3.1324	16.2782
	Int_A	Int_B	Int_C	DM2_A	DM2_B	DM2_C	DM2_F	DM2_G	DM2_H
f/f (SL)	3.78493	4.11634	3.00457	0.825268	0.153546	2.22591	0.413766	0.360342	5.40031
null (SL)	5.69987	3.01243	3.82378	5.13717	4.31793	2.6775	0.689275	1.01828	2.17906
f/f EpiSC	0.875453	13.9668	1.17316	5.81917	27.8463	10.7381	8.02189	3.75712	3.51614
null EpiSC	3.96689	12.654	16.2898	1.93914	4.84183	2.84269	4.31597	8.83544	7.07042
f/f (2iL)	1.83597	4.58672	5.90618	0.160341	0.133806	1.5599	0.445499	0.437666	3.02586

## Sheet: fig 6a & S8b
shown in fig6a	OCT4		KLF4 SE							P300		KLF4 SE							MED1		KLF4 SE
		INT1	DM1	INT2	DM2a	DM2b	C			INT1	DM1	INT2	DM2a	DM2b	C			INT1	DM1	INT2	DM2a	DM2b	control
		1	2	3	4	5	control			1	2	3	4	5	control			1	2	3	4	5	C
	control	1.30562	0.820335	1.04698	0.972465	1.133	1			1.24828	0.873825	1.02602	1.00536	1.3244	1			1.04727	1.71237	1.21631	2.6265	2.13558	1
	control	1.03073	1.65805	1.41347	2.49969	2.0284	1		control	1.10444	1.14071	0.907823	2.09963	2.03636	1			1.74442	2.59055	1.50539	3.12518	2.62902
	control	1.28468	2.50702	1.83198	2.84876	3.20784	1			1.30252	2.25746	1.37517	2.9027	3.46348	1		Control	0.984669	1.48075	1.13955	2.25706	2.03355
	ESSRB KO	0.942813	1.54559	1.51814	1.79113	2.97578	1			0.975699	1.57242	1.20246	1.72897	3.35141	1			1.31622	2.86384	1.55725	2.98408	3.1373
	ESSRB KO	0.905227	0.788994	0.921081	0.840881	2.02071	1		ESSRB KO	0.96316	0.743171	0.76772	0.845661	2.35707	1
	ESSRB KO	0.650743	1.24178	0.87223	1.16415	1.49134	1			0.701578	1.12553	0.805853	1.07745	1.58906	1			1.10364	0.919481	0.941399	1.00827	1.7575	1
																		0.862495	1.27678	0.980668	1.33658	1.24064
	mean control	1.20701	1.6618	1.43081	2.10697	2.12308	1		mean control	1.21841	1.424	1.10301	2.00256	2.27475	1		ESRRB KO	1.01652	0.946989	0.949336	0.892645	1.99391
	mean ESSRB KO	0.832928	1.19212	1.10382	1.26539	2.16261	1		mean ESSRB KO	0.880146	1.14704	0.925343	1.21736	2.43252	1			0.67402	1.27618	0.874759	1.10748	1.57166
	sem control	0.0883488	0.486909	0.226775	0.576133	0.600825			sem control	0.0590989	0.423791	0.140296	0.549862	0.6289			mean control	1.27315	2.16188	1.35463	2.74821	2.48386	1
	sem KO	0.0917362	0.219817	0.207641	0.278944	0.434355			sem KO	0.0893572	0.239624	0.138994	0.264412	0.510143			mean ESSRB KO	0.914169	1.10486	0.936541	1.08624	1.64093	1
	Mann Whitney	p=0.025	not sign	not sign	not sign	not sign			Mann Whitney	p=0.025	not sign	not sign	not sign	not sign			sem control	0.17277	0.334478	0.103753	0.194462	0.253663
																	sem KO	0.0943033	0.0992444	0.0222702	0.0942865	0.15896
				INT		DM	C					INT		DM	C
		fig6a	mean control	1.43081		2.12308	1				mean control	1.10301		2.27475	1		Mann Whitney	p=0.10	p=0.014	p=0.014	p=0.014	p=0.014
			mean ESSRB KO	1.10382		2.16261	1				mean ESSRB KO	0.925343		2.43252	1
																				INT		DM	C
																			mean control	1.35463		2.48386	1
																			mean ESSRB KO	0.936541		1.64093	1

## Sheet: Fig 6c & S8f
shown in fig6d		POL2		KLF4 SE
			INT1	DM1	INT2	DM2a	DM2b	Control
			2.61745	4.73947	1.759	5.35023	4.87535	1
			2.61745	5.1851	1.93666	5.21226	5.80429	1
		control	2.63968	4.22843	1.83726	4.71005	5.37638	1
			1.89292	5.01828	2.93906	6.68412	5.46087	1
			0.671383	1.12842	1.11905	1.29876	1.67371	1
			0.78115	2.22549	1.15032	2.28203	2.76667	1
		ESSRB KO	0.851127	1.93785	0.946934	2.28942	2.77652	1
			1.54455	4.9847	1.91438	4.61253	5.07694	1
			INT1	DM1	INT2	DM2a	DM2b	C
		ESSRB fl/fl	2.44188	4.79282	2.118	5.48916	5.37922	1
		ESSRB KO	0.962051	2.56912	1.28267	2.62069	3.07346	1
		sem fl/fl	0.158534	0.181331	0.239101	0.364941	0.166066
		sem KO	0.171176	0.725741	0.186425	0.609269	0.620258
		Mann Whitney	p=0.014	p=0.057	p=0.057	p=0.014	p=0.029

## Sheet: Fig 6d & S8g
shown in Fig.6d		QPCR eRNA in klf4 SE
		klf4-DM1	klf4-iNT2	klf4-DM2a	klf4-DM2b	C
	ESC fl/fl1	2.6989	3.41198	16.8469	8.60526	1
	ESC fl/fl2	2.1038	2.96214	11.9154	7.22974	1
	ESC fl/fl3	4.27208	6.40184	32.0801	14.0318	1
	ESKO1	0.871795	1.86069	5.57589	3.66353	1
	ESKO2	1.06157	2.31942	8.45137	4.60608	1
	Mann Whitney U	p=0.042	p=0.042	p=0.042	p=0.042
	mean	DM1	INT2	DM2a	DM2b	C
	ESC fl/fl	3.02493	4.25865	20.2808	9.95561	1
	ESC KO	0.966682	2.09005	7.01363	4.1348	1

## Sheet: Fig S8c
SE subregion_id	type	genotype	FPKM
1068	INT	WT_SL	7826.76
1069	DM	WT_SL	7429.07
1070	INT	WT_SL	4170.77
1071	DM	WT_SL	19209.1
999	CTRL	WT_SL	610.987
1068	INT	WT_SL	22532.4
1069	DM	WT_SL	16065.7
1070	INT	WT_SL	22198.4
1071	DM	WT_SL	22824.5
999	CTRL	WT_SL	882.047
1068	INT	WT_SL	14307.1
1069	DM	WT_SL	10647.2
1070	INT	WT_SL	7593.15
1071	DM	WT_SL	18810.2
999	CTRL	WT_SL	148.847
1068	INT	KO_SL	9985.87
1069	DM	KO_SL	9563.9
1070	INT	KO_SL	17684.5
1071	DM	KO_SL	4431.27
999	CTRL	KO_SL	869.028
1068	INT	KO_SL	6227.96
1069	DM	KO_SL	3728.65
1070	INT	KO_SL	2666.32
1071	DM	KO_SL	2634.14
999	CTRL	KO_SL	0.548681
1068	INT	KO_SL	10625.1
1069	DM	KO_SL	7037.24
1070	INT	KO_SL	11739.8
1071	DM	KO_SL	10640.4
999	CTRL	KO_SL	436.271
